# Supplementary material for: A curated mammography data set for use in computer-aided detection and diagnosis research
Source: Sci Data. 2017 Dec 19;4:170177. doi: 10.1038/sdata.2017.177 (PMC5735920; doi:10.1038/sdata.2017.177)
Supplement: Supplementary file 1 [file sdata2017177-isa1.zip]

Archive with 3 entries (3 files):
- i_Investigation.txt
- s_study_Lee.txt
- a_assay_Lee.txt
