# Supplementary material for: A curated mammography data set for use in computer-aided detection and diagnosis research
Source: Sci Data. 2017 Dec 19;4:170177. doi: 10.1038/sdata.2017.177 (PMC5735920; doi:10.1038/sdata.2017.177)
Supplement: Supplementary file 1 [file sdata2017177-isa1.zip › i_Investigation.txt]

# Investigation File generated for Scientific Data with Investigation File Authoring Tool version 0.1.0 on 23/10/2017 - This metadata file is CC0
ONTOLOGY SOURCE REFERENCE
Term Source Name	NCBITAXON	UBERON	OBI	ERO	NCIT	VO
Term Source File	http://data.bioontology.org/ontologies/NCBITAXON	http://data.bioontology.org/ontologies/UBERON	http://data.bioontology.org/ontologies/OBI	http://data.bioontology.org/ontologies/ERO	http://data.bioontology.org/ontologies/NCIT	http://data.bioontology.org/ontologies/VO
Term Source Version	2016AB	releases/2014-06-15	2014-08-18	2013-08-02	17.06d	Vision Release; 1.0.788
Term Source Description	National Center for Biotechnology Information (NCBI) Organismal Classification	Uber Anatomy Ontology	Ontology for Biomedical Investigations	Eagle-I Research Resource Ontology	National Cancer Institute Thesaurus	Vaccine Ontology
INVESTIGATION
Investigation Identifier
Investigation Title
Investigation Description
Investigation Submission Date
Investigation Public Release Date
INVESTIGATION PUBLICATIONS
Investigation PubMed ID
Investigation Publication DOI
Investigation Publication Author List
Investigation Publication Title
Investigation Publication Status
Investigation Publication Status Term Accession Number
Investigation Publication Status Term Source REF
INVESTIGATION CONTACTS
Investigation Person Last Name
Investigation Person Mid Initials
Investigation Person First Name
Investigation Person Address
Investigation Person Phone
Investigation Person Fax
Investigation Person Email
Investigation Person Affiliation
Investigation Person Roles
Investigation Person Roles Term Accession Number
Investigation Person Roles Term Source REF
STUDY
Study Identifier	10.1038/sdata.2017.177
Study Title	A curated mammography data set for use in computer-aided detection and diagnosis research
Study Submission Date	05/07/2016
Study Public Release Date	19/12/2017
Study Description	http://www.nature.com/articles/sdata2017177#abstract
Study File Name	s_study_Lee.txt
Comment[Subject Keywords]	///;///
Comment[Manuscript Licence]	CC BY-4.0
Comment[Experimental Metadata Licence]	CC0
Comment[Supplementary Information File Name]	
Comment[Supplementary Information File Type]	x-zip-compressed
Comment[Supplementary Information File URL]	http://www.nature.com/articles/sdata2017177#supplementary-information
Comment[Data Repository]	The Cancer Imaging Archive
Comment[Data Record Accession]	doi:10.7937/K9/TCIA.2016.7O02S9CY
Comment[Data Record URI]	http://dx.doi.org/10.7937/K9/TCIA.2016.7O02S9CY
STUDY DESIGN DESCRIPTORS
Study Design Type	parallel group design	feature extraction objective	image processing objective
Study Design Type Term Accession Number	OBI:0500006	OBI:0200005	ERO:0100030
Study Design Type Term Source REF	OBI	OBI	ERO
STUDY PUBLICATIONS
Study PubMed ID
Study Publication DOI
Study Publication Author List
Study Publication Title
Study Publication Status
Study Publication Status Term Accession Number
Study Publication Status Term Source REF
STUDY FACTORS
Study Factor Name	diagnosis
Study Factor Type	diagnosis
Study Factor Type Term Accession Number	OGMS:0000073
Study Factor Type Term Source REF	ERO
STUDY ASSAYS
Study Assay Measurement Type	Mammography
Study Assay Measurement Type Term Accession Number	NCIT:C16818
Study Assay Measurement Type Term Source REF	NCIT
Study Assay Technology Type	digital curation
Study Assay Technology Type Term Accession Number	OBI:0302914
Study Assay Technology Type Term Source REF	OBI
Study Assay Technology Platform	""
Study Assay File Name	a_assay_Lee.txt
STUDY PROTOCOLS
Study Protocol Name	Description of DDSM	Removal of questionable mass cases	Image Decompression	Parse Semantic Features	Image Processing	Mass Segmentation	Image cropping	Data partition	Standardized Train/Test splits
Study Protocol Type	protocol	quality control	information processor function	database extract, transform, and load process	information processor function	information processor function	image processing technique	data partitioning	data partitioning
Study Protocol Type Term Accession Number	OBI:0000272	ERO:0001219	OBI:0000392	IAO:0000650	OBI:0000392	OBI:0000392	ERO:0001788	OBI:0200156	OBI:0200156
Study Protocol Type Term Source REF	OBI	ERO	OBI	OBI	OBI	OBI	ERO	OBI	VO
Study Protocol Description									
Study Protocol URI	""	""	""	""	""	""	""	""	""
Study Protocol Version									
Study Protocol Parameters Name	""	""	""	""	""	""	""	""	""
Study Protocol Parameters Name Term Accession Number	""	""	""	""	""	""	""	""	""
Study Protocol Parameters Name Term Source REF	""	""	""	""	""	""	""	""	""
Study Protocol Components Name	""	""	""	""	""	""	""	""	""
Study Protocol Components Type	""	""	""	""	""	""	""	""	""
Study Protocol Components Type Term Accession Number	""	""	""	""	""	""	""	""	""
Study Protocol Components Type Term Source REF	""	""	""	""	""	""	""	""	""
STUDY CONTACTS
Study Person Last Name	Lee	Gimenez	Hoogi	Miyake	Gorovoy	Rubin
Study Person First Name	Rebecca Sawyer	Francisco	Assaf	Kanae Kawai	Mia	Daniel L.
Study Person Mid Initials						
Study Person Email	rebeccalslee15@gmail.com	""	""	""	""	dlrubin@stanford.edu
Study Person Phone						
Study Person Fax						
Study Person Address						
Study Person Affiliation	Biomedical Informatics Training Program, Stanford University, Stanford, CA 94305, USA	Biomedical Informatics Training Program, Stanford University, Stanford, CA 94305, USA	Department of Radiology and Medicine (Biomedical Informatics Research), Stanford University, Stanford, CA 94305, USA	Department of Radiology (Breast Imaging), Stanford University, Stanford, CA 94305, USA	Department of Radiology (Breast Imaging), Stanford University, Stanford, CA 94305, USA	Department of Radiology and Medicine (Biomedical Informatics Research), Stanford University, Stanford, CA 94305, USA
Study Person Roles						
Study Person Roles Term Accession Number						
Study Person Roles Term Source REF						
Comment[Study Person ORCID]	0000-0001-9286-5922					0000-0001-5057-4369
Comment[Funder]						
Comment[FundRef ID]						
Comment[Funder Term Source REF]						
Comment[Grant Identifier]						
