# Supplementary material for: A curated mammography data set for use in computer-aided detection and diagnosis research
Source: Sci Data. 2017 Dec 19;4:170177. doi: 10.1038/sdata.2017.177 (PMC5735920; doi:10.1038/sdata.2017.177)
Supplement: Supplementary file 1 [file sdata2017177-isa1.zip › s_study_Lee.txt]

Source Name	Characteristics[organism]	Term Source REF	Term Accession Number	Characteristics[organism part]	Term Source REF	Term Accession Number	Protocol REF	Protocol REF	Sample Name	Material Type	Term Source REF	Term Accession Number	Factor Value[diagnosis]
Digital Database for Screening Mammography	Homo sapiens	NCBITAXON	NCBITaxon:9606	breast	UBERON	UBERON:0000310	Description of DDSM	Removal of questionable mass cases	P_00001	Mammogram	NCIT	NCIT_C20178	mass case
Digital Database for Screening Mammography	Homo sapiens	NCBITAXON	NCBITaxon:9606	breast	UBERON	UBERON:0000310	Description of DDSM	Removal of questionable mass cases	P_00004	Mammogram	NCIT	NCIT_C20178	mass case
Digital Database for Screening Mammography	Homo sapiens	NCBITAXON	NCBITaxon:9606	breast	UBERON	UBERON:0000310	Description of DDSM	Removal of questionable mass cases	P_00009	Mammogram	NCIT	NCIT_C20178	mass case
Digital Database for Screening Mammography	Homo sapiens	NCBITAXON	NCBITaxon:9606	breast	UBERON	UBERON:0000310	Description of DDSM	Removal of questionable mass cases	P_00015	Mammogram	NCIT	NCIT_C20178	mass case
Digital Database for Screening Mammography	Homo sapiens	NCBITAXON	NCBITaxon:9606	breast	UBERON	UBERON:0000310	Description of DDSM	Removal of questionable mass cases	P_00018	Mammogram	NCIT	NCIT_C20178	mass case
Digital Database for Screening Mammography	Homo sapiens	NCBITAXON	NCBITaxon:9606	breast	UBERON	UBERON:0000310	Description of DDSM	Removal of questionable mass cases	P_00021	Mammogram	NCIT	NCIT_C20178	mass case
Digital Database for Screening Mammography	Homo sapiens	NCBITAXON	NCBITaxon:9606	breast	UBERON	UBERON:0000310	Description of DDSM	Removal of questionable mass cases	P_00023	Mammogram	NCIT	NCIT_C20178	mass case
Digital Database for Screening Mammography	Homo sapiens	NCBITAXON	NCBITaxon:9606	breast	UBERON	UBERON:0000310	Description of DDSM	Removal of questionable mass cases	P_00026	Mammogram	NCIT	NCIT_C20178	mass case
Digital Database for Screening Mammography	Homo sapiens	NCBITAXON	NCBITaxon:9606	breast	UBERON	UBERON:0000310	Description of DDSM	Removal of questionable mass cases	P_00027	Mammogram	NCIT	NCIT_C20178	mass case
Digital Database for Screening Mammography	Homo sapiens	NCBITAXON	NCBITaxon:9606	breast	UBERON	UBERON:0000310	Description of DDSM	Removal of questionable mass cases	P_00034	Mammogram	NCIT	NCIT_C20178	calcification case; mass case
Digital Database for Screening Mammography	Homo sapiens	NCBITAXON	NCBITaxon:9606	breast	UBERON	UBERON:0000310	Description of DDSM	Removal of questionable mass cases	P_00039	Mammogram	NCIT	NCIT_C20178	mass case
Digital Database for Screening Mammography	Homo sapiens	NCBITAXON	NCBITaxon:9606	breast	UBERON	UBERON:0000310	Description of DDSM	Removal of questionable mass cases	P_00041	Mammogram	NCIT	NCIT_C20178	calcification case; mass case
Digital Database for Screening Mammography	Homo sapiens	NCBITAXON	NCBITaxon:9606	breast	UBERON	UBERON:0000310	Description of DDSM	Removal of questionable mass cases	P_00044	Mammogram	NCIT	NCIT_C20178	mass case
Digital Database for Screening Mammography	Homo sapiens	NCBITAXON	NCBITaxon:9606	breast	UBERON	UBERON:0000310	Description of DDSM	Removal of questionable mass cases	P_00045	Mammogram	NCIT	NCIT_C20178	mass case
Digital Database for Screening Mammography	Homo sapiens	NCBITAXON	NCBITaxon:9606	breast	UBERON	UBERON:0000310	Description of DDSM	Removal of questionable mass cases	P_00046	Mammogram	NCIT	NCIT_C20178	mass case
Digital Database for Screening Mammography	Homo sapiens	NCBITAXON	NCBITaxon:9606	breast	UBERON	UBERON:0000310	Description of DDSM	Removal of questionable mass cases	P_00051	Mammogram	NCIT	NCIT_C20178	mass case
Digital Database for Screening Mammography	Homo sapiens	NCBITAXON	NCBITaxon:9606	breast	UBERON	UBERON:0000310	Description of DDSM	Removal of questionable mass cases	P_00054	Mammogram	NCIT	NCIT_C20178	mass case
Digital Database for Screening Mammography	Homo sapiens	NCBITAXON	NCBITaxon:9606	breast	UBERON	UBERON:0000310	Description of DDSM	Removal of questionable mass cases	P_00055	Mammogram	NCIT	NCIT_C20178	mass case
Digital Database for Screening Mammography	Homo sapiens	NCBITAXON	NCBITaxon:9606	breast	UBERON	UBERON:0000310	Description of DDSM	Removal of questionable mass cases	P_00057	Mammogram	NCIT	NCIT_C20178	mass case
Digital Database for Screening Mammography	Homo sapiens	NCBITAXON	NCBITaxon:9606	breast	UBERON	UBERON:0000310	Description of DDSM	Removal of questionable mass cases	P_00058	Mammogram	NCIT	NCIT_C20178	mass case
Digital Database for Screening Mammography	Homo sapiens	NCBITAXON	NCBITaxon:9606	breast	UBERON	UBERON:0000310	Description of DDSM	Removal of questionable mass cases	P_00059	Mammogram	NCIT	NCIT_C20178	mass case
Digital Database for Screening Mammography	Homo sapiens	NCBITAXON	NCBITaxon:9606	breast	UBERON	UBERON:0000310	Description of DDSM	Removal of questionable mass cases	P_00061	Mammogram	NCIT	NCIT_C20178	mass case
Digital Database for Screening Mammography	Homo sapiens	NCBITAXON	NCBITaxon:9606	breast	UBERON	UBERON:0000310	Description of DDSM	Removal of questionable mass cases	P_00064	Mammogram	NCIT	NCIT_C20178	mass case
Digital Database for Screening Mammography	Homo sapiens	NCBITAXON	NCBITaxon:9606	breast	UBERON	UBERON:0000310	Description of DDSM	Removal of questionable mass cases	P_00065	Mammogram	NCIT	NCIT_C20178	mass case
Digital Database for Screening Mammography	Homo sapiens	NCBITAXON	NCBITaxon:9606	breast	UBERON	UBERON:0000310	Description of DDSM	Removal of questionable mass cases	P_00068	Mammogram	NCIT	NCIT_C20178	mass case
Digital Database for Screening Mammography	Homo sapiens	NCBITAXON	NCBITaxon:9606	breast	UBERON	UBERON:0000310	Description of DDSM	Removal of questionable mass cases	P_00074	Mammogram	NCIT	NCIT_C20178	mass case
Digital Database for Screening Mammography	Homo sapiens	NCBITAXON	NCBITaxon:9606	breast	UBERON	UBERON:0000310	Description of DDSM	Removal of questionable mass cases	P_00076	Mammogram	NCIT	NCIT_C20178	mass case
Digital Database for Screening Mammography	Homo sapiens	NCBITAXON	NCBITaxon:9606	breast	UBERON	UBERON:0000310	Description of DDSM	Removal of questionable mass cases	P_00079	Mammogram	NCIT	NCIT_C20178	mass case
Digital Database for Screening Mammography	Homo sapiens	NCBITAXON	NCBITaxon:9606	breast	UBERON	UBERON:0000310	Description of DDSM	Removal of questionable mass cases	P_00080	Mammogram	NCIT	NCIT_C20178	mass case
Digital Database for Screening Mammography	Homo sapiens	NCBITAXON	NCBITaxon:9606	breast	UBERON	UBERON:0000310	Description of DDSM	Removal of questionable mass cases	P_00081	Mammogram	NCIT	NCIT_C20178	mass case
Digital Database for Screening Mammography	Homo sapiens	NCBITAXON	NCBITaxon:9606	breast	UBERON	UBERON:0000310	Description of DDSM	Removal of questionable mass cases	P_00086	Mammogram	NCIT	NCIT_C20178	mass case
Digital Database for Screening Mammography	Homo sapiens	NCBITAXON	NCBITaxon:9606	breast	UBERON	UBERON:0000310	Description of DDSM	Removal of questionable mass cases	P_00090	Mammogram	NCIT	NCIT_C20178	mass case
Digital Database for Screening Mammography	Homo sapiens	NCBITAXON	NCBITaxon:9606	breast	UBERON	UBERON:0000310	Description of DDSM	Removal of questionable mass cases	P_00092	Mammogram	NCIT	NCIT_C20178	mass case
Digital Database for Screening Mammography	Homo sapiens	NCBITAXON	NCBITaxon:9606	breast	UBERON	UBERON:0000310	Description of DDSM	Removal of questionable mass cases	P_00094	Mammogram	NCIT	NCIT_C20178	mass case
Digital Database for Screening Mammography	Homo sapiens	NCBITAXON	NCBITaxon:9606	breast	UBERON	UBERON:0000310	Description of DDSM	Removal of questionable mass cases	P_00095	Mammogram	NCIT	NCIT_C20178	mass case
Digital Database for Screening Mammography	Homo sapiens	NCBITAXON	NCBITaxon:9606	breast	UBERON	UBERON:0000310	Description of DDSM	Removal of questionable mass cases	P_00096	Mammogram	NCIT	NCIT_C20178	mass case
Digital Database for Screening Mammography	Homo sapiens	NCBITAXON	NCBITaxon:9606	breast	UBERON	UBERON:0000310	Description of DDSM	Removal of questionable mass cases	P_00106	Mammogram	NCIT	NCIT_C20178	calcification case; mass case
Digital Database for Screening Mammography	Homo sapiens	NCBITAXON	NCBITaxon:9606	breast	UBERON	UBERON:0000310	Description of DDSM	Removal of questionable mass cases	P_00107	Mammogram	NCIT	NCIT_C20178	mass case
Digital Database for Screening Mammography	Homo sapiens	NCBITAXON	NCBITaxon:9606	breast	UBERON	UBERON:0000310	Description of DDSM	Removal of questionable mass cases	P_00108	Mammogram	NCIT	NCIT_C20178	mass case
Digital Database for Screening Mammography	Homo sapiens	NCBITAXON	NCBITaxon:9606	breast	UBERON	UBERON:0000310	Description of DDSM	Removal of questionable mass cases	P_00109	Mammogram	NCIT	NCIT_C20178	mass case
Digital Database for Screening Mammography	Homo sapiens	NCBITAXON	NCBITaxon:9606	breast	UBERON	UBERON:0000310	Description of DDSM	Removal of questionable mass cases	P_00110	Mammogram	NCIT	NCIT_C20178	mass case
Digital Database for Screening Mammography	Homo sapiens	NCBITAXON	NCBITaxon:9606	breast	UBERON	UBERON:0000310	Description of DDSM	Removal of questionable mass cases	P_00117	Mammogram	NCIT	NCIT_C20178	mass case
Digital Database for Screening Mammography	Homo sapiens	NCBITAXON	NCBITaxon:9606	breast	UBERON	UBERON:0000310	Description of DDSM	Removal of questionable mass cases	P_00119	Mammogram	NCIT	NCIT_C20178	mass case
Digital Database for Screening Mammography	Homo sapiens	NCBITAXON	NCBITaxon:9606	breast	UBERON	UBERON:0000310	Description of DDSM	Removal of questionable mass cases	P_00120	Mammogram	NCIT	NCIT_C20178	mass case
Digital Database for Screening Mammography	Homo sapiens	NCBITAXON	NCBITaxon:9606	breast	UBERON	UBERON:0000310	Description of DDSM	Removal of questionable mass cases	P_00122	Mammogram	NCIT	NCIT_C20178	mass case
Digital Database for Screening Mammography	Homo sapiens	NCBITAXON	NCBITaxon:9606	breast	UBERON	UBERON:0000310	Description of DDSM	Removal of questionable mass cases	P_00128	Mammogram	NCIT	NCIT_C20178	mass case
Digital Database for Screening Mammography	Homo sapiens	NCBITAXON	NCBITaxon:9606	breast	UBERON	UBERON:0000310	Description of DDSM	Removal of questionable mass cases	P_00133	Mammogram	NCIT	NCIT_C20178	mass case
Digital Database for Screening Mammography	Homo sapiens	NCBITAXON	NCBITaxon:9606	breast	UBERON	UBERON:0000310	Description of DDSM	Removal of questionable mass cases	P_00134	Mammogram	NCIT	NCIT_C20178	mass case
Digital Database for Screening Mammography	Homo sapiens	NCBITAXON	NCBITaxon:9606	breast	UBERON	UBERON:0000310	Description of DDSM	Removal of questionable mass cases	P_00137	Mammogram	NCIT	NCIT_C20178	mass case
Digital Database for Screening Mammography	Homo sapiens	NCBITAXON	NCBITaxon:9606	breast	UBERON	UBERON:0000310	Description of DDSM	Removal of questionable mass cases	P_00146	Mammogram	NCIT	NCIT_C20178	mass case
Digital Database for Screening Mammography	Homo sapiens	NCBITAXON	NCBITaxon:9606	breast	UBERON	UBERON:0000310	Description of DDSM	Removal of questionable mass cases	P_00148	Mammogram	NCIT	NCIT_C20178	mass case
Digital Database for Screening Mammography	Homo sapiens	NCBITAXON	NCBITaxon:9606	breast	UBERON	UBERON:0000310	Description of DDSM	Removal of questionable mass cases	P_00149	Mammogram	NCIT	NCIT_C20178	mass case
Digital Database for Screening Mammography	Homo sapiens	NCBITAXON	NCBITaxon:9606	breast	UBERON	UBERON:0000310	Description of DDSM	Removal of questionable mass cases	P_00160	Mammogram	NCIT	NCIT_C20178	mass case
Digital Database for Screening Mammography	Homo sapiens	NCBITAXON	NCBITaxon:9606	breast	UBERON	UBERON:0000310	Description of DDSM	Removal of questionable mass cases	P_00166	Mammogram	NCIT	NCIT_C20178	mass case
Digital Database for Screening Mammography	Homo sapiens	NCBITAXON	NCBITaxon:9606	breast	UBERON	UBERON:0000310	Description of DDSM	Removal of questionable mass cases	P_00169	Mammogram	NCIT	NCIT_C20178	mass case
Digital Database for Screening Mammography	Homo sapiens	NCBITAXON	NCBITaxon:9606	breast	UBERON	UBERON:0000310	Description of DDSM	Removal of questionable mass cases	P_00172	Mammogram	NCIT	NCIT_C20178	mass case
Digital Database for Screening Mammography	Homo sapiens	NCBITAXON	NCBITaxon:9606	breast	UBERON	UBERON:0000310	Description of DDSM	Removal of questionable mass cases	P_00174	Mammogram	NCIT	NCIT_C20178	mass case
Digital Database for Screening Mammography	Homo sapiens	NCBITAXON	NCBITaxon:9606	breast	UBERON	UBERON:0000310	Description of DDSM	Removal of questionable mass cases	P_00175	Mammogram	NCIT	NCIT_C20178	mass case
Digital Database for Screening Mammography	Homo sapiens	NCBITAXON	NCBITaxon:9606	breast	UBERON	UBERON:0000310	Description of DDSM	Removal of questionable mass cases	P_00187	Mammogram	NCIT	NCIT_C20178	mass case
Digital Database for Screening Mammography	Homo sapiens	NCBITAXON	NCBITaxon:9606	breast	UBERON	UBERON:0000310	Description of DDSM	Removal of questionable mass cases	P_00190	Mammogram	NCIT	NCIT_C20178	mass case
Digital Database for Screening Mammography	Homo sapiens	NCBITAXON	NCBITaxon:9606	breast	UBERON	UBERON:0000310	Description of DDSM	Removal of questionable mass cases	P_00199	Mammogram	NCIT	NCIT_C20178	mass case
Digital Database for Screening Mammography	Homo sapiens	NCBITAXON	NCBITaxon:9606	breast	UBERON	UBERON:0000310	Description of DDSM	Removal of questionable mass cases	P_00205	Mammogram	NCIT	NCIT_C20178	mass case
Digital Database for Screening Mammography	Homo sapiens	NCBITAXON	NCBITaxon:9606	breast	UBERON	UBERON:0000310	Description of DDSM	Removal of questionable mass cases	P_00206	Mammogram	NCIT	NCIT_C20178	mass case
Digital Database for Screening Mammography	Homo sapiens	NCBITAXON	NCBITaxon:9606	breast	UBERON	UBERON:0000310	Description of DDSM	Removal of questionable mass cases	P_00207	Mammogram	NCIT	NCIT_C20178	mass case
Digital Database for Screening Mammography	Homo sapiens	NCBITAXON	NCBITaxon:9606	breast	UBERON	UBERON:0000310	Description of DDSM	Removal of questionable mass cases	P_00208	Mammogram	NCIT	NCIT_C20178	calcification case; mass case
Digital Database for Screening Mammography	Homo sapiens	NCBITAXON	NCBITaxon:9606	breast	UBERON	UBERON:0000310	Description of DDSM	Removal of questionable mass cases	P_00215	Mammogram	NCIT	NCIT_C20178	mass case
Digital Database for Screening Mammography	Homo sapiens	NCBITAXON	NCBITaxon:9606	breast	UBERON	UBERON:0000310	Description of DDSM	Removal of questionable mass cases	P_00217	Mammogram	NCIT	NCIT_C20178	mass case
Digital Database for Screening Mammography	Homo sapiens	NCBITAXON	NCBITaxon:9606	breast	UBERON	UBERON:0000310	Description of DDSM	Removal of questionable mass cases	P_00218	Mammogram	NCIT	NCIT_C20178	mass case
Digital Database for Screening Mammography	Homo sapiens	NCBITAXON	NCBITaxon:9606	breast	UBERON	UBERON:0000310	Description of DDSM	Removal of questionable mass cases	P_00219	Mammogram	NCIT	NCIT_C20178	mass case
Digital Database for Screening Mammography	Homo sapiens	NCBITAXON	NCBITaxon:9606	breast	UBERON	UBERON:0000310	Description of DDSM	Removal of questionable mass cases	P_00221	Mammogram	NCIT	NCIT_C20178	mass case
Digital Database for Screening Mammography	Homo sapiens	NCBITAXON	NCBITaxon:9606	breast	UBERON	UBERON:0000310	Description of DDSM	Removal of questionable mass cases	P_00224	Mammogram	NCIT	NCIT_C20178	calcification case; mass case
Digital Database for Screening Mammography	Homo sapiens	NCBITAXON	NCBITaxon:9606	breast	UBERON	UBERON:0000310	Description of DDSM	Removal of questionable mass cases	P_00225	Mammogram	NCIT	NCIT_C20178	mass case
Digital Database for Screening Mammography	Homo sapiens	NCBITAXON	NCBITaxon:9606	breast	UBERON	UBERON:0000310	Description of DDSM	Removal of questionable mass cases	P_00226	Mammogram	NCIT	NCIT_C20178	mass case
Digital Database for Screening Mammography	Homo sapiens	NCBITAXON	NCBITaxon:9606	breast	UBERON	UBERON:0000310	Description of DDSM	Removal of questionable mass cases	P_00229	Mammogram	NCIT	NCIT_C20178	mass case
Digital Database for Screening Mammography	Homo sapiens	NCBITAXON	NCBITaxon:9606	breast	UBERON	UBERON:0000310	Description of DDSM	Removal of questionable mass cases	P_00231	Mammogram	NCIT	NCIT_C20178	mass case
Digital Database for Screening Mammography	Homo sapiens	NCBITAXON	NCBITaxon:9606	breast	UBERON	UBERON:0000310	Description of DDSM	Removal of questionable mass cases	P_00234	Mammogram	NCIT	NCIT_C20178	mass case
Digital Database for Screening Mammography	Homo sapiens	NCBITAXON	NCBITaxon:9606	breast	UBERON	UBERON:0000310	Description of DDSM	Removal of questionable mass cases	P_00235	Mammogram	NCIT	NCIT_C20178	mass case
Digital Database for Screening Mammography	Homo sapiens	NCBITAXON	NCBITaxon:9606	breast	UBERON	UBERON:0000310	Description of DDSM	Removal of questionable mass cases	P_00236	Mammogram	NCIT	NCIT_C20178	mass case
Digital Database for Screening Mammography	Homo sapiens	NCBITAXON	NCBITaxon:9606	breast	UBERON	UBERON:0000310	Description of DDSM	Removal of questionable mass cases	P_00239	Mammogram	NCIT	NCIT_C20178	mass case
Digital Database for Screening Mammography	Homo sapiens	NCBITAXON	NCBITaxon:9606	breast	UBERON	UBERON:0000310	Description of DDSM	Removal of questionable mass cases	P_00240	Mammogram	NCIT	NCIT_C20178	mass case
Digital Database for Screening Mammography	Homo sapiens	NCBITAXON	NCBITaxon:9606	breast	UBERON	UBERON:0000310	Description of DDSM	Removal of questionable mass cases	P_00241	Mammogram	NCIT	NCIT_C20178	mass case
Digital Database for Screening Mammography	Homo sapiens	NCBITAXON	NCBITaxon:9606	breast	UBERON	UBERON:0000310	Description of DDSM	Removal of questionable mass cases	P_00242	Mammogram	NCIT	NCIT_C20178	mass case
Digital Database for Screening Mammography	Homo sapiens	NCBITAXON	NCBITaxon:9606	breast	UBERON	UBERON:0000310	Description of DDSM	Removal of questionable mass cases	P_00247	Mammogram	NCIT	NCIT_C20178	mass case
Digital Database for Screening Mammography	Homo sapiens	NCBITAXON	NCBITaxon:9606	breast	UBERON	UBERON:0000310	Description of DDSM	Removal of questionable mass cases	P_00248	Mammogram	NCIT	NCIT_C20178	mass case
Digital Database for Screening Mammography	Homo sapiens	NCBITAXON	NCBITaxon:9606	breast	UBERON	UBERON:0000310	Description of DDSM	Removal of questionable mass cases	P_00254	Mammogram	NCIT	NCIT_C20178	mass case
Digital Database for Screening Mammography	Homo sapiens	NCBITAXON	NCBITaxon:9606	breast	UBERON	UBERON:0000310	Description of DDSM	Removal of questionable mass cases	P_00259	Mammogram	NCIT	NCIT_C20178	mass case
Digital Database for Screening Mammography	Homo sapiens	NCBITAXON	NCBITaxon:9606	breast	UBERON	UBERON:0000310	Description of DDSM	Removal of questionable mass cases	P_00264	Mammogram	NCIT	NCIT_C20178	mass case
Digital Database for Screening Mammography	Homo sapiens	NCBITAXON	NCBITaxon:9606	breast	UBERON	UBERON:0000310	Description of DDSM	Removal of questionable mass cases	P_00265	Mammogram	NCIT	NCIT_C20178	mass case
Digital Database for Screening Mammography	Homo sapiens	NCBITAXON	NCBITaxon:9606	breast	UBERON	UBERON:0000310	Description of DDSM	Removal of questionable mass cases	P_00273	Mammogram	NCIT	NCIT_C20178	mass case
Digital Database for Screening Mammography	Homo sapiens	NCBITAXON	NCBITaxon:9606	breast	UBERON	UBERON:0000310	Description of DDSM	Removal of questionable mass cases	P_00279	Mammogram	NCIT	NCIT_C20178	mass case
Digital Database for Screening Mammography	Homo sapiens	NCBITAXON	NCBITaxon:9606	breast	UBERON	UBERON:0000310	Description of DDSM	Removal of questionable mass cases	P_00281	Mammogram	NCIT	NCIT_C20178	mass case
Digital Database for Screening Mammography	Homo sapiens	NCBITAXON	NCBITaxon:9606	breast	UBERON	UBERON:0000310	Description of DDSM	Removal of questionable mass cases	P_00283	Mammogram	NCIT	NCIT_C20178	mass case
Digital Database for Screening Mammography	Homo sapiens	NCBITAXON	NCBITaxon:9606	breast	UBERON	UBERON:0000310	Description of DDSM	Removal of questionable mass cases	P_00287	Mammogram	NCIT	NCIT_C20178	mass case
Digital Database for Screening Mammography	Homo sapiens	NCBITAXON	NCBITaxon:9606	breast	UBERON	UBERON:0000310	Description of DDSM	Removal of questionable mass cases	P_00289	Mammogram	NCIT	NCIT_C20178	mass case
Digital Database for Screening Mammography	Homo sapiens	NCBITAXON	NCBITaxon:9606	breast	UBERON	UBERON:0000310	Description of DDSM	Removal of questionable mass cases	P_00294	Mammogram	NCIT	NCIT_C20178	mass case
Digital Database for Screening Mammography	Homo sapiens	NCBITAXON	NCBITaxon:9606	breast	UBERON	UBERON:0000310	Description of DDSM	Removal of questionable mass cases	P_00298	Mammogram	NCIT	NCIT_C20178	mass case
Digital Database for Screening Mammography	Homo sapiens	NCBITAXON	NCBITaxon:9606	breast	UBERON	UBERON:0000310	Description of DDSM	Removal of questionable mass cases	P_00303	Mammogram	NCIT	NCIT_C20178	mass case
Digital Database for Screening Mammography	Homo sapiens	NCBITAXON	NCBITaxon:9606	breast	UBERON	UBERON:0000310	Description of DDSM	Removal of questionable mass cases	P_00304	Mammogram	NCIT	NCIT_C20178	mass case
Digital Database for Screening Mammography	Homo sapiens	NCBITAXON	NCBITaxon:9606	breast	UBERON	UBERON:0000310	Description of DDSM	Removal of questionable mass cases	P_00309	Mammogram	NCIT	NCIT_C20178	mass case
Digital Database for Screening Mammography	Homo sapiens	NCBITAXON	NCBITaxon:9606	breast	UBERON	UBERON:0000310	Description of DDSM	Removal of questionable mass cases	P_00313	Mammogram	NCIT	NCIT_C20178	mass case
Digital Database for Screening Mammography	Homo sapiens	NCBITAXON	NCBITaxon:9606	breast	UBERON	UBERON:0000310	Description of DDSM	Removal of questionable mass cases	P_00314	Mammogram	NCIT	NCIT_C20178	mass case
Digital Database for Screening Mammography	Homo sapiens	NCBITAXON	NCBITaxon:9606	breast	UBERON	UBERON:0000310	Description of DDSM	Removal of questionable mass cases	P_00317	Mammogram	NCIT	NCIT_C20178	mass case
Digital Database for Screening Mammography	Homo sapiens	NCBITAXON	NCBITaxon:9606	breast	UBERON	UBERON:0000310	Description of DDSM	Removal of questionable mass cases	P_00319	Mammogram	NCIT	NCIT_C20178	mass case
Digital Database for Screening Mammography	Homo sapiens	NCBITAXON	NCBITaxon:9606	breast	UBERON	UBERON:0000310	Description of DDSM	Removal of questionable mass cases	P_00320	Mammogram	NCIT	NCIT_C20178	mass case
Digital Database for Screening Mammography	Homo sapiens	NCBITAXON	NCBITaxon:9606	breast	UBERON	UBERON:0000310	Description of DDSM	Removal of questionable mass cases	P_00328	Mammogram	NCIT	NCIT_C20178	mass case
Digital Database for Screening Mammography	Homo sapiens	NCBITAXON	NCBITaxon:9606	breast	UBERON	UBERON:0000310	Description of DDSM	Removal of questionable mass cases	P_00330	Mammogram	NCIT	NCIT_C20178	mass case
Digital Database for Screening Mammography	Homo sapiens	NCBITAXON	NCBITaxon:9606	breast	UBERON	UBERON:0000310	Description of DDSM	Removal of questionable mass cases	P_00332	Mammogram	NCIT	NCIT_C20178	mass case
Digital Database for Screening Mammography	Homo sapiens	NCBITAXON	NCBITaxon:9606	breast	UBERON	UBERON:0000310	Description of DDSM	Removal of questionable mass cases	P_00333	Mammogram	NCIT	NCIT_C20178	mass case
Digital Database for Screening Mammography	Homo sapiens	NCBITAXON	NCBITaxon:9606	breast	UBERON	UBERON:0000310	Description of DDSM	Removal of questionable mass cases	P_00334	Mammogram	NCIT	NCIT_C20178	mass case
Digital Database for Screening Mammography	Homo sapiens	NCBITAXON	NCBITaxon:9606	breast	UBERON	UBERON:0000310	Description of DDSM	Removal of questionable mass cases	P_00335	Mammogram	NCIT	NCIT_C20178	mass case
Digital Database for Screening Mammography	Homo sapiens	NCBITAXON	NCBITaxon:9606	breast	UBERON	UBERON:0000310	Description of DDSM	Removal of questionable mass cases	P_00342	Mammogram	NCIT	NCIT_C20178	mass case
Digital Database for Screening Mammography	Homo sapiens	NCBITAXON	NCBITaxon:9606	breast	UBERON	UBERON:0000310	Description of DDSM	Removal of questionable mass cases	P_00348	Mammogram	NCIT	NCIT_C20178	mass case
Digital Database for Screening Mammography	Homo sapiens	NCBITAXON	NCBITaxon:9606	breast	UBERON	UBERON:0000310	Description of DDSM	Removal of questionable mass cases	P_00351	Mammogram	NCIT	NCIT_C20178	mass case
Digital Database for Screening Mammography	Homo sapiens	NCBITAXON	NCBITaxon:9606	breast	UBERON	UBERON:0000310	Description of DDSM	Removal of questionable mass cases	P_00354	Mammogram	NCIT	NCIT_C20178	mass case
Digital Database for Screening Mammography	Homo sapiens	NCBITAXON	NCBITaxon:9606	breast	UBERON	UBERON:0000310	Description of DDSM	Removal of questionable mass cases	P_00356	Mammogram	NCIT	NCIT_C20178	mass case
Digital Database for Screening Mammography	Homo sapiens	NCBITAXON	NCBITaxon:9606	breast	UBERON	UBERON:0000310	Description of DDSM	Removal of questionable mass cases	P_00361	Mammogram	NCIT	NCIT_C20178	mass case
Digital Database for Screening Mammography	Homo sapiens	NCBITAXON	NCBITaxon:9606	breast	UBERON	UBERON:0000310	Description of DDSM	Removal of questionable mass cases	P_00363	Mammogram	NCIT	NCIT_C20178	mass case
Digital Database for Screening Mammography	Homo sapiens	NCBITAXON	NCBITaxon:9606	breast	UBERON	UBERON:0000310	Description of DDSM	Removal of questionable mass cases	P_00366	Mammogram	NCIT	NCIT_C20178	mass case
Digital Database for Screening Mammography	Homo sapiens	NCBITAXON	NCBITaxon:9606	breast	UBERON	UBERON:0000310	Description of DDSM	Removal of questionable mass cases	P_00370	Mammogram	NCIT	NCIT_C20178	mass case
Digital Database for Screening Mammography	Homo sapiens	NCBITAXON	NCBITaxon:9606	breast	UBERON	UBERON:0000310	Description of DDSM	Removal of questionable mass cases	P_00376	Mammogram	NCIT	NCIT_C20178	mass case
Digital Database for Screening Mammography	Homo sapiens	NCBITAXON	NCBITaxon:9606	breast	UBERON	UBERON:0000310	Description of DDSM	Removal of questionable mass cases	P_00383	Mammogram	NCIT	NCIT_C20178	mass case
Digital Database for Screening Mammography	Homo sapiens	NCBITAXON	NCBITaxon:9606	breast	UBERON	UBERON:0000310	Description of DDSM	Removal of questionable mass cases	P_00384	Mammogram	NCIT	NCIT_C20178	mass case
Digital Database for Screening Mammography	Homo sapiens	NCBITAXON	NCBITaxon:9606	breast	UBERON	UBERON:0000310	Description of DDSM	Removal of questionable mass cases	P_00385	Mammogram	NCIT	NCIT_C20178	calcification case; mass case
Digital Database for Screening Mammography	Homo sapiens	NCBITAXON	NCBITaxon:9606	breast	UBERON	UBERON:0000310	Description of DDSM	Removal of questionable mass cases	P_00386	Mammogram	NCIT	NCIT_C20178	mass case
Digital Database for Screening Mammography	Homo sapiens	NCBITAXON	NCBITaxon:9606	breast	UBERON	UBERON:0000310	Description of DDSM	Removal of questionable mass cases	P_00389	Mammogram	NCIT	NCIT_C20178	mass case
Digital Database for Screening Mammography	Homo sapiens	NCBITAXON	NCBITaxon:9606	breast	UBERON	UBERON:0000310	Description of DDSM	Removal of questionable mass cases	P_00396	Mammogram	NCIT	NCIT_C20178	mass case
Digital Database for Screening Mammography	Homo sapiens	NCBITAXON	NCBITaxon:9606	breast	UBERON	UBERON:0000310	Description of DDSM	Removal of questionable mass cases	P_00399	Mammogram	NCIT	NCIT_C20178	mass case
Digital Database for Screening Mammography	Homo sapiens	NCBITAXON	NCBITaxon:9606	breast	UBERON	UBERON:0000310	Description of DDSM	Removal of questionable mass cases	P_00401	Mammogram	NCIT	NCIT_C20178	mass case
Digital Database for Screening Mammography	Homo sapiens	NCBITAXON	NCBITaxon:9606	breast	UBERON	UBERON:0000310	Description of DDSM	Removal of questionable mass cases	P_00406	Mammogram	NCIT	NCIT_C20178	mass case
Digital Database for Screening Mammography	Homo sapiens	NCBITAXON	NCBITaxon:9606	breast	UBERON	UBERON:0000310	Description of DDSM	Removal of questionable mass cases	P_00408	Mammogram	NCIT	NCIT_C20178	mass case
Digital Database for Screening Mammography	Homo sapiens	NCBITAXON	NCBITaxon:9606	breast	UBERON	UBERON:0000310	Description of DDSM	Removal of questionable mass cases	P_00411	Mammogram	NCIT	NCIT_C20178	mass case
Digital Database for Screening Mammography	Homo sapiens	NCBITAXON	NCBITaxon:9606	breast	UBERON	UBERON:0000310	Description of DDSM	Removal of questionable mass cases	P_00412	Mammogram	NCIT	NCIT_C20178	mass case
Digital Database for Screening Mammography	Homo sapiens	NCBITAXON	NCBITaxon:9606	breast	UBERON	UBERON:0000310	Description of DDSM	Removal of questionable mass cases	P_00413	Mammogram	NCIT	NCIT_C20178	mass case
Digital Database for Screening Mammography	Homo sapiens	NCBITAXON	NCBITaxon:9606	breast	UBERON	UBERON:0000310	Description of DDSM	Removal of questionable mass cases	P_00414	Mammogram	NCIT	NCIT_C20178	mass case
Digital Database for Screening Mammography	Homo sapiens	NCBITAXON	NCBITaxon:9606	breast	UBERON	UBERON:0000310	Description of DDSM	Removal of questionable mass cases	P_00415	Mammogram	NCIT	NCIT_C20178	mass case
Digital Database for Screening Mammography	Homo sapiens	NCBITAXON	NCBITaxon:9606	breast	UBERON	UBERON:0000310	Description of DDSM	Removal of questionable mass cases	P_00417	Mammogram	NCIT	NCIT_C20178	mass case
Digital Database for Screening Mammography	Homo sapiens	NCBITAXON	NCBITaxon:9606	breast	UBERON	UBERON:0000310	Description of DDSM	Removal of questionable mass cases	P_00419	Mammogram	NCIT	NCIT_C20178	mass case
Digital Database for Screening Mammography	Homo sapiens	NCBITAXON	NCBITaxon:9606	breast	UBERON	UBERON:0000310	Description of DDSM	Removal of questionable mass cases	P_00420	Mammogram	NCIT	NCIT_C20178	mass case
Digital Database for Screening Mammography	Homo sapiens	NCBITAXON	NCBITaxon:9606	breast	UBERON	UBERON:0000310	Description of DDSM	Removal of questionable mass cases	P_00421	Mammogram	NCIT	NCIT_C20178	mass case
Digital Database for Screening Mammography	Homo sapiens	NCBITAXON	NCBITaxon:9606	breast	UBERON	UBERON:0000310	Description of DDSM	Removal of questionable mass cases	P_00423	Mammogram	NCIT	NCIT_C20178	mass case
Digital Database for Screening Mammography	Homo sapiens	NCBITAXON	NCBITaxon:9606	breast	UBERON	UBERON:0000310	Description of DDSM	Removal of questionable mass cases	P_00426	Mammogram	NCIT	NCIT_C20178	mass case
Digital Database for Screening Mammography	Homo sapiens	NCBITAXON	NCBITaxon:9606	breast	UBERON	UBERON:0000310	Description of DDSM	Removal of questionable mass cases	P_00427	Mammogram	NCIT	NCIT_C20178	mass case
Digital Database for Screening Mammography	Homo sapiens	NCBITAXON	NCBITaxon:9606	breast	UBERON	UBERON:0000310	Description of DDSM	Removal of questionable mass cases	P_00428	Mammogram	NCIT	NCIT_C20178	mass case
Digital Database for Screening Mammography	Homo sapiens	NCBITAXON	NCBITaxon:9606	breast	UBERON	UBERON:0000310	Description of DDSM	Removal of questionable mass cases	P_00430	Mammogram	NCIT	NCIT_C20178	mass case
Digital Database for Screening Mammography	Homo sapiens	NCBITAXON	NCBITaxon:9606	breast	UBERON	UBERON:0000310	Description of DDSM	Removal of questionable mass cases	P_00431	Mammogram	NCIT	NCIT_C20178	mass case
Digital Database for Screening Mammography	Homo sapiens	NCBITAXON	NCBITaxon:9606	breast	UBERON	UBERON:0000310	Description of DDSM	Removal of questionable mass cases	P_00432	Mammogram	NCIT	NCIT_C20178	calcification case; mass case
Digital Database for Screening Mammography	Homo sapiens	NCBITAXON	NCBITaxon:9606	breast	UBERON	UBERON:0000310	Description of DDSM	Removal of questionable mass cases	P_00435	Mammogram	NCIT	NCIT_C20178	mass case
Digital Database for Screening Mammography	Homo sapiens	NCBITAXON	NCBITaxon:9606	breast	UBERON	UBERON:0000310	Description of DDSM	Removal of questionable mass cases	P_00436	Mammogram	NCIT	NCIT_C20178	mass case
Digital Database for Screening Mammography	Homo sapiens	NCBITAXON	NCBITaxon:9606	breast	UBERON	UBERON:0000310	Description of DDSM	Removal of questionable mass cases	P_00437	Mammogram	NCIT	NCIT_C20178	mass case
Digital Database for Screening Mammography	Homo sapiens	NCBITAXON	NCBITaxon:9606	breast	UBERON	UBERON:0000310	Description of DDSM	Removal of questionable mass cases	P_00439	Mammogram	NCIT	NCIT_C20178	mass case
Digital Database for Screening Mammography	Homo sapiens	NCBITAXON	NCBITaxon:9606	breast	UBERON	UBERON:0000310	Description of DDSM	Removal of questionable mass cases	P_00440	Mammogram	NCIT	NCIT_C20178	mass case
Digital Database for Screening Mammography	Homo sapiens	NCBITAXON	NCBITaxon:9606	breast	UBERON	UBERON:0000310	Description of DDSM	Removal of questionable mass cases	P_00441	Mammogram	NCIT	NCIT_C20178	mass case
Digital Database for Screening Mammography	Homo sapiens	NCBITAXON	NCBITaxon:9606	breast	UBERON	UBERON:0000310	Description of DDSM	Removal of questionable mass cases	P_00442	Mammogram	NCIT	NCIT_C20178	mass case
Digital Database for Screening Mammography	Homo sapiens	NCBITAXON	NCBITaxon:9606	breast	UBERON	UBERON:0000310	Description of DDSM	Removal of questionable mass cases	P_00444	Mammogram	NCIT	NCIT_C20178	mass case
Digital Database for Screening Mammography	Homo sapiens	NCBITAXON	NCBITaxon:9606	breast	UBERON	UBERON:0000310	Description of DDSM	Removal of questionable mass cases	P_00450	Mammogram	NCIT	NCIT_C20178	mass case
Digital Database for Screening Mammography	Homo sapiens	NCBITAXON	NCBITaxon:9606	breast	UBERON	UBERON:0000310	Description of DDSM	Removal of questionable mass cases	P_00451	Mammogram	NCIT	NCIT_C20178	mass case
Digital Database for Screening Mammography	Homo sapiens	NCBITAXON	NCBITaxon:9606	breast	UBERON	UBERON:0000310	Description of DDSM	Removal of questionable mass cases	P_00453	Mammogram	NCIT	NCIT_C20178	mass case
Digital Database for Screening Mammography	Homo sapiens	NCBITAXON	NCBITaxon:9606	breast	UBERON	UBERON:0000310	Description of DDSM	Removal of questionable mass cases	P_00454	Mammogram	NCIT	NCIT_C20178	mass case
Digital Database for Screening Mammography	Homo sapiens	NCBITAXON	NCBITaxon:9606	breast	UBERON	UBERON:0000310	Description of DDSM	Removal of questionable mass cases	P_00462	Mammogram	NCIT	NCIT_C20178	mass case
Digital Database for Screening Mammography	Homo sapiens	NCBITAXON	NCBITaxon:9606	breast	UBERON	UBERON:0000310	Description of DDSM	Removal of questionable mass cases	P_00465	Mammogram	NCIT	NCIT_C20178	mass case
Digital Database for Screening Mammography	Homo sapiens	NCBITAXON	NCBITaxon:9606	breast	UBERON	UBERON:0000310	Description of DDSM	Removal of questionable mass cases	P_00468	Mammogram	NCIT	NCIT_C20178	mass case
Digital Database for Screening Mammography	Homo sapiens	NCBITAXON	NCBITaxon:9606	breast	UBERON	UBERON:0000310	Description of DDSM	Removal of questionable mass cases	P_00471	Mammogram	NCIT	NCIT_C20178	calcification case; mass case
Digital Database for Screening Mammography	Homo sapiens	NCBITAXON	NCBITaxon:9606	breast	UBERON	UBERON:0000310	Description of DDSM	Removal of questionable mass cases	P_00475	Mammogram	NCIT	NCIT_C20178	mass case
Digital Database for Screening Mammography	Homo sapiens	NCBITAXON	NCBITaxon:9606	breast	UBERON	UBERON:0000310	Description of DDSM	Removal of questionable mass cases	P_00484	Mammogram	NCIT	NCIT_C20178	calcification case; mass case
Digital Database for Screening Mammography	Homo sapiens	NCBITAXON	NCBITaxon:9606	breast	UBERON	UBERON:0000310	Description of DDSM	Removal of questionable mass cases	P_00487	Mammogram	NCIT	NCIT_C20178	mass case
Digital Database for Screening Mammography	Homo sapiens	NCBITAXON	NCBITaxon:9606	breast	UBERON	UBERON:0000310	Description of DDSM	Removal of questionable mass cases	P_00488	Mammogram	NCIT	NCIT_C20178	mass case
Digital Database for Screening Mammography	Homo sapiens	NCBITAXON	NCBITaxon:9606	breast	UBERON	UBERON:0000310	Description of DDSM	Removal of questionable mass cases	P_00492	Mammogram	NCIT	NCIT_C20178	mass case
Digital Database for Screening Mammography	Homo sapiens	NCBITAXON	NCBITaxon:9606	breast	UBERON	UBERON:0000310	Description of DDSM	Removal of questionable mass cases	P_00495	Mammogram	NCIT	NCIT_C20178	calcification case; mass case
Digital Database for Screening Mammography	Homo sapiens	NCBITAXON	NCBITaxon:9606	breast	UBERON	UBERON:0000310	Description of DDSM	Removal of questionable mass cases	P_00496	Mammogram	NCIT	NCIT_C20178	mass case
Digital Database for Screening Mammography	Homo sapiens	NCBITAXON	NCBITaxon:9606	breast	UBERON	UBERON:0000310	Description of DDSM	Removal of questionable mass cases	P_00499	Mammogram	NCIT	NCIT_C20178	mass case
Digital Database for Screening Mammography	Homo sapiens	NCBITAXON	NCBITaxon:9606	breast	UBERON	UBERON:0000310	Description of DDSM	Removal of questionable mass cases	P_00504	Mammogram	NCIT	NCIT_C20178	mass case
Digital Database for Screening Mammography	Homo sapiens	NCBITAXON	NCBITaxon:9606	breast	UBERON	UBERON:0000310	Description of DDSM	Removal of questionable mass cases	P_00506	Mammogram	NCIT	NCIT_C20178	calcification case; mass case
Digital Database for Screening Mammography	Homo sapiens	NCBITAXON	NCBITaxon:9606	breast	UBERON	UBERON:0000310	Description of DDSM	Removal of questionable mass cases	P_00509	Mammogram	NCIT	NCIT_C20178	mass case
Digital Database for Screening Mammography	Homo sapiens	NCBITAXON	NCBITaxon:9606	breast	UBERON	UBERON:0000310	Description of DDSM	Removal of questionable mass cases	P_00512	Mammogram	NCIT	NCIT_C20178	mass case
Digital Database for Screening Mammography	Homo sapiens	NCBITAXON	NCBITaxon:9606	breast	UBERON	UBERON:0000310	Description of DDSM	Removal of questionable mass cases	P_00515	Mammogram	NCIT	NCIT_C20178	mass case
Digital Database for Screening Mammography	Homo sapiens	NCBITAXON	NCBITaxon:9606	breast	UBERON	UBERON:0000310	Description of DDSM	Removal of questionable mass cases	P_00517	Mammogram	NCIT	NCIT_C20178	mass case
Digital Database for Screening Mammography	Homo sapiens	NCBITAXON	NCBITaxon:9606	breast	UBERON	UBERON:0000310	Description of DDSM	Removal of questionable mass cases	P_00518	Mammogram	NCIT	NCIT_C20178	mass case
Digital Database for Screening Mammography	Homo sapiens	NCBITAXON	NCBITaxon:9606	breast	UBERON	UBERON:0000310	Description of DDSM	Removal of questionable mass cases	P_00519	Mammogram	NCIT	NCIT_C20178	calcification case; mass case
Digital Database for Screening Mammography	Homo sapiens	NCBITAXON	NCBITaxon:9606	breast	UBERON	UBERON:0000310	Description of DDSM	Removal of questionable mass cases	P_00522	Mammogram	NCIT	NCIT_C20178	calcification case; mass case
Digital Database for Screening Mammography	Homo sapiens	NCBITAXON	NCBITaxon:9606	breast	UBERON	UBERON:0000310	Description of DDSM	Removal of questionable mass cases	P_00526	Mammogram	NCIT	NCIT_C20178	mass case
Digital Database for Screening Mammography	Homo sapiens	NCBITAXON	NCBITaxon:9606	breast	UBERON	UBERON:0000310	Description of DDSM	Removal of questionable mass cases	P_00528	Mammogram	NCIT	NCIT_C20178	mass case
Digital Database for Screening Mammography	Homo sapiens	NCBITAXON	NCBITaxon:9606	breast	UBERON	UBERON:0000310	Description of DDSM	Removal of questionable mass cases	P_00532	Mammogram	NCIT	NCIT_C20178	mass case
Digital Database for Screening Mammography	Homo sapiens	NCBITAXON	NCBITaxon:9606	breast	UBERON	UBERON:0000310	Description of DDSM	Removal of questionable mass cases	P_00534	Mammogram	NCIT	NCIT_C20178	calcification case; mass case
Digital Database for Screening Mammography	Homo sapiens	NCBITAXON	NCBITaxon:9606	breast	UBERON	UBERON:0000310	Description of DDSM	Removal of questionable mass cases	P_00535	Mammogram	NCIT	NCIT_C20178	mass case
Digital Database for Screening Mammography	Homo sapiens	NCBITAXON	NCBITaxon:9606	breast	UBERON	UBERON:0000310	Description of DDSM	Removal of questionable mass cases	P_00539	Mammogram	NCIT	NCIT_C20178	calcification case; mass case
Digital Database for Screening Mammography	Homo sapiens	NCBITAXON	NCBITaxon:9606	breast	UBERON	UBERON:0000310	Description of DDSM	Removal of questionable mass cases	P_00540	Mammogram	NCIT	NCIT_C20178	mass case
Digital Database for Screening Mammography	Homo sapiens	NCBITAXON	NCBITaxon:9606	breast	UBERON	UBERON:0000310	Description of DDSM	Removal of questionable mass cases	P_00543	Mammogram	NCIT	NCIT_C20178	mass case
Digital Database for Screening Mammography	Homo sapiens	NCBITAXON	NCBITaxon:9606	breast	UBERON	UBERON:0000310	Description of DDSM	Removal of questionable mass cases	P_00545	Mammogram	NCIT	NCIT_C20178	mass case
Digital Database for Screening Mammography	Homo sapiens	NCBITAXON	NCBITaxon:9606	breast	UBERON	UBERON:0000310	Description of DDSM	Removal of questionable mass cases	P_00549	Mammogram	NCIT	NCIT_C20178	mass case
Digital Database for Screening Mammography	Homo sapiens	NCBITAXON	NCBITaxon:9606	breast	UBERON	UBERON:0000310	Description of DDSM	Removal of questionable mass cases	P_00550	Mammogram	NCIT	NCIT_C20178	mass case
Digital Database for Screening Mammography	Homo sapiens	NCBITAXON	NCBITaxon:9606	breast	UBERON	UBERON:0000310	Description of DDSM	Removal of questionable mass cases	P_00553	Mammogram	NCIT	NCIT_C20178	mass case
Digital Database for Screening Mammography	Homo sapiens	NCBITAXON	NCBITaxon:9606	breast	UBERON	UBERON:0000310	Description of DDSM	Removal of questionable mass cases	P_00554	Mammogram	NCIT	NCIT_C20178	mass case
Digital Database for Screening Mammography	Homo sapiens	NCBITAXON	NCBITaxon:9606	breast	UBERON	UBERON:0000310	Description of DDSM	Removal of questionable mass cases	P_00559	Mammogram	NCIT	NCIT_C20178	calcification case; mass case
Digital Database for Screening Mammography	Homo sapiens	NCBITAXON	NCBITaxon:9606	breast	UBERON	UBERON:0000310	Description of DDSM	Removal of questionable mass cases	P_00560	Mammogram	NCIT	NCIT_C20178	mass case
Digital Database for Screening Mammography	Homo sapiens	NCBITAXON	NCBITaxon:9606	breast	UBERON	UBERON:0000310	Description of DDSM	Removal of questionable mass cases	P_00564	Mammogram	NCIT	NCIT_C20178	mass case
Digital Database for Screening Mammography	Homo sapiens	NCBITAXON	NCBITaxon:9606	breast	UBERON	UBERON:0000310	Description of DDSM	Removal of questionable mass cases	P_00566	Mammogram	NCIT	NCIT_C20178	mass case
Digital Database for Screening Mammography	Homo sapiens	NCBITAXON	NCBITaxon:9606	breast	UBERON	UBERON:0000310	Description of DDSM	Removal of questionable mass cases	P_00568	Mammogram	NCIT	NCIT_C20178	mass case
Digital Database for Screening Mammography	Homo sapiens	NCBITAXON	NCBITaxon:9606	breast	UBERON	UBERON:0000310	Description of DDSM	Removal of questionable mass cases	P_00569	Mammogram	NCIT	NCIT_C20178	mass case
Digital Database for Screening Mammography	Homo sapiens	NCBITAXON	NCBITaxon:9606	breast	UBERON	UBERON:0000310	Description of DDSM	Removal of questionable mass cases	P_00572	Mammogram	NCIT	NCIT_C20178	mass case
Digital Database for Screening Mammography	Homo sapiens	NCBITAXON	NCBITaxon:9606	breast	UBERON	UBERON:0000310	Description of DDSM	Removal of questionable mass cases	P_00573	Mammogram	NCIT	NCIT_C20178	calcification case; mass case
Digital Database for Screening Mammography	Homo sapiens	NCBITAXON	NCBITaxon:9606	breast	UBERON	UBERON:0000310	Description of DDSM	Removal of questionable mass cases	P_00575	Mammogram	NCIT	NCIT_C20178	mass case
Digital Database for Screening Mammography	Homo sapiens	NCBITAXON	NCBITaxon:9606	breast	UBERON	UBERON:0000310	Description of DDSM	Removal of questionable mass cases	P_00577	Mammogram	NCIT	NCIT_C20178	mass case
Digital Database for Screening Mammography	Homo sapiens	NCBITAXON	NCBITaxon:9606	breast	UBERON	UBERON:0000310	Description of DDSM	Removal of questionable mass cases	P_00581	Mammogram	NCIT	NCIT_C20178	mass case
Digital Database for Screening Mammography	Homo sapiens	NCBITAXON	NCBITaxon:9606	breast	UBERON	UBERON:0000310	Description of DDSM	Removal of questionable mass cases	P_00584	Mammogram	NCIT	NCIT_C20178	calcification case; mass case
Digital Database for Screening Mammography	Homo sapiens	NCBITAXON	NCBITaxon:9606	breast	UBERON	UBERON:0000310	Description of DDSM	Removal of questionable mass cases	P_00586	Mammogram	NCIT	NCIT_C20178	mass case
Digital Database for Screening Mammography	Homo sapiens	NCBITAXON	NCBITaxon:9606	breast	UBERON	UBERON:0000310	Description of DDSM	Removal of questionable mass cases	P_00592	Mammogram	NCIT	NCIT_C20178	mass case
Digital Database for Screening Mammography	Homo sapiens	NCBITAXON	NCBITaxon:9606	breast	UBERON	UBERON:0000310	Description of DDSM	Removal of questionable mass cases	P_00596	Mammogram	NCIT	NCIT_C20178	mass case
Digital Database for Screening Mammography	Homo sapiens	NCBITAXON	NCBITaxon:9606	breast	UBERON	UBERON:0000310	Description of DDSM	Removal of questionable mass cases	P_00597	Mammogram	NCIT	NCIT_C20178	calcification case; mass case
Digital Database for Screening Mammography	Homo sapiens	NCBITAXON	NCBITaxon:9606	breast	UBERON	UBERON:0000310	Description of DDSM	Removal of questionable mass cases	P_00604	Mammogram	NCIT	NCIT_C20178	mass case
Digital Database for Screening Mammography	Homo sapiens	NCBITAXON	NCBITaxon:9606	breast	UBERON	UBERON:0000310	Description of DDSM	Removal of questionable mass cases	P_00605	Mammogram	NCIT	NCIT_C20178	mass case
Digital Database for Screening Mammography	Homo sapiens	NCBITAXON	NCBITaxon:9606	breast	UBERON	UBERON:0000310	Description of DDSM	Removal of questionable mass cases	P_00607	Mammogram	NCIT	NCIT_C20178	mass case
Digital Database for Screening Mammography	Homo sapiens	NCBITAXON	NCBITaxon:9606	breast	UBERON	UBERON:0000310	Description of DDSM	Removal of questionable mass cases	P_00611	Mammogram	NCIT	NCIT_C20178	mass case
Digital Database for Screening Mammography	Homo sapiens	NCBITAXON	NCBITaxon:9606	breast	UBERON	UBERON:0000310	Description of DDSM	Removal of questionable mass cases	P_00616	Mammogram	NCIT	NCIT_C20178	mass case
Digital Database for Screening Mammography	Homo sapiens	NCBITAXON	NCBITaxon:9606	breast	UBERON	UBERON:0000310	Description of DDSM	Removal of questionable mass cases	P_00617	Mammogram	NCIT	NCIT_C20178	mass case
Digital Database for Screening Mammography	Homo sapiens	NCBITAXON	NCBITaxon:9606	breast	UBERON	UBERON:0000310	Description of DDSM	Removal of questionable mass cases	P_00622	Mammogram	NCIT	NCIT_C20178	mass case
Digital Database for Screening Mammography	Homo sapiens	NCBITAXON	NCBITaxon:9606	breast	UBERON	UBERON:0000310	Description of DDSM	Removal of questionable mass cases	P_00626	Mammogram	NCIT	NCIT_C20178	mass case
Digital Database for Screening Mammography	Homo sapiens	NCBITAXON	NCBITaxon:9606	breast	UBERON	UBERON:0000310	Description of DDSM	Removal of questionable mass cases	P_00630	Mammogram	NCIT	NCIT_C20178	mass case
Digital Database for Screening Mammography	Homo sapiens	NCBITAXON	NCBITaxon:9606	breast	UBERON	UBERON:0000310	Description of DDSM	Removal of questionable mass cases	P_00634	Mammogram	NCIT	NCIT_C20178	mass case
Digital Database for Screening Mammography	Homo sapiens	NCBITAXON	NCBITaxon:9606	breast	UBERON	UBERON:0000310	Description of DDSM	Removal of questionable mass cases	P_00637	Mammogram	NCIT	NCIT_C20178	mass case
Digital Database for Screening Mammography	Homo sapiens	NCBITAXON	NCBITaxon:9606	breast	UBERON	UBERON:0000310	Description of DDSM	Removal of questionable mass cases	P_00640	Mammogram	NCIT	NCIT_C20178	mass case
Digital Database for Screening Mammography	Homo sapiens	NCBITAXON	NCBITaxon:9606	breast	UBERON	UBERON:0000310	Description of DDSM	Removal of questionable mass cases	P_00644	Mammogram	NCIT	NCIT_C20178	mass case
Digital Database for Screening Mammography	Homo sapiens	NCBITAXON	NCBITaxon:9606	breast	UBERON	UBERON:0000310	Description of DDSM	Removal of questionable mass cases	P_00648	Mammogram	NCIT	NCIT_C20178	mass case
Digital Database for Screening Mammography	Homo sapiens	NCBITAXON	NCBITaxon:9606	breast	UBERON	UBERON:0000310	Description of DDSM	Removal of questionable mass cases	P_00651	Mammogram	NCIT	NCIT_C20178	mass case
Digital Database for Screening Mammography	Homo sapiens	NCBITAXON	NCBITaxon:9606	breast	UBERON	UBERON:0000310	Description of DDSM	Removal of questionable mass cases	P_00653	Mammogram	NCIT	NCIT_C20178	mass case
Digital Database for Screening Mammography	Homo sapiens	NCBITAXON	NCBITaxon:9606	breast	UBERON	UBERON:0000310	Description of DDSM	Removal of questionable mass cases	P_00659	Mammogram	NCIT	NCIT_C20178	mass case
Digital Database for Screening Mammography	Homo sapiens	NCBITAXON	NCBITaxon:9606	breast	UBERON	UBERON:0000310	Description of DDSM	Removal of questionable mass cases	P_00660	Mammogram	NCIT	NCIT_C20178	mass case
Digital Database for Screening Mammography	Homo sapiens	NCBITAXON	NCBITaxon:9606	breast	UBERON	UBERON:0000310	Description of DDSM	Removal of questionable mass cases	P_00661	Mammogram	NCIT	NCIT_C20178	mass case
Digital Database for Screening Mammography	Homo sapiens	NCBITAXON	NCBITaxon:9606	breast	UBERON	UBERON:0000310	Description of DDSM	Removal of questionable mass cases	P_00665	Mammogram	NCIT	NCIT_C20178	mass case
Digital Database for Screening Mammography	Homo sapiens	NCBITAXON	NCBITaxon:9606	breast	UBERON	UBERON:0000310	Description of DDSM	Removal of questionable mass cases	P_00666	Mammogram	NCIT	NCIT_C20178	calcification case; mass case
Digital Database for Screening Mammography	Homo sapiens	NCBITAXON	NCBITaxon:9606	breast	UBERON	UBERON:0000310	Description of DDSM	Removal of questionable mass cases	P_00670	Mammogram	NCIT	NCIT_C20178	mass case
Digital Database for Screening Mammography	Homo sapiens	NCBITAXON	NCBITaxon:9606	breast	UBERON	UBERON:0000310	Description of DDSM	Removal of questionable mass cases	P_00673	Mammogram	NCIT	NCIT_C20178	calcification case; mass case
Digital Database for Screening Mammography	Homo sapiens	NCBITAXON	NCBITaxon:9606	breast	UBERON	UBERON:0000310	Description of DDSM	Removal of questionable mass cases	P_00675	Mammogram	NCIT	NCIT_C20178	mass case
Digital Database for Screening Mammography	Homo sapiens	NCBITAXON	NCBITaxon:9606	breast	UBERON	UBERON:0000310	Description of DDSM	Removal of questionable mass cases	P_00678	Mammogram	NCIT	NCIT_C20178	calcification case; mass case
Digital Database for Screening Mammography	Homo sapiens	NCBITAXON	NCBITaxon:9606	breast	UBERON	UBERON:0000310	Description of DDSM	Removal of questionable mass cases	P_00687	Mammogram	NCIT	NCIT_C20178	mass case
Digital Database for Screening Mammography	Homo sapiens	NCBITAXON	NCBITaxon:9606	breast	UBERON	UBERON:0000310	Description of DDSM	Removal of questionable mass cases	P_00690	Mammogram	NCIT	NCIT_C20178	mass case
Digital Database for Screening Mammography	Homo sapiens	NCBITAXON	NCBITaxon:9606	breast	UBERON	UBERON:0000310	Description of DDSM	Removal of questionable mass cases	P_00692	Mammogram	NCIT	NCIT_C20178	mass case
Digital Database for Screening Mammography	Homo sapiens	NCBITAXON	NCBITaxon:9606	breast	UBERON	UBERON:0000310	Description of DDSM	Removal of questionable mass cases	P_00694	Mammogram	NCIT	NCIT_C20178	mass case
Digital Database for Screening Mammography	Homo sapiens	NCBITAXON	NCBITaxon:9606	breast	UBERON	UBERON:0000310	Description of DDSM	Removal of questionable mass cases	P_00695	Mammogram	NCIT	NCIT_C20178	mass case
Digital Database for Screening Mammography	Homo sapiens	NCBITAXON	NCBITaxon:9606	breast	UBERON	UBERON:0000310	Description of DDSM	Removal of questionable mass cases	P_00698	Mammogram	NCIT	NCIT_C20178	mass case
Digital Database for Screening Mammography	Homo sapiens	NCBITAXON	NCBITaxon:9606	breast	UBERON	UBERON:0000310	Description of DDSM	Removal of questionable mass cases	P_00700	Mammogram	NCIT	NCIT_C20178	mass case
Digital Database for Screening Mammography	Homo sapiens	NCBITAXON	NCBITaxon:9606	breast	UBERON	UBERON:0000310	Description of DDSM	Removal of questionable mass cases	P_00702	Mammogram	NCIT	NCIT_C20178	mass case
Digital Database for Screening Mammography	Homo sapiens	NCBITAXON	NCBITaxon:9606	breast	UBERON	UBERON:0000310	Description of DDSM	Removal of questionable mass cases	P_00703	Mammogram	NCIT	NCIT_C20178	mass case
Digital Database for Screening Mammography	Homo sapiens	NCBITAXON	NCBITaxon:9606	breast	UBERON	UBERON:0000310	Description of DDSM	Removal of questionable mass cases	P_00706	Mammogram	NCIT	NCIT_C20178	mass case
Digital Database for Screening Mammography	Homo sapiens	NCBITAXON	NCBITaxon:9606	breast	UBERON	UBERON:0000310	Description of DDSM	Removal of questionable mass cases	P_00708	Mammogram	NCIT	NCIT_C20178	mass case
Digital Database for Screening Mammography	Homo sapiens	NCBITAXON	NCBITaxon:9606	breast	UBERON	UBERON:0000310	Description of DDSM	Removal of questionable mass cases	P_00710	Mammogram	NCIT	NCIT_C20178	calcification case; mass case
Digital Database for Screening Mammography	Homo sapiens	NCBITAXON	NCBITaxon:9606	breast	UBERON	UBERON:0000310	Description of DDSM	Removal of questionable mass cases	P_00711	Mammogram	NCIT	NCIT_C20178	mass case
Digital Database for Screening Mammography	Homo sapiens	NCBITAXON	NCBITaxon:9606	breast	UBERON	UBERON:0000310	Description of DDSM	Removal of questionable mass cases	P_00715	Mammogram	NCIT	NCIT_C20178	mass case
Digital Database for Screening Mammography	Homo sapiens	NCBITAXON	NCBITaxon:9606	breast	UBERON	UBERON:0000310	Description of DDSM	Removal of questionable mass cases	P_00716	Mammogram	NCIT	NCIT_C20178	mass case
Digital Database for Screening Mammography	Homo sapiens	NCBITAXON	NCBITaxon:9606	breast	UBERON	UBERON:0000310	Description of DDSM	Removal of questionable mass cases	P_00717	Mammogram	NCIT	NCIT_C20178	mass case
Digital Database for Screening Mammography	Homo sapiens	NCBITAXON	NCBITaxon:9606	breast	UBERON	UBERON:0000310	Description of DDSM	Removal of questionable mass cases	P_00719	Mammogram	NCIT	NCIT_C20178	mass case
Digital Database for Screening Mammography	Homo sapiens	NCBITAXON	NCBITaxon:9606	breast	UBERON	UBERON:0000310	Description of DDSM	Removal of questionable mass cases	P_00720	Mammogram	NCIT	NCIT_C20178	mass case
Digital Database for Screening Mammography	Homo sapiens	NCBITAXON	NCBITaxon:9606	breast	UBERON	UBERON:0000310	Description of DDSM	Removal of questionable mass cases	P_00723	Mammogram	NCIT	NCIT_C20178	calcification case; mass case
Digital Database for Screening Mammography	Homo sapiens	NCBITAXON	NCBITaxon:9606	breast	UBERON	UBERON:0000310	Description of DDSM	Removal of questionable mass cases	P_00726	Mammogram	NCIT	NCIT_C20178	mass case
Digital Database for Screening Mammography	Homo sapiens	NCBITAXON	NCBITaxon:9606	breast	UBERON	UBERON:0000310	Description of DDSM	Removal of questionable mass cases	P_00728	Mammogram	NCIT	NCIT_C20178	mass case
Digital Database for Screening Mammography	Homo sapiens	NCBITAXON	NCBITaxon:9606	breast	UBERON	UBERON:0000310	Description of DDSM	Removal of questionable mass cases	P_00730	Mammogram	NCIT	NCIT_C20178	mass case
Digital Database for Screening Mammography	Homo sapiens	NCBITAXON	NCBITaxon:9606	breast	UBERON	UBERON:0000310	Description of DDSM	Removal of questionable mass cases	P_00731	Mammogram	NCIT	NCIT_C20178	mass case
Digital Database for Screening Mammography	Homo sapiens	NCBITAXON	NCBITaxon:9606	breast	UBERON	UBERON:0000310	Description of DDSM	Removal of questionable mass cases	P_00732	Mammogram	NCIT	NCIT_C20178	mass case
Digital Database for Screening Mammography	Homo sapiens	NCBITAXON	NCBITaxon:9606	breast	UBERON	UBERON:0000310	Description of DDSM	Removal of questionable mass cases	P_00733	Mammogram	NCIT	NCIT_C20178	mass case
Digital Database for Screening Mammography	Homo sapiens	NCBITAXON	NCBITaxon:9606	breast	UBERON	UBERON:0000310	Description of DDSM	Removal of questionable mass cases	P_00734	Mammogram	NCIT	NCIT_C20178	calcification case; mass case
Digital Database for Screening Mammography	Homo sapiens	NCBITAXON	NCBITaxon:9606	breast	UBERON	UBERON:0000310	Description of DDSM	Removal of questionable mass cases	P_00737	Mammogram	NCIT	NCIT_C20178	mass case
Digital Database for Screening Mammography	Homo sapiens	NCBITAXON	NCBITaxon:9606	breast	UBERON	UBERON:0000310	Description of DDSM	Removal of questionable mass cases	P_00739	Mammogram	NCIT	NCIT_C20178	mass case
Digital Database for Screening Mammography	Homo sapiens	NCBITAXON	NCBITaxon:9606	breast	UBERON	UBERON:0000310	Description of DDSM	Removal of questionable mass cases	P_00742	Mammogram	NCIT	NCIT_C20178	mass case
Digital Database for Screening Mammography	Homo sapiens	NCBITAXON	NCBITaxon:9606	breast	UBERON	UBERON:0000310	Description of DDSM	Removal of questionable mass cases	P_00746	Mammogram	NCIT	NCIT_C20178	mass case
Digital Database for Screening Mammography	Homo sapiens	NCBITAXON	NCBITaxon:9606	breast	UBERON	UBERON:0000310	Description of DDSM	Removal of questionable mass cases	P_00747	Mammogram	NCIT	NCIT_C20178	mass case
Digital Database for Screening Mammography	Homo sapiens	NCBITAXON	NCBITaxon:9606	breast	UBERON	UBERON:0000310	Description of DDSM	Removal of questionable mass cases	P_00753	Mammogram	NCIT	NCIT_C20178	calcification case; mass case
Digital Database for Screening Mammography	Homo sapiens	NCBITAXON	NCBITaxon:9606	breast	UBERON	UBERON:0000310	Description of DDSM	Removal of questionable mass cases	P_00754	Mammogram	NCIT	NCIT_C20178	mass case
Digital Database for Screening Mammography	Homo sapiens	NCBITAXON	NCBITaxon:9606	breast	UBERON	UBERON:0000310	Description of DDSM	Removal of questionable mass cases	P_00764	Mammogram	NCIT	NCIT_C20178	mass case
Digital Database for Screening Mammography	Homo sapiens	NCBITAXON	NCBITaxon:9606	breast	UBERON	UBERON:0000310	Description of DDSM	Removal of questionable mass cases	P_00765	Mammogram	NCIT	NCIT_C20178	mass case
Digital Database for Screening Mammography	Homo sapiens	NCBITAXON	NCBITaxon:9606	breast	UBERON	UBERON:0000310	Description of DDSM	Removal of questionable mass cases	P_00770	Mammogram	NCIT	NCIT_C20178	mass case
Digital Database for Screening Mammography	Homo sapiens	NCBITAXON	NCBITaxon:9606	breast	UBERON	UBERON:0000310	Description of DDSM	Removal of questionable mass cases	P_00775	Mammogram	NCIT	NCIT_C20178	mass case
Digital Database for Screening Mammography	Homo sapiens	NCBITAXON	NCBITaxon:9606	breast	UBERON	UBERON:0000310	Description of DDSM	Removal of questionable mass cases	P_00776	Mammogram	NCIT	NCIT_C20178	mass case
Digital Database for Screening Mammography	Homo sapiens	NCBITAXON	NCBITaxon:9606	breast	UBERON	UBERON:0000310	Description of DDSM	Removal of questionable mass cases	P_00778	Mammogram	NCIT	NCIT_C20178	calcification case; mass case
Digital Database for Screening Mammography	Homo sapiens	NCBITAXON	NCBITaxon:9606	breast	UBERON	UBERON:0000310	Description of DDSM	Removal of questionable mass cases	P_00779	Mammogram	NCIT	NCIT_C20178	mass case
Digital Database for Screening Mammography	Homo sapiens	NCBITAXON	NCBITaxon:9606	breast	UBERON	UBERON:0000310	Description of DDSM	Removal of questionable mass cases	P_00781	Mammogram	NCIT	NCIT_C20178	mass case
Digital Database for Screening Mammography	Homo sapiens	NCBITAXON	NCBITaxon:9606	breast	UBERON	UBERON:0000310	Description of DDSM	Removal of questionable mass cases	P_00782	Mammogram	NCIT	NCIT_C20178	mass case
Digital Database for Screening Mammography	Homo sapiens	NCBITAXON	NCBITaxon:9606	breast	UBERON	UBERON:0000310	Description of DDSM	Removal of questionable mass cases	P_00794	Mammogram	NCIT	NCIT_C20178	mass case
Digital Database for Screening Mammography	Homo sapiens	NCBITAXON	NCBITaxon:9606	breast	UBERON	UBERON:0000310	Description of DDSM	Removal of questionable mass cases	P_00797	Mammogram	NCIT	NCIT_C20178	mass case
Digital Database for Screening Mammography	Homo sapiens	NCBITAXON	NCBITaxon:9606	breast	UBERON	UBERON:0000310	Description of DDSM	Removal of questionable mass cases	P_00798	Mammogram	NCIT	NCIT_C20178	mass case
Digital Database for Screening Mammography	Homo sapiens	NCBITAXON	NCBITaxon:9606	breast	UBERON	UBERON:0000310	Description of DDSM	Removal of questionable mass cases	P_00801	Mammogram	NCIT	NCIT_C20178	mass case
Digital Database for Screening Mammography	Homo sapiens	NCBITAXON	NCBITaxon:9606	breast	UBERON	UBERON:0000310	Description of DDSM	Removal of questionable mass cases	P_00802	Mammogram	NCIT	NCIT_C20178	mass case
Digital Database for Screening Mammography	Homo sapiens	NCBITAXON	NCBITaxon:9606	breast	UBERON	UBERON:0000310	Description of DDSM	Removal of questionable mass cases	P_00803	Mammogram	NCIT	NCIT_C20178	mass case
Digital Database for Screening Mammography	Homo sapiens	NCBITAXON	NCBITaxon:9606	breast	UBERON	UBERON:0000310	Description of DDSM	Removal of questionable mass cases	P_00810	Mammogram	NCIT	NCIT_C20178	mass case
Digital Database for Screening Mammography	Homo sapiens	NCBITAXON	NCBITaxon:9606	breast	UBERON	UBERON:0000310	Description of DDSM	Removal of questionable mass cases	P_00814	Mammogram	NCIT	NCIT_C20178	calcification case; mass case
Digital Database for Screening Mammography	Homo sapiens	NCBITAXON	NCBITaxon:9606	breast	UBERON	UBERON:0000310	Description of DDSM	Removal of questionable mass cases	P_00815	Mammogram	NCIT	NCIT_C20178	mass case
Digital Database for Screening Mammography	Homo sapiens	NCBITAXON	NCBITaxon:9606	breast	UBERON	UBERON:0000310	Description of DDSM	Removal of questionable mass cases	P_00816	Mammogram	NCIT	NCIT_C20178	mass case
Digital Database for Screening Mammography	Homo sapiens	NCBITAXON	NCBITaxon:9606	breast	UBERON	UBERON:0000310	Description of DDSM	Removal of questionable mass cases	P_00818	Mammogram	NCIT	NCIT_C20178	mass case
Digital Database for Screening Mammography	Homo sapiens	NCBITAXON	NCBITaxon:9606	breast	UBERON	UBERON:0000310	Description of DDSM	Removal of questionable mass cases	P_00823	Mammogram	NCIT	NCIT_C20178	mass case
Digital Database for Screening Mammography	Homo sapiens	NCBITAXON	NCBITaxon:9606	breast	UBERON	UBERON:0000310	Description of DDSM	Removal of questionable mass cases	P_00826	Mammogram	NCIT	NCIT_C20178	mass case
Digital Database for Screening Mammography	Homo sapiens	NCBITAXON	NCBITaxon:9606	breast	UBERON	UBERON:0000310	Description of DDSM	Removal of questionable mass cases	P_00828	Mammogram	NCIT	NCIT_C20178	mass case
Digital Database for Screening Mammography	Homo sapiens	NCBITAXON	NCBITaxon:9606	breast	UBERON	UBERON:0000310	Description of DDSM	Removal of questionable mass cases	P_00829	Mammogram	NCIT	NCIT_C20178	mass case
Digital Database for Screening Mammography	Homo sapiens	NCBITAXON	NCBITaxon:9606	breast	UBERON	UBERON:0000310	Description of DDSM	Removal of questionable mass cases	P_00831	Mammogram	NCIT	NCIT_C20178	mass case
Digital Database for Screening Mammography	Homo sapiens	NCBITAXON	NCBITaxon:9606	breast	UBERON	UBERON:0000310	Description of DDSM	Removal of questionable mass cases	P_00836	Mammogram	NCIT	NCIT_C20178	mass case
Digital Database for Screening Mammography	Homo sapiens	NCBITAXON	NCBITaxon:9606	breast	UBERON	UBERON:0000310	Description of DDSM	Removal of questionable mass cases	P_00841	Mammogram	NCIT	NCIT_C20178	mass case
Digital Database for Screening Mammography	Homo sapiens	NCBITAXON	NCBITaxon:9606	breast	UBERON	UBERON:0000310	Description of DDSM	Removal of questionable mass cases	P_00844	Mammogram	NCIT	NCIT_C20178	mass case
Digital Database for Screening Mammography	Homo sapiens	NCBITAXON	NCBITaxon:9606	breast	UBERON	UBERON:0000310	Description of DDSM	Removal of questionable mass cases	P_00845	Mammogram	NCIT	NCIT_C20178	mass case
Digital Database for Screening Mammography	Homo sapiens	NCBITAXON	NCBITaxon:9606	breast	UBERON	UBERON:0000310	Description of DDSM	Removal of questionable mass cases	P_00847	Mammogram	NCIT	NCIT_C20178	calcification case; mass case
Digital Database for Screening Mammography	Homo sapiens	NCBITAXON	NCBITaxon:9606	breast	UBERON	UBERON:0000310	Description of DDSM	Removal of questionable mass cases	P_00848	Mammogram	NCIT	NCIT_C20178	mass case
Digital Database for Screening Mammography	Homo sapiens	NCBITAXON	NCBITaxon:9606	breast	UBERON	UBERON:0000310	Description of DDSM	Removal of questionable mass cases	P_00849	Mammogram	NCIT	NCIT_C20178	mass case
Digital Database for Screening Mammography	Homo sapiens	NCBITAXON	NCBITaxon:9606	breast	UBERON	UBERON:0000310	Description of DDSM	Removal of questionable mass cases	P_00851	Mammogram	NCIT	NCIT_C20178	mass case
Digital Database for Screening Mammography	Homo sapiens	NCBITAXON	NCBITaxon:9606	breast	UBERON	UBERON:0000310	Description of DDSM	Removal of questionable mass cases	P_00853	Mammogram	NCIT	NCIT_C20178	mass case
Digital Database for Screening Mammography	Homo sapiens	NCBITAXON	NCBITaxon:9606	breast	UBERON	UBERON:0000310	Description of DDSM	Removal of questionable mass cases	P_00859	Mammogram	NCIT	NCIT_C20178	mass case
Digital Database for Screening Mammography	Homo sapiens	NCBITAXON	NCBITaxon:9606	breast	UBERON	UBERON:0000310	Description of DDSM	Removal of questionable mass cases	P_00863	Mammogram	NCIT	NCIT_C20178	mass case
Digital Database for Screening Mammography	Homo sapiens	NCBITAXON	NCBITaxon:9606	breast	UBERON	UBERON:0000310	Description of DDSM	Removal of questionable mass cases	P_00865	Mammogram	NCIT	NCIT_C20178	mass case
Digital Database for Screening Mammography	Homo sapiens	NCBITAXON	NCBITaxon:9606	breast	UBERON	UBERON:0000310	Description of DDSM	Removal of questionable mass cases	P_00869	Mammogram	NCIT	NCIT_C20178	mass case
Digital Database for Screening Mammography	Homo sapiens	NCBITAXON	NCBITaxon:9606	breast	UBERON	UBERON:0000310	Description of DDSM	Removal of questionable mass cases	P_00870	Mammogram	NCIT	NCIT_C20178	mass case
Digital Database for Screening Mammography	Homo sapiens	NCBITAXON	NCBITaxon:9606	breast	UBERON	UBERON:0000310	Description of DDSM	Removal of questionable mass cases	P_00871	Mammogram	NCIT	NCIT_C20178	mass case
Digital Database for Screening Mammography	Homo sapiens	NCBITAXON	NCBITaxon:9606	breast	UBERON	UBERON:0000310	Description of DDSM	Removal of questionable mass cases	P_00881	Mammogram	NCIT	NCIT_C20178	mass case
Digital Database for Screening Mammography	Homo sapiens	NCBITAXON	NCBITaxon:9606	breast	UBERON	UBERON:0000310	Description of DDSM	Removal of questionable mass cases	P_00884	Mammogram	NCIT	NCIT_C20178	mass case
Digital Database for Screening Mammography	Homo sapiens	NCBITAXON	NCBITaxon:9606	breast	UBERON	UBERON:0000310	Description of DDSM	Removal of questionable mass cases	P_00886	Mammogram	NCIT	NCIT_C20178	mass case
Digital Database for Screening Mammography	Homo sapiens	NCBITAXON	NCBITaxon:9606	breast	UBERON	UBERON:0000310	Description of DDSM	Removal of questionable mass cases	P_00889	Mammogram	NCIT	NCIT_C20178	mass case
Digital Database for Screening Mammography	Homo sapiens	NCBITAXON	NCBITaxon:9606	breast	UBERON	UBERON:0000310	Description of DDSM	Removal of questionable mass cases	P_00891	Mammogram	NCIT	NCIT_C20178	mass case
Digital Database for Screening Mammography	Homo sapiens	NCBITAXON	NCBITaxon:9606	breast	UBERON	UBERON:0000310	Description of DDSM	Removal of questionable mass cases	P_00892	Mammogram	NCIT	NCIT_C20178	mass case
Digital Database for Screening Mammography	Homo sapiens	NCBITAXON	NCBITaxon:9606	breast	UBERON	UBERON:0000310	Description of DDSM	Removal of questionable mass cases	P_00894	Mammogram	NCIT	NCIT_C20178	mass case
Digital Database for Screening Mammography	Homo sapiens	NCBITAXON	NCBITaxon:9606	breast	UBERON	UBERON:0000310	Description of DDSM	Removal of questionable mass cases	P_00896	Mammogram	NCIT	NCIT_C20178	mass case
Digital Database for Screening Mammography	Homo sapiens	NCBITAXON	NCBITaxon:9606	breast	UBERON	UBERON:0000310	Description of DDSM	Removal of questionable mass cases	P_00898	Mammogram	NCIT	NCIT_C20178	mass case
Digital Database for Screening Mammography	Homo sapiens	NCBITAXON	NCBITaxon:9606	breast	UBERON	UBERON:0000310	Description of DDSM	Removal of questionable mass cases	P_00900	Mammogram	NCIT	NCIT_C20178	mass case
Digital Database for Screening Mammography	Homo sapiens	NCBITAXON	NCBITaxon:9606	breast	UBERON	UBERON:0000310	Description of DDSM	Removal of questionable mass cases	P_00901	Mammogram	NCIT	NCIT_C20178	mass case
Digital Database for Screening Mammography	Homo sapiens	NCBITAXON	NCBITaxon:9606	breast	UBERON	UBERON:0000310	Description of DDSM	Removal of questionable mass cases	P_00902	Mammogram	NCIT	NCIT_C20178	mass case
Digital Database for Screening Mammography	Homo sapiens	NCBITAXON	NCBITaxon:9606	breast	UBERON	UBERON:0000310	Description of DDSM	Removal of questionable mass cases	P_00903	Mammogram	NCIT	NCIT_C20178	mass case
Digital Database for Screening Mammography	Homo sapiens	NCBITAXON	NCBITaxon:9606	breast	UBERON	UBERON:0000310	Description of DDSM	Removal of questionable mass cases	P_00906	Mammogram	NCIT	NCIT_C20178	calcification case; mass case
Digital Database for Screening Mammography	Homo sapiens	NCBITAXON	NCBITaxon:9606	breast	UBERON	UBERON:0000310	Description of DDSM	Removal of questionable mass cases	P_00911	Mammogram	NCIT	NCIT_C20178	mass case
Digital Database for Screening Mammography	Homo sapiens	NCBITAXON	NCBITaxon:9606	breast	UBERON	UBERON:0000310	Description of DDSM	Removal of questionable mass cases	P_00913	Mammogram	NCIT	NCIT_C20178	mass case
Digital Database for Screening Mammography	Homo sapiens	NCBITAXON	NCBITaxon:9606	breast	UBERON	UBERON:0000310	Description of DDSM	Removal of questionable mass cases	P_00914	Mammogram	NCIT	NCIT_C20178	mass case
Digital Database for Screening Mammography	Homo sapiens	NCBITAXON	NCBITaxon:9606	breast	UBERON	UBERON:0000310	Description of DDSM	Removal of questionable mass cases	P_00915	Mammogram	NCIT	NCIT_C20178	mass case
Digital Database for Screening Mammography	Homo sapiens	NCBITAXON	NCBITaxon:9606	breast	UBERON	UBERON:0000310	Description of DDSM	Removal of questionable mass cases	P_00917	Mammogram	NCIT	NCIT_C20178	mass case
Digital Database for Screening Mammography	Homo sapiens	NCBITAXON	NCBITaxon:9606	breast	UBERON	UBERON:0000310	Description of DDSM	Removal of questionable mass cases	P_00920	Mammogram	NCIT	NCIT_C20178	mass case
Digital Database for Screening Mammography	Homo sapiens	NCBITAXON	NCBITaxon:9606	breast	UBERON	UBERON:0000310	Description of DDSM	Removal of questionable mass cases	P_00921	Mammogram	NCIT	NCIT_C20178	mass case
Digital Database for Screening Mammography	Homo sapiens	NCBITAXON	NCBITaxon:9606	breast	UBERON	UBERON:0000310	Description of DDSM	Removal of questionable mass cases	P_00927	Mammogram	NCIT	NCIT_C20178	mass case
Digital Database for Screening Mammography	Homo sapiens	NCBITAXON	NCBITaxon:9606	breast	UBERON	UBERON:0000310	Description of DDSM	Removal of questionable mass cases	P_00929	Mammogram	NCIT	NCIT_C20178	mass case
Digital Database for Screening Mammography	Homo sapiens	NCBITAXON	NCBITaxon:9606	breast	UBERON	UBERON:0000310	Description of DDSM	Removal of questionable mass cases	P_00931	Mammogram	NCIT	NCIT_C20178	mass case
Digital Database for Screening Mammography	Homo sapiens	NCBITAXON	NCBITaxon:9606	breast	UBERON	UBERON:0000310	Description of DDSM	Removal of questionable mass cases	P_00935	Mammogram	NCIT	NCIT_C20178	mass case
Digital Database for Screening Mammography	Homo sapiens	NCBITAXON	NCBITaxon:9606	breast	UBERON	UBERON:0000310	Description of DDSM	Removal of questionable mass cases	P_00939	Mammogram	NCIT	NCIT_C20178	mass case
Digital Database for Screening Mammography	Homo sapiens	NCBITAXON	NCBITaxon:9606	breast	UBERON	UBERON:0000310	Description of DDSM	Removal of questionable mass cases	P_00941	Mammogram	NCIT	NCIT_C20178	mass case
Digital Database for Screening Mammography	Homo sapiens	NCBITAXON	NCBITaxon:9606	breast	UBERON	UBERON:0000310	Description of DDSM	Removal of questionable mass cases	P_00949	Mammogram	NCIT	NCIT_C20178	mass case
Digital Database for Screening Mammography	Homo sapiens	NCBITAXON	NCBITaxon:9606	breast	UBERON	UBERON:0000310	Description of DDSM	Removal of questionable mass cases	P_00950	Mammogram	NCIT	NCIT_C20178	mass case
Digital Database for Screening Mammography	Homo sapiens	NCBITAXON	NCBITaxon:9606	breast	UBERON	UBERON:0000310	Description of DDSM	Removal of questionable mass cases	P_00952	Mammogram	NCIT	NCIT_C20178	mass case
Digital Database for Screening Mammography	Homo sapiens	NCBITAXON	NCBITaxon:9606	breast	UBERON	UBERON:0000310	Description of DDSM	Removal of questionable mass cases	P_00958	Mammogram	NCIT	NCIT_C20178	mass case
Digital Database for Screening Mammography	Homo sapiens	NCBITAXON	NCBITaxon:9606	breast	UBERON	UBERON:0000310	Description of DDSM	Removal of questionable mass cases	P_00959	Mammogram	NCIT	NCIT_C20178	mass case
Digital Database for Screening Mammography	Homo sapiens	NCBITAXON	NCBITaxon:9606	breast	UBERON	UBERON:0000310	Description of DDSM	Removal of questionable mass cases	P_00961	Mammogram	NCIT	NCIT_C20178	mass case
Digital Database for Screening Mammography	Homo sapiens	NCBITAXON	NCBITaxon:9606	breast	UBERON	UBERON:0000310	Description of DDSM	Removal of questionable mass cases	P_00963	Mammogram	NCIT	NCIT_C20178	mass case
Digital Database for Screening Mammography	Homo sapiens	NCBITAXON	NCBITaxon:9606	breast	UBERON	UBERON:0000310	Description of DDSM	Removal of questionable mass cases	P_00968	Mammogram	NCIT	NCIT_C20178	mass case
Digital Database for Screening Mammography	Homo sapiens	NCBITAXON	NCBITaxon:9606	breast	UBERON	UBERON:0000310	Description of DDSM	Removal of questionable mass cases	P_00970	Mammogram	NCIT	NCIT_C20178	mass case
Digital Database for Screening Mammography	Homo sapiens	NCBITAXON	NCBITaxon:9606	breast	UBERON	UBERON:0000310	Description of DDSM	Removal of questionable mass cases	P_00972	Mammogram	NCIT	NCIT_C20178	mass case
Digital Database for Screening Mammography	Homo sapiens	NCBITAXON	NCBITaxon:9606	breast	UBERON	UBERON:0000310	Description of DDSM	Removal of questionable mass cases	P_00976	Mammogram	NCIT	NCIT_C20178	mass case
Digital Database for Screening Mammography	Homo sapiens	NCBITAXON	NCBITaxon:9606	breast	UBERON	UBERON:0000310	Description of DDSM	Removal of questionable mass cases	P_00978	Mammogram	NCIT	NCIT_C20178	calcification case; mass case
Digital Database for Screening Mammography	Homo sapiens	NCBITAXON	NCBITaxon:9606	breast	UBERON	UBERON:0000310	Description of DDSM	Removal of questionable mass cases	P_00982	Mammogram	NCIT	NCIT_C20178	mass case
Digital Database for Screening Mammography	Homo sapiens	NCBITAXON	NCBITaxon:9606	breast	UBERON	UBERON:0000310	Description of DDSM	Removal of questionable mass cases	P_00984	Mammogram	NCIT	NCIT_C20178	mass case
Digital Database for Screening Mammography	Homo sapiens	NCBITAXON	NCBITaxon:9606	breast	UBERON	UBERON:0000310	Description of DDSM	Removal of questionable mass cases	P_00988	Mammogram	NCIT	NCIT_C20178	mass case
Digital Database for Screening Mammography	Homo sapiens	NCBITAXON	NCBITaxon:9606	breast	UBERON	UBERON:0000310	Description of DDSM	Removal of questionable mass cases	P_00990	Mammogram	NCIT	NCIT_C20178	mass case
Digital Database for Screening Mammography	Homo sapiens	NCBITAXON	NCBITaxon:9606	breast	UBERON	UBERON:0000310	Description of DDSM	Removal of questionable mass cases	P_00994	Mammogram	NCIT	NCIT_C20178	mass case
Digital Database for Screening Mammography	Homo sapiens	NCBITAXON	NCBITaxon:9606	breast	UBERON	UBERON:0000310	Description of DDSM	Removal of questionable mass cases	P_00995	Mammogram	NCIT	NCIT_C20178	mass case
Digital Database for Screening Mammography	Homo sapiens	NCBITAXON	NCBITaxon:9606	breast	UBERON	UBERON:0000310	Description of DDSM	Removal of questionable mass cases	P_00996	Mammogram	NCIT	NCIT_C20178	mass case
Digital Database for Screening Mammography	Homo sapiens	NCBITAXON	NCBITaxon:9606	breast	UBERON	UBERON:0000310	Description of DDSM	Removal of questionable mass cases	P_00997	Mammogram	NCIT	NCIT_C20178	mass case
Digital Database for Screening Mammography	Homo sapiens	NCBITAXON	NCBITaxon:9606	breast	UBERON	UBERON:0000310	Description of DDSM	Removal of questionable mass cases	P_00999	Mammogram	NCIT	NCIT_C20178	mass case
Digital Database for Screening Mammography	Homo sapiens	NCBITAXON	NCBITaxon:9606	breast	UBERON	UBERON:0000310	Description of DDSM	Removal of questionable mass cases	P_01000	Mammogram	NCIT	NCIT_C20178	mass case
Digital Database for Screening Mammography	Homo sapiens	NCBITAXON	NCBITaxon:9606	breast	UBERON	UBERON:0000310	Description of DDSM	Removal of questionable mass cases	P_01008	Mammogram	NCIT	NCIT_C20178	mass case
Digital Database for Screening Mammography	Homo sapiens	NCBITAXON	NCBITaxon:9606	breast	UBERON	UBERON:0000310	Description of DDSM	Removal of questionable mass cases	P_01009	Mammogram	NCIT	NCIT_C20178	mass case
Digital Database for Screening Mammography	Homo sapiens	NCBITAXON	NCBITaxon:9606	breast	UBERON	UBERON:0000310	Description of DDSM	Removal of questionable mass cases	P_01018	Mammogram	NCIT	NCIT_C20178	mass case
Digital Database for Screening Mammography	Homo sapiens	NCBITAXON	NCBITaxon:9606	breast	UBERON	UBERON:0000310	Description of DDSM	Removal of questionable mass cases	P_01031	Mammogram	NCIT	NCIT_C20178	mass case
Digital Database for Screening Mammography	Homo sapiens	NCBITAXON	NCBITaxon:9606	breast	UBERON	UBERON:0000310	Description of DDSM	Removal of questionable mass cases	P_01032	Mammogram	NCIT	NCIT_C20178	mass case
Digital Database for Screening Mammography	Homo sapiens	NCBITAXON	NCBITaxon:9606	breast	UBERON	UBERON:0000310	Description of DDSM	Removal of questionable mass cases	P_01034	Mammogram	NCIT	NCIT_C20178	calcification case; mass case
Digital Database for Screening Mammography	Homo sapiens	NCBITAXON	NCBITaxon:9606	breast	UBERON	UBERON:0000310	Description of DDSM	Removal of questionable mass cases	P_01035	Mammogram	NCIT	NCIT_C20178	mass case
Digital Database for Screening Mammography	Homo sapiens	NCBITAXON	NCBITaxon:9606	breast	UBERON	UBERON:0000310	Description of DDSM	Removal of questionable mass cases	P_01036	Mammogram	NCIT	NCIT_C20178	mass case
Digital Database for Screening Mammography	Homo sapiens	NCBITAXON	NCBITaxon:9606	breast	UBERON	UBERON:0000310	Description of DDSM	Removal of questionable mass cases	P_01039	Mammogram	NCIT	NCIT_C20178	mass case
Digital Database for Screening Mammography	Homo sapiens	NCBITAXON	NCBITaxon:9606	breast	UBERON	UBERON:0000310	Description of DDSM	Removal of questionable mass cases	P_01047	Mammogram	NCIT	NCIT_C20178	mass case
Digital Database for Screening Mammography	Homo sapiens	NCBITAXON	NCBITaxon:9606	breast	UBERON	UBERON:0000310	Description of DDSM	Removal of questionable mass cases	P_01048	Mammogram	NCIT	NCIT_C20178	mass case
Digital Database for Screening Mammography	Homo sapiens	NCBITAXON	NCBITaxon:9606	breast	UBERON	UBERON:0000310	Description of DDSM	Removal of questionable mass cases	P_01051	Mammogram	NCIT	NCIT_C20178	mass case
Digital Database for Screening Mammography	Homo sapiens	NCBITAXON	NCBITaxon:9606	breast	UBERON	UBERON:0000310	Description of DDSM	Removal of questionable mass cases	P_01052	Mammogram	NCIT	NCIT_C20178	mass case
Digital Database for Screening Mammography	Homo sapiens	NCBITAXON	NCBITaxon:9606	breast	UBERON	UBERON:0000310	Description of DDSM	Removal of questionable mass cases	P_01054	Mammogram	NCIT	NCIT_C20178	mass case
Digital Database for Screening Mammography	Homo sapiens	NCBITAXON	NCBITaxon:9606	breast	UBERON	UBERON:0000310	Description of DDSM	Removal of questionable mass cases	P_01057	Mammogram	NCIT	NCIT_C20178	mass case
Digital Database for Screening Mammography	Homo sapiens	NCBITAXON	NCBITaxon:9606	breast	UBERON	UBERON:0000310	Description of DDSM	Removal of questionable mass cases	P_01062	Mammogram	NCIT	NCIT_C20178	mass case
Digital Database for Screening Mammography	Homo sapiens	NCBITAXON	NCBITaxon:9606	breast	UBERON	UBERON:0000310	Description of DDSM	Removal of questionable mass cases	P_01070	Mammogram	NCIT	NCIT_C20178	mass case
Digital Database for Screening Mammography	Homo sapiens	NCBITAXON	NCBITaxon:9606	breast	UBERON	UBERON:0000310	Description of DDSM	Removal of questionable mass cases	P_01071	Mammogram	NCIT	NCIT_C20178	mass case
Digital Database for Screening Mammography	Homo sapiens	NCBITAXON	NCBITaxon:9606	breast	UBERON	UBERON:0000310	Description of DDSM	Removal of questionable mass cases	P_01076	Mammogram	NCIT	NCIT_C20178	mass case
Digital Database for Screening Mammography	Homo sapiens	NCBITAXON	NCBITaxon:9606	breast	UBERON	UBERON:0000310	Description of DDSM	Removal of questionable mass cases	P_01077	Mammogram	NCIT	NCIT_C20178	mass case
Digital Database for Screening Mammography	Homo sapiens	NCBITAXON	NCBITaxon:9606	breast	UBERON	UBERON:0000310	Description of DDSM	Removal of questionable mass cases	P_01079	Mammogram	NCIT	NCIT_C20178	mass case
Digital Database for Screening Mammography	Homo sapiens	NCBITAXON	NCBITaxon:9606	breast	UBERON	UBERON:0000310	Description of DDSM	Removal of questionable mass cases	P_01082	Mammogram	NCIT	NCIT_C20178	mass case
Digital Database for Screening Mammography	Homo sapiens	NCBITAXON	NCBITaxon:9606	breast	UBERON	UBERON:0000310	Description of DDSM	Removal of questionable mass cases	P_01083	Mammogram	NCIT	NCIT_C20178	mass case
Digital Database for Screening Mammography	Homo sapiens	NCBITAXON	NCBITaxon:9606	breast	UBERON	UBERON:0000310	Description of DDSM	Removal of questionable mass cases	P_01084	Mammogram	NCIT	NCIT_C20178	calcification case; mass case
Digital Database for Screening Mammography	Homo sapiens	NCBITAXON	NCBITaxon:9606	breast	UBERON	UBERON:0000310	Description of DDSM	Removal of questionable mass cases	P_01086	Mammogram	NCIT	NCIT_C20178	mass case
Digital Database for Screening Mammography	Homo sapiens	NCBITAXON	NCBITaxon:9606	breast	UBERON	UBERON:0000310	Description of DDSM	Removal of questionable mass cases	P_01088	Mammogram	NCIT	NCIT_C20178	mass case
Digital Database for Screening Mammography	Homo sapiens	NCBITAXON	NCBITaxon:9606	breast	UBERON	UBERON:0000310	Description of DDSM	Removal of questionable mass cases	P_01093	Mammogram	NCIT	NCIT_C20178	mass case
Digital Database for Screening Mammography	Homo sapiens	NCBITAXON	NCBITaxon:9606	breast	UBERON	UBERON:0000310	Description of DDSM	Removal of questionable mass cases	P_01097	Mammogram	NCIT	NCIT_C20178	mass case
Digital Database for Screening Mammography	Homo sapiens	NCBITAXON	NCBITaxon:9606	breast	UBERON	UBERON:0000310	Description of DDSM	Removal of questionable mass cases	P_01103	Mammogram	NCIT	NCIT_C20178	mass case
Digital Database for Screening Mammography	Homo sapiens	NCBITAXON	NCBITaxon:9606	breast	UBERON	UBERON:0000310	Description of DDSM	Removal of questionable mass cases	P_01104	Mammogram	NCIT	NCIT_C20178	mass case
Digital Database for Screening Mammography	Homo sapiens	NCBITAXON	NCBITaxon:9606	breast	UBERON	UBERON:0000310	Description of DDSM	Removal of questionable mass cases	P_01109	Mammogram	NCIT	NCIT_C20178	mass case
Digital Database for Screening Mammography	Homo sapiens	NCBITAXON	NCBITaxon:9606	breast	UBERON	UBERON:0000310	Description of DDSM	Removal of questionable mass cases	P_01112	Mammogram	NCIT	NCIT_C20178	mass case
Digital Database for Screening Mammography	Homo sapiens	NCBITAXON	NCBITaxon:9606	breast	UBERON	UBERON:0000310	Description of DDSM	Removal of questionable mass cases	P_01115	Mammogram	NCIT	NCIT_C20178	mass case
Digital Database for Screening Mammography	Homo sapiens	NCBITAXON	NCBITaxon:9606	breast	UBERON	UBERON:0000310	Description of DDSM	Removal of questionable mass cases	P_01118	Mammogram	NCIT	NCIT_C20178	mass case
Digital Database for Screening Mammography	Homo sapiens	NCBITAXON	NCBITaxon:9606	breast	UBERON	UBERON:0000310	Description of DDSM	Removal of questionable mass cases	P_01120	Mammogram	NCIT	NCIT_C20178	mass case
Digital Database for Screening Mammography	Homo sapiens	NCBITAXON	NCBITaxon:9606	breast	UBERON	UBERON:0000310	Description of DDSM	Removal of questionable mass cases	P_01123	Mammogram	NCIT	NCIT_C20178	mass case
Digital Database for Screening Mammography	Homo sapiens	NCBITAXON	NCBITaxon:9606	breast	UBERON	UBERON:0000310	Description of DDSM	Removal of questionable mass cases	P_01124	Mammogram	NCIT	NCIT_C20178	mass case
Digital Database for Screening Mammography	Homo sapiens	NCBITAXON	NCBITaxon:9606	breast	UBERON	UBERON:0000310	Description of DDSM	Removal of questionable mass cases	P_01130	Mammogram	NCIT	NCIT_C20178	mass case
Digital Database for Screening Mammography	Homo sapiens	NCBITAXON	NCBITaxon:9606	breast	UBERON	UBERON:0000310	Description of DDSM	Removal of questionable mass cases	P_01131	Mammogram	NCIT	NCIT_C20178	mass case
Digital Database for Screening Mammography	Homo sapiens	NCBITAXON	NCBITaxon:9606	breast	UBERON	UBERON:0000310	Description of DDSM	Removal of questionable mass cases	P_01133	Mammogram	NCIT	NCIT_C20178	mass case
Digital Database for Screening Mammography	Homo sapiens	NCBITAXON	NCBITaxon:9606	breast	UBERON	UBERON:0000310	Description of DDSM	Removal of questionable mass cases	P_01134	Mammogram	NCIT	NCIT_C20178	mass case
Digital Database for Screening Mammography	Homo sapiens	NCBITAXON	NCBITaxon:9606	breast	UBERON	UBERON:0000310	Description of DDSM	Removal of questionable mass cases	P_01138	Mammogram	NCIT	NCIT_C20178	mass case
Digital Database for Screening Mammography	Homo sapiens	NCBITAXON	NCBITaxon:9606	breast	UBERON	UBERON:0000310	Description of DDSM	Removal of questionable mass cases	P_01142	Mammogram	NCIT	NCIT_C20178	mass case
Digital Database for Screening Mammography	Homo sapiens	NCBITAXON	NCBITaxon:9606	breast	UBERON	UBERON:0000310	Description of DDSM	Removal of questionable mass cases	P_01144	Mammogram	NCIT	NCIT_C20178	mass case
Digital Database for Screening Mammography	Homo sapiens	NCBITAXON	NCBITaxon:9606	breast	UBERON	UBERON:0000310	Description of DDSM	Removal of questionable mass cases	P_01146	Mammogram	NCIT	NCIT_C20178	mass case
Digital Database for Screening Mammography	Homo sapiens	NCBITAXON	NCBITaxon:9606	breast	UBERON	UBERON:0000310	Description of DDSM	Removal of questionable mass cases	P_01149	Mammogram	NCIT	NCIT_C20178	mass case
Digital Database for Screening Mammography	Homo sapiens	NCBITAXON	NCBITaxon:9606	breast	UBERON	UBERON:0000310	Description of DDSM	Removal of questionable mass cases	P_01150	Mammogram	NCIT	NCIT_C20178	mass case
Digital Database for Screening Mammography	Homo sapiens	NCBITAXON	NCBITaxon:9606	breast	UBERON	UBERON:0000310	Description of DDSM	Removal of questionable mass cases	P_01151	Mammogram	NCIT	NCIT_C20178	mass case
Digital Database for Screening Mammography	Homo sapiens	NCBITAXON	NCBITaxon:9606	breast	UBERON	UBERON:0000310	Description of DDSM	Removal of questionable mass cases	P_01152	Mammogram	NCIT	NCIT_C20178	calcification case; mass case
Digital Database for Screening Mammography	Homo sapiens	NCBITAXON	NCBITaxon:9606	breast	UBERON	UBERON:0000310	Description of DDSM	Removal of questionable mass cases	P_01153	Mammogram	NCIT	NCIT_C20178	mass case
Digital Database for Screening Mammography	Homo sapiens	NCBITAXON	NCBITaxon:9606	breast	UBERON	UBERON:0000310	Description of DDSM	Removal of questionable mass cases	P_01155	Mammogram	NCIT	NCIT_C20178	mass case
Digital Database for Screening Mammography	Homo sapiens	NCBITAXON	NCBITaxon:9606	breast	UBERON	UBERON:0000310	Description of DDSM	Removal of questionable mass cases	P_01158	Mammogram	NCIT	NCIT_C20178	mass case
Digital Database for Screening Mammography	Homo sapiens	NCBITAXON	NCBITaxon:9606	breast	UBERON	UBERON:0000310	Description of DDSM	Removal of questionable mass cases	P_01162	Mammogram	NCIT	NCIT_C20178	mass case
Digital Database for Screening Mammography	Homo sapiens	NCBITAXON	NCBITaxon:9606	breast	UBERON	UBERON:0000310	Description of DDSM	Removal of questionable mass cases	P_01163	Mammogram	NCIT	NCIT_C20178	mass case
Digital Database for Screening Mammography	Homo sapiens	NCBITAXON	NCBITaxon:9606	breast	UBERON	UBERON:0000310	Description of DDSM	Removal of questionable mass cases	P_01164	Mammogram	NCIT	NCIT_C20178	mass case
Digital Database for Screening Mammography	Homo sapiens	NCBITAXON	NCBITaxon:9606	breast	UBERON	UBERON:0000310	Description of DDSM	Removal of questionable mass cases	P_01165	Mammogram	NCIT	NCIT_C20178	mass case
Digital Database for Screening Mammography	Homo sapiens	NCBITAXON	NCBITaxon:9606	breast	UBERON	UBERON:0000310	Description of DDSM	Removal of questionable mass cases	P_01171	Mammogram	NCIT	NCIT_C20178	mass case
Digital Database for Screening Mammography	Homo sapiens	NCBITAXON	NCBITaxon:9606	breast	UBERON	UBERON:0000310	Description of DDSM	Removal of questionable mass cases	P_01173	Mammogram	NCIT	NCIT_C20178	mass case
Digital Database for Screening Mammography	Homo sapiens	NCBITAXON	NCBITaxon:9606	breast	UBERON	UBERON:0000310	Description of DDSM	Removal of questionable mass cases	P_01175	Mammogram	NCIT	NCIT_C20178	mass case
Digital Database for Screening Mammography	Homo sapiens	NCBITAXON	NCBITaxon:9606	breast	UBERON	UBERON:0000310	Description of DDSM	Removal of questionable mass cases	P_01178	Mammogram	NCIT	NCIT_C20178	mass case
Digital Database for Screening Mammography	Homo sapiens	NCBITAXON	NCBITaxon:9606	breast	UBERON	UBERON:0000310	Description of DDSM	Removal of questionable mass cases	P_01179	Mammogram	NCIT	NCIT_C20178	calcification case; mass case
Digital Database for Screening Mammography	Homo sapiens	NCBITAXON	NCBITaxon:9606	breast	UBERON	UBERON:0000310	Description of DDSM	Removal of questionable mass cases	P_01181	Mammogram	NCIT	NCIT_C20178	mass case
Digital Database for Screening Mammography	Homo sapiens	NCBITAXON	NCBITaxon:9606	breast	UBERON	UBERON:0000310	Description of DDSM	Removal of questionable mass cases	P_01182	Mammogram	NCIT	NCIT_C20178	mass case
Digital Database for Screening Mammography	Homo sapiens	NCBITAXON	NCBITaxon:9606	breast	UBERON	UBERON:0000310	Description of DDSM	Removal of questionable mass cases	P_01185	Mammogram	NCIT	NCIT_C20178	mass case
Digital Database for Screening Mammography	Homo sapiens	NCBITAXON	NCBITaxon:9606	breast	UBERON	UBERON:0000310	Description of DDSM	Removal of questionable mass cases	P_01189	Mammogram	NCIT	NCIT_C20178	mass case
Digital Database for Screening Mammography	Homo sapiens	NCBITAXON	NCBITaxon:9606	breast	UBERON	UBERON:0000310	Description of DDSM	Removal of questionable mass cases	P_01190	Mammogram	NCIT	NCIT_C20178	mass case
Digital Database for Screening Mammography	Homo sapiens	NCBITAXON	NCBITaxon:9606	breast	UBERON	UBERON:0000310	Description of DDSM	Removal of questionable mass cases	P_01194	Mammogram	NCIT	NCIT_C20178	mass case
Digital Database for Screening Mammography	Homo sapiens	NCBITAXON	NCBITaxon:9606	breast	UBERON	UBERON:0000310	Description of DDSM	Removal of questionable mass cases	P_01201	Mammogram	NCIT	NCIT_C20178	mass case
Digital Database for Screening Mammography	Homo sapiens	NCBITAXON	NCBITaxon:9606	breast	UBERON	UBERON:0000310	Description of DDSM	Removal of questionable mass cases	P_01203	Mammogram	NCIT	NCIT_C20178	mass case
Digital Database for Screening Mammography	Homo sapiens	NCBITAXON	NCBITaxon:9606	breast	UBERON	UBERON:0000310	Description of DDSM	Removal of questionable mass cases	P_01206	Mammogram	NCIT	NCIT_C20178	mass case
Digital Database for Screening Mammography	Homo sapiens	NCBITAXON	NCBITaxon:9606	breast	UBERON	UBERON:0000310	Description of DDSM	Removal of questionable mass cases	P_01207	Mammogram	NCIT	NCIT_C20178	mass case
Digital Database for Screening Mammography	Homo sapiens	NCBITAXON	NCBITaxon:9606	breast	UBERON	UBERON:0000310	Description of DDSM	Removal of questionable mass cases	P_01209	Mammogram	NCIT	NCIT_C20178	mass case
Digital Database for Screening Mammography	Homo sapiens	NCBITAXON	NCBITaxon:9606	breast	UBERON	UBERON:0000310	Description of DDSM	Removal of questionable mass cases	P_01212	Mammogram	NCIT	NCIT_C20178	mass case
Digital Database for Screening Mammography	Homo sapiens	NCBITAXON	NCBITaxon:9606	breast	UBERON	UBERON:0000310	Description of DDSM	Removal of questionable mass cases	P_01215	Mammogram	NCIT	NCIT_C20178	mass case
Digital Database for Screening Mammography	Homo sapiens	NCBITAXON	NCBITaxon:9606	breast	UBERON	UBERON:0000310	Description of DDSM	Removal of questionable mass cases	P_01216	Mammogram	NCIT	NCIT_C20178	mass case
Digital Database for Screening Mammography	Homo sapiens	NCBITAXON	NCBITaxon:9606	breast	UBERON	UBERON:0000310	Description of DDSM	Removal of questionable mass cases	P_01218	Mammogram	NCIT	NCIT_C20178	mass case
Digital Database for Screening Mammography	Homo sapiens	NCBITAXON	NCBITaxon:9606	breast	UBERON	UBERON:0000310	Description of DDSM	Removal of questionable mass cases	P_01221	Mammogram	NCIT	NCIT_C20178	mass case
Digital Database for Screening Mammography	Homo sapiens	NCBITAXON	NCBITaxon:9606	breast	UBERON	UBERON:0000310	Description of DDSM	Removal of questionable mass cases	P_01222	Mammogram	NCIT	NCIT_C20178	mass case
Digital Database for Screening Mammography	Homo sapiens	NCBITAXON	NCBITaxon:9606	breast	UBERON	UBERON:0000310	Description of DDSM	Removal of questionable mass cases	P_01225	Mammogram	NCIT	NCIT_C20178	mass case
Digital Database for Screening Mammography	Homo sapiens	NCBITAXON	NCBITaxon:9606	breast	UBERON	UBERON:0000310	Description of DDSM	Removal of questionable mass cases	P_01226	Mammogram	NCIT	NCIT_C20178	mass case
Digital Database for Screening Mammography	Homo sapiens	NCBITAXON	NCBITaxon:9606	breast	UBERON	UBERON:0000310	Description of DDSM	Removal of questionable mass cases	P_01230	Mammogram	NCIT	NCIT_C20178	mass case
Digital Database for Screening Mammography	Homo sapiens	NCBITAXON	NCBITaxon:9606	breast	UBERON	UBERON:0000310	Description of DDSM	Removal of questionable mass cases	P_01231	Mammogram	NCIT	NCIT_C20178	mass case
Digital Database for Screening Mammography	Homo sapiens	NCBITAXON	NCBITaxon:9606	breast	UBERON	UBERON:0000310	Description of DDSM	Removal of questionable mass cases	P_01232	Mammogram	NCIT	NCIT_C20178	mass case
Digital Database for Screening Mammography	Homo sapiens	NCBITAXON	NCBITaxon:9606	breast	UBERON	UBERON:0000310	Description of DDSM	Removal of questionable mass cases	P_01233	Mammogram	NCIT	NCIT_C20178	mass case
Digital Database for Screening Mammography	Homo sapiens	NCBITAXON	NCBITaxon:9606	breast	UBERON	UBERON:0000310	Description of DDSM	Removal of questionable mass cases	P_01237	Mammogram	NCIT	NCIT_C20178	calcification case; mass case
Digital Database for Screening Mammography	Homo sapiens	NCBITAXON	NCBITaxon:9606	breast	UBERON	UBERON:0000310	Description of DDSM	Removal of questionable mass cases	P_01238	Mammogram	NCIT	NCIT_C20178	mass case
Digital Database for Screening Mammography	Homo sapiens	NCBITAXON	NCBITaxon:9606	breast	UBERON	UBERON:0000310	Description of DDSM	Removal of questionable mass cases	P_01239	Mammogram	NCIT	NCIT_C20178	mass case
Digital Database for Screening Mammography	Homo sapiens	NCBITAXON	NCBITaxon:9606	breast	UBERON	UBERON:0000310	Description of DDSM	Removal of questionable mass cases	P_01241	Mammogram	NCIT	NCIT_C20178	mass case
Digital Database for Screening Mammography	Homo sapiens	NCBITAXON	NCBITaxon:9606	breast	UBERON	UBERON:0000310	Description of DDSM	Removal of questionable mass cases	P_01243	Mammogram	NCIT	NCIT_C20178	mass case
Digital Database for Screening Mammography	Homo sapiens	NCBITAXON	NCBITaxon:9606	breast	UBERON	UBERON:0000310	Description of DDSM	Removal of questionable mass cases	P_01248	Mammogram	NCIT	NCIT_C20178	mass case
Digital Database for Screening Mammography	Homo sapiens	NCBITAXON	NCBITaxon:9606	breast	UBERON	UBERON:0000310	Description of DDSM	Removal of questionable mass cases	P_01250	Mammogram	NCIT	NCIT_C20178	calcification case; mass case
Digital Database for Screening Mammography	Homo sapiens	NCBITAXON	NCBITaxon:9606	breast	UBERON	UBERON:0000310	Description of DDSM	Removal of questionable mass cases	P_01258	Mammogram	NCIT	NCIT_C20178	mass case
Digital Database for Screening Mammography	Homo sapiens	NCBITAXON	NCBITaxon:9606	breast	UBERON	UBERON:0000310	Description of DDSM	Removal of questionable mass cases	P_01260	Mammogram	NCIT	NCIT_C20178	mass case
Digital Database for Screening Mammography	Homo sapiens	NCBITAXON	NCBITaxon:9606	breast	UBERON	UBERON:0000310	Description of DDSM	Removal of questionable mass cases	P_01261	Mammogram	NCIT	NCIT_C20178	mass case
Digital Database for Screening Mammography	Homo sapiens	NCBITAXON	NCBITaxon:9606	breast	UBERON	UBERON:0000310	Description of DDSM	Removal of questionable mass cases	P_01262	Mammogram	NCIT	NCIT_C20178	calcification case; mass case
Digital Database for Screening Mammography	Homo sapiens	NCBITAXON	NCBITaxon:9606	breast	UBERON	UBERON:0000310	Description of DDSM	Removal of questionable mass cases	P_01264	Mammogram	NCIT	NCIT_C20178	calcification case; mass case
Digital Database for Screening Mammography	Homo sapiens	NCBITAXON	NCBITaxon:9606	breast	UBERON	UBERON:0000310	Description of DDSM	Removal of questionable mass cases	P_01265	Mammogram	NCIT	NCIT_C20178	mass case
Digital Database for Screening Mammography	Homo sapiens	NCBITAXON	NCBITaxon:9606	breast	UBERON	UBERON:0000310	Description of DDSM	Removal of questionable mass cases	P_01267	Mammogram	NCIT	NCIT_C20178	mass case
Digital Database for Screening Mammography	Homo sapiens	NCBITAXON	NCBITaxon:9606	breast	UBERON	UBERON:0000310	Description of DDSM	Removal of questionable mass cases	P_01268	Mammogram	NCIT	NCIT_C20178	mass case
Digital Database for Screening Mammography	Homo sapiens	NCBITAXON	NCBITaxon:9606	breast	UBERON	UBERON:0000310	Description of DDSM	Removal of questionable mass cases	P_01270	Mammogram	NCIT	NCIT_C20178	mass case
Digital Database for Screening Mammography	Homo sapiens	NCBITAXON	NCBITaxon:9606	breast	UBERON	UBERON:0000310	Description of DDSM	Removal of questionable mass cases	P_01271	Mammogram	NCIT	NCIT_C20178	mass case
Digital Database for Screening Mammography	Homo sapiens	NCBITAXON	NCBITaxon:9606	breast	UBERON	UBERON:0000310	Description of DDSM	Removal of questionable mass cases	P_01273	Mammogram	NCIT	NCIT_C20178	mass case
Digital Database for Screening Mammography	Homo sapiens	NCBITAXON	NCBITaxon:9606	breast	UBERON	UBERON:0000310	Description of DDSM	Removal of questionable mass cases	P_01274	Mammogram	NCIT	NCIT_C20178	calcification case; mass case
Digital Database for Screening Mammography	Homo sapiens	NCBITAXON	NCBITaxon:9606	breast	UBERON	UBERON:0000310	Description of DDSM	Removal of questionable mass cases	P_01279	Mammogram	NCIT	NCIT_C20178	mass case
Digital Database for Screening Mammography	Homo sapiens	NCBITAXON	NCBITaxon:9606	breast	UBERON	UBERON:0000310	Description of DDSM	Removal of questionable mass cases	P_01280	Mammogram	NCIT	NCIT_C20178	mass case
Digital Database for Screening Mammography	Homo sapiens	NCBITAXON	NCBITaxon:9606	breast	UBERON	UBERON:0000310	Description of DDSM	Removal of questionable mass cases	P_01281	Mammogram	NCIT	NCIT_C20178	mass case
Digital Database for Screening Mammography	Homo sapiens	NCBITAXON	NCBITaxon:9606	breast	UBERON	UBERON:0000310	Description of DDSM	Removal of questionable mass cases	P_01283	Mammogram	NCIT	NCIT_C20178	mass case
Digital Database for Screening Mammography	Homo sapiens	NCBITAXON	NCBITaxon:9606	breast	UBERON	UBERON:0000310	Description of DDSM	Removal of questionable mass cases	P_01285	Mammogram	NCIT	NCIT_C20178	mass case
Digital Database for Screening Mammography	Homo sapiens	NCBITAXON	NCBITaxon:9606	breast	UBERON	UBERON:0000310	Description of DDSM	Removal of questionable mass cases	P_01290	Mammogram	NCIT	NCIT_C20178	mass case
Digital Database for Screening Mammography	Homo sapiens	NCBITAXON	NCBITaxon:9606	breast	UBERON	UBERON:0000310	Description of DDSM	Removal of questionable mass cases	P_01297	Mammogram	NCIT	NCIT_C20178	calcification case; mass case
Digital Database for Screening Mammography	Homo sapiens	NCBITAXON	NCBITaxon:9606	breast	UBERON	UBERON:0000310	Description of DDSM	Removal of questionable mass cases	P_01299	Mammogram	NCIT	NCIT_C20178	mass case
Digital Database for Screening Mammography	Homo sapiens	NCBITAXON	NCBITaxon:9606	breast	UBERON	UBERON:0000310	Description of DDSM	Removal of questionable mass cases	P_01301	Mammogram	NCIT	NCIT_C20178	mass case
Digital Database for Screening Mammography	Homo sapiens	NCBITAXON	NCBITaxon:9606	breast	UBERON	UBERON:0000310	Description of DDSM	Removal of questionable mass cases	P_01302	Mammogram	NCIT	NCIT_C20178	mass case
Digital Database for Screening Mammography	Homo sapiens	NCBITAXON	NCBITaxon:9606	breast	UBERON	UBERON:0000310	Description of DDSM	Removal of questionable mass cases	P_01304	Mammogram	NCIT	NCIT_C20178	mass case
Digital Database for Screening Mammography	Homo sapiens	NCBITAXON	NCBITaxon:9606	breast	UBERON	UBERON:0000310	Description of DDSM	Removal of questionable mass cases	P_01305	Mammogram	NCIT	NCIT_C20178	mass case
Digital Database for Screening Mammography	Homo sapiens	NCBITAXON	NCBITaxon:9606	breast	UBERON	UBERON:0000310	Description of DDSM	Removal of questionable mass cases	P_01312	Mammogram	NCIT	NCIT_C20178	mass case
Digital Database for Screening Mammography	Homo sapiens	NCBITAXON	NCBITaxon:9606	breast	UBERON	UBERON:0000310	Description of DDSM	Removal of questionable mass cases	P_01317	Mammogram	NCIT	NCIT_C20178	mass case
Digital Database for Screening Mammography	Homo sapiens	NCBITAXON	NCBITaxon:9606	breast	UBERON	UBERON:0000310	Description of DDSM	Removal of questionable mass cases	P_01324	Mammogram	NCIT	NCIT_C20178	mass case
Digital Database for Screening Mammography	Homo sapiens	NCBITAXON	NCBITaxon:9606	breast	UBERON	UBERON:0000310	Description of DDSM	Removal of questionable mass cases	P_01325	Mammogram	NCIT	NCIT_C20178	mass case
Digital Database for Screening Mammography	Homo sapiens	NCBITAXON	NCBITaxon:9606	breast	UBERON	UBERON:0000310	Description of DDSM	Removal of questionable mass cases	P_01326	Mammogram	NCIT	NCIT_C20178	mass case
Digital Database for Screening Mammography	Homo sapiens	NCBITAXON	NCBITaxon:9606	breast	UBERON	UBERON:0000310	Description of DDSM	Removal of questionable mass cases	P_01327	Mammogram	NCIT	NCIT_C20178	mass case
Digital Database for Screening Mammography	Homo sapiens	NCBITAXON	NCBITaxon:9606	breast	UBERON	UBERON:0000310	Description of DDSM	Removal of questionable mass cases	P_01328	Mammogram	NCIT	NCIT_C20178	mass case
Digital Database for Screening Mammography	Homo sapiens	NCBITAXON	NCBITaxon:9606	breast	UBERON	UBERON:0000310	Description of DDSM	Removal of questionable mass cases	P_01330	Mammogram	NCIT	NCIT_C20178	mass case
Digital Database for Screening Mammography	Homo sapiens	NCBITAXON	NCBITaxon:9606	breast	UBERON	UBERON:0000310	Description of DDSM	Removal of questionable mass cases	P_01332	Mammogram	NCIT	NCIT_C20178	mass case
Digital Database for Screening Mammography	Homo sapiens	NCBITAXON	NCBITaxon:9606	breast	UBERON	UBERON:0000310	Description of DDSM	Removal of questionable mass cases	P_01340	Mammogram	NCIT	NCIT_C20178	mass case
Digital Database for Screening Mammography	Homo sapiens	NCBITAXON	NCBITaxon:9606	breast	UBERON	UBERON:0000310	Description of DDSM	Removal of questionable mass cases	P_01343	Mammogram	NCIT	NCIT_C20178	mass case
Digital Database for Screening Mammography	Homo sapiens	NCBITAXON	NCBITaxon:9606	breast	UBERON	UBERON:0000310	Description of DDSM	Removal of questionable mass cases	P_01349	Mammogram	NCIT	NCIT_C20178	mass case
Digital Database for Screening Mammography	Homo sapiens	NCBITAXON	NCBITaxon:9606	breast	UBERON	UBERON:0000310	Description of DDSM	Removal of questionable mass cases	P_01350	Mammogram	NCIT	NCIT_C20178	mass case
Digital Database for Screening Mammography	Homo sapiens	NCBITAXON	NCBITaxon:9606	breast	UBERON	UBERON:0000310	Description of DDSM	Removal of questionable mass cases	P_01354	Mammogram	NCIT	NCIT_C20178	mass case
Digital Database for Screening Mammography	Homo sapiens	NCBITAXON	NCBITaxon:9606	breast	UBERON	UBERON:0000310	Description of DDSM	Removal of questionable mass cases	P_01355	Mammogram	NCIT	NCIT_C20178	mass case
Digital Database for Screening Mammography	Homo sapiens	NCBITAXON	NCBITaxon:9606	breast	UBERON	UBERON:0000310	Description of DDSM	Removal of questionable mass cases	P_01356	Mammogram	NCIT	NCIT_C20178	mass case
Digital Database for Screening Mammography	Homo sapiens	NCBITAXON	NCBITaxon:9606	breast	UBERON	UBERON:0000310	Description of DDSM	Removal of questionable mass cases	P_01357	Mammogram	NCIT	NCIT_C20178	mass case
Digital Database for Screening Mammography	Homo sapiens	NCBITAXON	NCBITaxon:9606	breast	UBERON	UBERON:0000310	Description of DDSM	Removal of questionable mass cases	P_01360	Mammogram	NCIT	NCIT_C20178	mass case
Digital Database for Screening Mammography	Homo sapiens	NCBITAXON	NCBITaxon:9606	breast	UBERON	UBERON:0000310	Description of DDSM	Removal of questionable mass cases	P_01362	Mammogram	NCIT	NCIT_C20178	calcification case; mass case
Digital Database for Screening Mammography	Homo sapiens	NCBITAXON	NCBITaxon:9606	breast	UBERON	UBERON:0000310	Description of DDSM	Removal of questionable mass cases	P_01363	Mammogram	NCIT	NCIT_C20178	mass case
Digital Database for Screening Mammography	Homo sapiens	NCBITAXON	NCBITaxon:9606	breast	UBERON	UBERON:0000310	Description of DDSM	Removal of questionable mass cases	P_01364	Mammogram	NCIT	NCIT_C20178	mass case
Digital Database for Screening Mammography	Homo sapiens	NCBITAXON	NCBITaxon:9606	breast	UBERON	UBERON:0000310	Description of DDSM	Removal of questionable mass cases	P_01367	Mammogram	NCIT	NCIT_C20178	mass case
Digital Database for Screening Mammography	Homo sapiens	NCBITAXON	NCBITaxon:9606	breast	UBERON	UBERON:0000310	Description of DDSM	Removal of questionable mass cases	P_01371	Mammogram	NCIT	NCIT_C20178	mass case
Digital Database for Screening Mammography	Homo sapiens	NCBITAXON	NCBITaxon:9606	breast	UBERON	UBERON:0000310	Description of DDSM	Removal of questionable mass cases	P_01373	Mammogram	NCIT	NCIT_C20178	mass case
Digital Database for Screening Mammography	Homo sapiens	NCBITAXON	NCBITaxon:9606	breast	UBERON	UBERON:0000310	Description of DDSM	Removal of questionable mass cases	P_01374	Mammogram	NCIT	NCIT_C20178	mass case
Digital Database for Screening Mammography	Homo sapiens	NCBITAXON	NCBITaxon:9606	breast	UBERON	UBERON:0000310	Description of DDSM	Removal of questionable mass cases	P_01379	Mammogram	NCIT	NCIT_C20178	mass case
Digital Database for Screening Mammography	Homo sapiens	NCBITAXON	NCBITaxon:9606	breast	UBERON	UBERON:0000310	Description of DDSM	Removal of questionable mass cases	P_01382	Mammogram	NCIT	NCIT_C20178	mass case
Digital Database for Screening Mammography	Homo sapiens	NCBITAXON	NCBITaxon:9606	breast	UBERON	UBERON:0000310	Description of DDSM	Removal of questionable mass cases	P_01383	Mammogram	NCIT	NCIT_C20178	mass case
Digital Database for Screening Mammography	Homo sapiens	NCBITAXON	NCBITaxon:9606	breast	UBERON	UBERON:0000310	Description of DDSM	Removal of questionable mass cases	P_01386	Mammogram	NCIT	NCIT_C20178	mass case
Digital Database for Screening Mammography	Homo sapiens	NCBITAXON	NCBITaxon:9606	breast	UBERON	UBERON:0000310	Description of DDSM	Removal of questionable mass cases	P_01388	Mammogram	NCIT	NCIT_C20178	mass case
Digital Database for Screening Mammography	Homo sapiens	NCBITAXON	NCBITaxon:9606	breast	UBERON	UBERON:0000310	Description of DDSM	Removal of questionable mass cases	P_01389	Mammogram	NCIT	NCIT_C20178	mass case
Digital Database for Screening Mammography	Homo sapiens	NCBITAXON	NCBITaxon:9606	breast	UBERON	UBERON:0000310	Description of DDSM	Removal of questionable mass cases	P_01391	Mammogram	NCIT	NCIT_C20178	mass case
Digital Database for Screening Mammography	Homo sapiens	NCBITAXON	NCBITaxon:9606	breast	UBERON	UBERON:0000310	Description of DDSM	Removal of questionable mass cases	P_01394	Mammogram	NCIT	NCIT_C20178	mass case
Digital Database for Screening Mammography	Homo sapiens	NCBITAXON	NCBITaxon:9606	breast	UBERON	UBERON:0000310	Description of DDSM	Removal of questionable mass cases	P_01398	Mammogram	NCIT	NCIT_C20178	mass case
Digital Database for Screening Mammography	Homo sapiens	NCBITAXON	NCBITaxon:9606	breast	UBERON	UBERON:0000310	Description of DDSM	Removal of questionable mass cases	P_01402	Mammogram	NCIT	NCIT_C20178	mass case
Digital Database for Screening Mammography	Homo sapiens	NCBITAXON	NCBITaxon:9606	breast	UBERON	UBERON:0000310	Description of DDSM	Removal of questionable mass cases	P_01405	Mammogram	NCIT	NCIT_C20178	mass case
Digital Database for Screening Mammography	Homo sapiens	NCBITAXON	NCBITaxon:9606	breast	UBERON	UBERON:0000310	Description of DDSM	Removal of questionable mass cases	P_01406	Mammogram	NCIT	NCIT_C20178	calcification case; mass case
Digital Database for Screening Mammography	Homo sapiens	NCBITAXON	NCBITaxon:9606	breast	UBERON	UBERON:0000310	Description of DDSM	Removal of questionable mass cases	P_01411	Mammogram	NCIT	NCIT_C20178	mass case
Digital Database for Screening Mammography	Homo sapiens	NCBITAXON	NCBITaxon:9606	breast	UBERON	UBERON:0000310	Description of DDSM	Removal of questionable mass cases	P_01412	Mammogram	NCIT	NCIT_C20178	mass case
Digital Database for Screening Mammography	Homo sapiens	NCBITAXON	NCBITaxon:9606	breast	UBERON	UBERON:0000310	Description of DDSM	Removal of questionable mass cases	P_01413	Mammogram	NCIT	NCIT_C20178	mass case
Digital Database for Screening Mammography	Homo sapiens	NCBITAXON	NCBITaxon:9606	breast	UBERON	UBERON:0000310	Description of DDSM	Removal of questionable mass cases	P_01417	Mammogram	NCIT	NCIT_C20178	mass case
Digital Database for Screening Mammography	Homo sapiens	NCBITAXON	NCBITaxon:9606	breast	UBERON	UBERON:0000310	Description of DDSM	Removal of questionable mass cases	P_01418	Mammogram	NCIT	NCIT_C20178	mass case
Digital Database for Screening Mammography	Homo sapiens	NCBITAXON	NCBITaxon:9606	breast	UBERON	UBERON:0000310	Description of DDSM	Removal of questionable mass cases	P_01423	Mammogram	NCIT	NCIT_C20178	mass case
Digital Database for Screening Mammography	Homo sapiens	NCBITAXON	NCBITaxon:9606	breast	UBERON	UBERON:0000310	Description of DDSM	Removal of questionable mass cases	P_01426	Mammogram	NCIT	NCIT_C20178	mass case
Digital Database for Screening Mammography	Homo sapiens	NCBITAXON	NCBITaxon:9606	breast	UBERON	UBERON:0000310	Description of DDSM	Removal of questionable mass cases	P_01427	Mammogram	NCIT	NCIT_C20178	mass case
Digital Database for Screening Mammography	Homo sapiens	NCBITAXON	NCBITaxon:9606	breast	UBERON	UBERON:0000310	Description of DDSM	Removal of questionable mass cases	P_01430	Mammogram	NCIT	NCIT_C20178	mass case
Digital Database for Screening Mammography	Homo sapiens	NCBITAXON	NCBITaxon:9606	breast	UBERON	UBERON:0000310	Description of DDSM	Removal of questionable mass cases	P_01431	Mammogram	NCIT	NCIT_C20178	mass case
Digital Database for Screening Mammography	Homo sapiens	NCBITAXON	NCBITaxon:9606	breast	UBERON	UBERON:0000310	Description of DDSM	Removal of questionable mass cases	P_01433	Mammogram	NCIT	NCIT_C20178	mass case
Digital Database for Screening Mammography	Homo sapiens	NCBITAXON	NCBITaxon:9606	breast	UBERON	UBERON:0000310	Description of DDSM	Removal of questionable mass cases	P_01434	Mammogram	NCIT	NCIT_C20178	mass case
Digital Database for Screening Mammography	Homo sapiens	NCBITAXON	NCBITaxon:9606	breast	UBERON	UBERON:0000310	Description of DDSM	Removal of questionable mass cases	P_01438	Mammogram	NCIT	NCIT_C20178	mass case
Digital Database for Screening Mammography	Homo sapiens	NCBITAXON	NCBITaxon:9606	breast	UBERON	UBERON:0000310	Description of DDSM	Removal of questionable mass cases	P_01439	Mammogram	NCIT	NCIT_C20178	mass case
Digital Database for Screening Mammography	Homo sapiens	NCBITAXON	NCBITaxon:9606	breast	UBERON	UBERON:0000310	Description of DDSM	Removal of questionable mass cases	P_01441	Mammogram	NCIT	NCIT_C20178	mass case
Digital Database for Screening Mammography	Homo sapiens	NCBITAXON	NCBITaxon:9606	breast	UBERON	UBERON:0000310	Description of DDSM	Removal of questionable mass cases	P_01442	Mammogram	NCIT	NCIT_C20178	mass case
Digital Database for Screening Mammography	Homo sapiens	NCBITAXON	NCBITaxon:9606	breast	UBERON	UBERON:0000310	Description of DDSM	Removal of questionable mass cases	P_01444	Mammogram	NCIT	NCIT_C20178	mass case
Digital Database for Screening Mammography	Homo sapiens	NCBITAXON	NCBITaxon:9606	breast	UBERON	UBERON:0000310	Description of DDSM	Removal of questionable mass cases	P_01445	Mammogram	NCIT	NCIT_C20178	mass case
Digital Database for Screening Mammography	Homo sapiens	NCBITAXON	NCBITaxon:9606	breast	UBERON	UBERON:0000310	Description of DDSM	Removal of questionable mass cases	P_01447	Mammogram	NCIT	NCIT_C20178	mass case
Digital Database for Screening Mammography	Homo sapiens	NCBITAXON	NCBITaxon:9606	breast	UBERON	UBERON:0000310	Description of DDSM	Removal of questionable mass cases	P_01452	Mammogram	NCIT	NCIT_C20178	mass case
Digital Database for Screening Mammography	Homo sapiens	NCBITAXON	NCBITaxon:9606	breast	UBERON	UBERON:0000310	Description of DDSM	Removal of questionable mass cases	P_01453	Mammogram	NCIT	NCIT_C20178	mass case
Digital Database for Screening Mammography	Homo sapiens	NCBITAXON	NCBITaxon:9606	breast	UBERON	UBERON:0000310	Description of DDSM	Removal of questionable mass cases	P_01454	Mammogram	NCIT	NCIT_C20178	calcification case; mass case
Digital Database for Screening Mammography	Homo sapiens	NCBITAXON	NCBITaxon:9606	breast	UBERON	UBERON:0000310	Description of DDSM	Removal of questionable mass cases	P_01461	Mammogram	NCIT	NCIT_C20178	mass case
Digital Database for Screening Mammography	Homo sapiens	NCBITAXON	NCBITaxon:9606	breast	UBERON	UBERON:0000310	Description of DDSM	Removal of questionable mass cases	P_01473	Mammogram	NCIT	NCIT_C20178	mass case
Digital Database for Screening Mammography	Homo sapiens	NCBITAXON	NCBITaxon:9606	breast	UBERON	UBERON:0000310	Description of DDSM	Removal of questionable mass cases	P_01474	Mammogram	NCIT	NCIT_C20178	mass case
Digital Database for Screening Mammography	Homo sapiens	NCBITAXON	NCBITaxon:9606	breast	UBERON	UBERON:0000310	Description of DDSM	Removal of questionable mass cases	P_01475	Mammogram	NCIT	NCIT_C20178	mass case
Digital Database for Screening Mammography	Homo sapiens	NCBITAXON	NCBITaxon:9606	breast	UBERON	UBERON:0000310	Description of DDSM	Removal of questionable mass cases	P_01481	Mammogram	NCIT	NCIT_C20178	mass case
Digital Database for Screening Mammography	Homo sapiens	NCBITAXON	NCBITaxon:9606	breast	UBERON	UBERON:0000310	Description of DDSM	Removal of questionable mass cases	P_01482	Mammogram	NCIT	NCIT_C20178	mass case
Digital Database for Screening Mammography	Homo sapiens	NCBITAXON	NCBITaxon:9606	breast	UBERON	UBERON:0000310	Description of DDSM	Removal of questionable mass cases	P_01484	Mammogram	NCIT	NCIT_C20178	mass case
Digital Database for Screening Mammography	Homo sapiens	NCBITAXON	NCBITaxon:9606	breast	UBERON	UBERON:0000310	Description of DDSM	Removal of questionable mass cases	P_01485	Mammogram	NCIT	NCIT_C20178	mass case
Digital Database for Screening Mammography	Homo sapiens	NCBITAXON	NCBITaxon:9606	breast	UBERON	UBERON:0000310	Description of DDSM	Removal of questionable mass cases	P_01486	Mammogram	NCIT	NCIT_C20178	mass case
Digital Database for Screening Mammography	Homo sapiens	NCBITAXON	NCBITaxon:9606	breast	UBERON	UBERON:0000310	Description of DDSM	Removal of questionable mass cases	P_01491	Mammogram	NCIT	NCIT_C20178	mass case
Digital Database for Screening Mammography	Homo sapiens	NCBITAXON	NCBITaxon:9606	breast	UBERON	UBERON:0000310	Description of DDSM	Removal of questionable mass cases	P_01493	Mammogram	NCIT	NCIT_C20178	mass case
Digital Database for Screening Mammography	Homo sapiens	NCBITAXON	NCBITaxon:9606	breast	UBERON	UBERON:0000310	Description of DDSM	Removal of questionable mass cases	P_01494	Mammogram	NCIT	NCIT_C20178	mass case
Digital Database for Screening Mammography	Homo sapiens	NCBITAXON	NCBITaxon:9606	breast	UBERON	UBERON:0000310	Description of DDSM	Removal of questionable mass cases	P_01495	Mammogram	NCIT	NCIT_C20178	mass case
Digital Database for Screening Mammography	Homo sapiens	NCBITAXON	NCBITaxon:9606	breast	UBERON	UBERON:0000310	Description of DDSM	Removal of questionable mass cases	P_01498	Mammogram	NCIT	NCIT_C20178	mass case
Digital Database for Screening Mammography	Homo sapiens	NCBITAXON	NCBITaxon:9606	breast	UBERON	UBERON:0000310	Description of DDSM	Removal of questionable mass cases	P_01499	Mammogram	NCIT	NCIT_C20178	mass case
Digital Database for Screening Mammography	Homo sapiens	NCBITAXON	NCBITaxon:9606	breast	UBERON	UBERON:0000310	Description of DDSM	Removal of questionable mass cases	P_01501	Mammogram	NCIT	NCIT_C20178	mass case
Digital Database for Screening Mammography	Homo sapiens	NCBITAXON	NCBITaxon:9606	breast	UBERON	UBERON:0000310	Description of DDSM	Removal of questionable mass cases	P_01503	Mammogram	NCIT	NCIT_C20178	mass case
Digital Database for Screening Mammography	Homo sapiens	NCBITAXON	NCBITaxon:9606	breast	UBERON	UBERON:0000310	Description of DDSM	Removal of questionable mass cases	P_01504	Mammogram	NCIT	NCIT_C20178	mass case
Digital Database for Screening Mammography	Homo sapiens	NCBITAXON	NCBITaxon:9606	breast	UBERON	UBERON:0000310	Description of DDSM	Removal of questionable mass cases	P_01506	Mammogram	NCIT	NCIT_C20178	mass case
Digital Database for Screening Mammography	Homo sapiens	NCBITAXON	NCBITaxon:9606	breast	UBERON	UBERON:0000310	Description of DDSM	Removal of questionable mass cases	P_01508	Mammogram	NCIT	NCIT_C20178	mass case
Digital Database for Screening Mammography	Homo sapiens	NCBITAXON	NCBITaxon:9606	breast	UBERON	UBERON:0000310	Description of DDSM	Removal of questionable mass cases	P_01509	Mammogram	NCIT	NCIT_C20178	mass case
Digital Database for Screening Mammography	Homo sapiens	NCBITAXON	NCBITaxon:9606	breast	UBERON	UBERON:0000310	Description of DDSM	Removal of questionable mass cases	P_01514	Mammogram	NCIT	NCIT_C20178	mass case
Digital Database for Screening Mammography	Homo sapiens	NCBITAXON	NCBITaxon:9606	breast	UBERON	UBERON:0000310	Description of DDSM	Removal of questionable mass cases	P_01516	Mammogram	NCIT	NCIT_C20178	mass case
Digital Database for Screening Mammography	Homo sapiens	NCBITAXON	NCBITaxon:9606	breast	UBERON	UBERON:0000310	Description of DDSM	Removal of questionable mass cases	P_01517	Mammogram	NCIT	NCIT_C20178	calcification case; mass case
Digital Database for Screening Mammography	Homo sapiens	NCBITAXON	NCBITaxon:9606	breast	UBERON	UBERON:0000310	Description of DDSM	Removal of questionable mass cases	P_01529	Mammogram	NCIT	NCIT_C20178	mass case
Digital Database for Screening Mammography	Homo sapiens	NCBITAXON	NCBITaxon:9606	breast	UBERON	UBERON:0000310	Description of DDSM	Removal of questionable mass cases	P_01531	Mammogram	NCIT	NCIT_C20178	mass case
Digital Database for Screening Mammography	Homo sapiens	NCBITAXON	NCBITaxon:9606	breast	UBERON	UBERON:0000310	Description of DDSM	Removal of questionable mass cases	P_01532	Mammogram	NCIT	NCIT_C20178	mass case
Digital Database for Screening Mammography	Homo sapiens	NCBITAXON	NCBITaxon:9606	breast	UBERON	UBERON:0000310	Description of DDSM	Removal of questionable mass cases	P_01540	Mammogram	NCIT	NCIT_C20178	mass case
Digital Database for Screening Mammography	Homo sapiens	NCBITAXON	NCBITaxon:9606	breast	UBERON	UBERON:0000310	Description of DDSM	Removal of questionable mass cases	P_01543	Mammogram	NCIT	NCIT_C20178	mass case
Digital Database for Screening Mammography	Homo sapiens	NCBITAXON	NCBITaxon:9606	breast	UBERON	UBERON:0000310	Description of DDSM	Removal of questionable mass cases	P_01544	Mammogram	NCIT	NCIT_C20178	mass case
Digital Database for Screening Mammography	Homo sapiens	NCBITAXON	NCBITaxon:9606	breast	UBERON	UBERON:0000310	Description of DDSM	Removal of questionable mass cases	P_01553	Mammogram	NCIT	NCIT_C20178	mass case
Digital Database for Screening Mammography	Homo sapiens	NCBITAXON	NCBITaxon:9606	breast	UBERON	UBERON:0000310	Description of DDSM	Removal of questionable mass cases	P_01556	Mammogram	NCIT	NCIT_C20178	mass case
Digital Database for Screening Mammography	Homo sapiens	NCBITAXON	NCBITaxon:9606	breast	UBERON	UBERON:0000310	Description of DDSM	Removal of questionable mass cases	P_01557	Mammogram	NCIT	NCIT_C20178	mass case
Digital Database for Screening Mammography	Homo sapiens	NCBITAXON	NCBITaxon:9606	breast	UBERON	UBERON:0000310	Description of DDSM	Removal of questionable mass cases	P_01559	Mammogram	NCIT	NCIT_C20178	mass case
Digital Database for Screening Mammography	Homo sapiens	NCBITAXON	NCBITaxon:9606	breast	UBERON	UBERON:0000310	Description of DDSM	Removal of questionable mass cases	P_01560	Mammogram	NCIT	NCIT_C20178	mass case
Digital Database for Screening Mammography	Homo sapiens	NCBITAXON	NCBITaxon:9606	breast	UBERON	UBERON:0000310	Description of DDSM	Removal of questionable mass cases	P_01564	Mammogram	NCIT	NCIT_C20178	mass case
Digital Database for Screening Mammography	Homo sapiens	NCBITAXON	NCBITaxon:9606	breast	UBERON	UBERON:0000310	Description of DDSM	Removal of questionable mass cases	P_01565	Mammogram	NCIT	NCIT_C20178	mass case
Digital Database for Screening Mammography	Homo sapiens	NCBITAXON	NCBITaxon:9606	breast	UBERON	UBERON:0000310	Description of DDSM	Removal of questionable mass cases	P_01567	Mammogram	NCIT	NCIT_C20178	calcification case; mass case
Digital Database for Screening Mammography	Homo sapiens	NCBITAXON	NCBITaxon:9606	breast	UBERON	UBERON:0000310	Description of DDSM	Removal of questionable mass cases	P_01572	Mammogram	NCIT	NCIT_C20178	mass case
Digital Database for Screening Mammography	Homo sapiens	NCBITAXON	NCBITaxon:9606	breast	UBERON	UBERON:0000310	Description of DDSM	Removal of questionable mass cases	P_01573	Mammogram	NCIT	NCIT_C20178	calcification case; mass case
Digital Database for Screening Mammography	Homo sapiens	NCBITAXON	NCBITaxon:9606	breast	UBERON	UBERON:0000310	Description of DDSM	Removal of questionable mass cases	P_01581	Mammogram	NCIT	NCIT_C20178	mass case
Digital Database for Screening Mammography	Homo sapiens	NCBITAXON	NCBITaxon:9606	breast	UBERON	UBERON:0000310	Description of DDSM	Removal of questionable mass cases	P_01583	Mammogram	NCIT	NCIT_C20178	mass case
Digital Database for Screening Mammography	Homo sapiens	NCBITAXON	NCBITaxon:9606	breast	UBERON	UBERON:0000310	Description of DDSM	Removal of questionable mass cases	P_01589	Mammogram	NCIT	NCIT_C20178	mass case
Digital Database for Screening Mammography	Homo sapiens	NCBITAXON	NCBITaxon:9606	breast	UBERON	UBERON:0000310	Description of DDSM	Removal of questionable mass cases	P_01591	Mammogram	NCIT	NCIT_C20178	mass case
Digital Database for Screening Mammography	Homo sapiens	NCBITAXON	NCBITaxon:9606	breast	UBERON	UBERON:0000310	Description of DDSM	Removal of questionable mass cases	P_01593	Mammogram	NCIT	NCIT_C20178	mass case
Digital Database for Screening Mammography	Homo sapiens	NCBITAXON	NCBITaxon:9606	breast	UBERON	UBERON:0000310	Description of DDSM	Removal of questionable mass cases	P_01596	Mammogram	NCIT	NCIT_C20178	calcification case; mass case
Digital Database for Screening Mammography	Homo sapiens	NCBITAXON	NCBITaxon:9606	breast	UBERON	UBERON:0000310	Description of DDSM	Removal of questionable mass cases	P_01600	Mammogram	NCIT	NCIT_C20178	mass case
Digital Database for Screening Mammography	Homo sapiens	NCBITAXON	NCBITaxon:9606	breast	UBERON	UBERON:0000310	Description of DDSM	Removal of questionable mass cases	P_01604	Mammogram	NCIT	NCIT_C20178	mass case
Digital Database for Screening Mammography	Homo sapiens	NCBITAXON	NCBITaxon:9606	breast	UBERON	UBERON:0000310	Description of DDSM	Removal of questionable mass cases	P_01606	Mammogram	NCIT	NCIT_C20178	mass case
Digital Database for Screening Mammography	Homo sapiens	NCBITAXON	NCBITaxon:9606	breast	UBERON	UBERON:0000310	Description of DDSM	Removal of questionable mass cases	P_01608	Mammogram	NCIT	NCIT_C20178	mass case
Digital Database for Screening Mammography	Homo sapiens	NCBITAXON	NCBITaxon:9606	breast	UBERON	UBERON:0000310	Description of DDSM	Removal of questionable mass cases	P_01611	Mammogram	NCIT	NCIT_C20178	mass case
Digital Database for Screening Mammography	Homo sapiens	NCBITAXON	NCBITaxon:9606	breast	UBERON	UBERON:0000310	Description of DDSM	Removal of questionable mass cases	P_01612	Mammogram	NCIT	NCIT_C20178	mass case
Digital Database for Screening Mammography	Homo sapiens	NCBITAXON	NCBITaxon:9606	breast	UBERON	UBERON:0000310	Description of DDSM	Removal of questionable mass cases	P_01613	Mammogram	NCIT	NCIT_C20178	mass case
Digital Database for Screening Mammography	Homo sapiens	NCBITAXON	NCBITaxon:9606	breast	UBERON	UBERON:0000310	Description of DDSM	Removal of questionable mass cases	P_01619	Mammogram	NCIT	NCIT_C20178	mass case
Digital Database for Screening Mammography	Homo sapiens	NCBITAXON	NCBITaxon:9606	breast	UBERON	UBERON:0000310	Description of DDSM	Removal of questionable mass cases	P_01620	Mammogram	NCIT	NCIT_C20178	mass case
Digital Database for Screening Mammography	Homo sapiens	NCBITAXON	NCBITaxon:9606	breast	UBERON	UBERON:0000310	Description of DDSM	Removal of questionable mass cases	P_01621	Mammogram	NCIT	NCIT_C20178	calcification case; mass case
Digital Database for Screening Mammography	Homo sapiens	NCBITAXON	NCBITaxon:9606	breast	UBERON	UBERON:0000310	Description of DDSM	Removal of questionable mass cases	P_01630	Mammogram	NCIT	NCIT_C20178	mass case
Digital Database for Screening Mammography	Homo sapiens	NCBITAXON	NCBITaxon:9606	breast	UBERON	UBERON:0000310	Description of DDSM	Removal of questionable mass cases	P_01632	Mammogram	NCIT	NCIT_C20178	mass case
Digital Database for Screening Mammography	Homo sapiens	NCBITAXON	NCBITaxon:9606	breast	UBERON	UBERON:0000310	Description of DDSM	Removal of questionable mass cases	P_01633	Mammogram	NCIT	NCIT_C20178	mass case
Digital Database for Screening Mammography	Homo sapiens	NCBITAXON	NCBITaxon:9606	breast	UBERON	UBERON:0000310	Description of DDSM	Removal of questionable mass cases	P_01634	Mammogram	NCIT	NCIT_C20178	mass case
Digital Database for Screening Mammography	Homo sapiens	NCBITAXON	NCBITaxon:9606	breast	UBERON	UBERON:0000310	Description of DDSM	Removal of questionable mass cases	P_01635	Mammogram	NCIT	NCIT_C20178	calcification case; mass case
Digital Database for Screening Mammography	Homo sapiens	NCBITAXON	NCBITaxon:9606	breast	UBERON	UBERON:0000310	Description of DDSM	Removal of questionable mass cases	P_01636	Mammogram	NCIT	NCIT_C20178	mass case
Digital Database for Screening Mammography	Homo sapiens	NCBITAXON	NCBITaxon:9606	breast	UBERON	UBERON:0000310	Description of DDSM	Removal of questionable mass cases	P_01637	Mammogram	NCIT	NCIT_C20178	mass case
Digital Database for Screening Mammography	Homo sapiens	NCBITAXON	NCBITaxon:9606	breast	UBERON	UBERON:0000310	Description of DDSM	Removal of questionable mass cases	P_01638	Mammogram	NCIT	NCIT_C20178	mass case
Digital Database for Screening Mammography	Homo sapiens	NCBITAXON	NCBITaxon:9606	breast	UBERON	UBERON:0000310	Description of DDSM	Removal of questionable mass cases	P_01641	Mammogram	NCIT	NCIT_C20178	mass case
Digital Database for Screening Mammography	Homo sapiens	NCBITAXON	NCBITaxon:9606	breast	UBERON	UBERON:0000310	Description of DDSM	Removal of questionable mass cases	P_01642	Mammogram	NCIT	NCIT_C20178	mass case
Digital Database for Screening Mammography	Homo sapiens	NCBITAXON	NCBITaxon:9606	breast	UBERON	UBERON:0000310	Description of DDSM	Removal of questionable mass cases	P_01644	Mammogram	NCIT	NCIT_C20178	mass case
Digital Database for Screening Mammography	Homo sapiens	NCBITAXON	NCBITaxon:9606	breast	UBERON	UBERON:0000310	Description of DDSM	Removal of questionable mass cases	P_01646	Mammogram	NCIT	NCIT_C20178	mass case
Digital Database for Screening Mammography	Homo sapiens	NCBITAXON	NCBITaxon:9606	breast	UBERON	UBERON:0000310	Description of DDSM	Removal of questionable mass cases	P_01649	Mammogram	NCIT	NCIT_C20178	mass case
Digital Database for Screening Mammography	Homo sapiens	NCBITAXON	NCBITaxon:9606	breast	UBERON	UBERON:0000310	Description of DDSM	Removal of questionable mass cases	P_01650	Mammogram	NCIT	NCIT_C20178	mass case
Digital Database for Screening Mammography	Homo sapiens	NCBITAXON	NCBITaxon:9606	breast	UBERON	UBERON:0000310	Description of DDSM	Removal of questionable mass cases	P_01652	Mammogram	NCIT	NCIT_C20178	mass case
Digital Database for Screening Mammography	Homo sapiens	NCBITAXON	NCBITaxon:9606	breast	UBERON	UBERON:0000310	Description of DDSM	Removal of questionable mass cases	P_01653	Mammogram	NCIT	NCIT_C20178	mass case
Digital Database for Screening Mammography	Homo sapiens	NCBITAXON	NCBITaxon:9606	breast	UBERON	UBERON:0000310	Description of DDSM	Removal of questionable mass cases	P_01654	Mammogram	NCIT	NCIT_C20178	mass case
Digital Database for Screening Mammography	Homo sapiens	NCBITAXON	NCBITaxon:9606	breast	UBERON	UBERON:0000310	Description of DDSM	Removal of questionable mass cases	P_01656	Mammogram	NCIT	NCIT_C20178	mass case
Digital Database for Screening Mammography	Homo sapiens	NCBITAXON	NCBITaxon:9606	breast	UBERON	UBERON:0000310	Description of DDSM	Removal of questionable mass cases	P_01663	Mammogram	NCIT	NCIT_C20178	mass case
Digital Database for Screening Mammography	Homo sapiens	NCBITAXON	NCBITaxon:9606	breast	UBERON	UBERON:0000310	Description of DDSM	Removal of questionable mass cases	P_01668	Mammogram	NCIT	NCIT_C20178	mass case
Digital Database for Screening Mammography	Homo sapiens	NCBITAXON	NCBITaxon:9606	breast	UBERON	UBERON:0000310	Description of DDSM	Removal of questionable mass cases	P_01669	Mammogram	NCIT	NCIT_C20178	mass case
Digital Database for Screening Mammography	Homo sapiens	NCBITAXON	NCBITaxon:9606	breast	UBERON	UBERON:0000310	Description of DDSM	Removal of questionable mass cases	P_01671	Mammogram	NCIT	NCIT_C20178	mass case
Digital Database for Screening Mammography	Homo sapiens	NCBITAXON	NCBITaxon:9606	breast	UBERON	UBERON:0000310	Description of DDSM	Removal of questionable mass cases	P_01674	Mammogram	NCIT	NCIT_C20178	mass case
Digital Database for Screening Mammography	Homo sapiens	NCBITAXON	NCBITaxon:9606	breast	UBERON	UBERON:0000310	Description of DDSM	Removal of questionable mass cases	P_01675	Mammogram	NCIT	NCIT_C20178	mass case
Digital Database for Screening Mammography	Homo sapiens	NCBITAXON	NCBITaxon:9606	breast	UBERON	UBERON:0000310	Description of DDSM	Removal of questionable mass cases	P_01680	Mammogram	NCIT	NCIT_C20178	mass case
Digital Database for Screening Mammography	Homo sapiens	NCBITAXON	NCBITaxon:9606	breast	UBERON	UBERON:0000310	Description of DDSM	Removal of questionable mass cases	P_01682	Mammogram	NCIT	NCIT_C20178	mass case
Digital Database for Screening Mammography	Homo sapiens	NCBITAXON	NCBITaxon:9606	breast	UBERON	UBERON:0000310	Description of DDSM	Removal of questionable mass cases	P_01685	Mammogram	NCIT	NCIT_C20178	mass case
Digital Database for Screening Mammography	Homo sapiens	NCBITAXON	NCBITaxon:9606	breast	UBERON	UBERON:0000310	Description of DDSM	Removal of questionable mass cases	P_01686	Mammogram	NCIT	NCIT_C20178	mass case
Digital Database for Screening Mammography	Homo sapiens	NCBITAXON	NCBITaxon:9606	breast	UBERON	UBERON:0000310	Description of DDSM	Removal of questionable mass cases	P_01687	Mammogram	NCIT	NCIT_C20178	mass case
Digital Database for Screening Mammography	Homo sapiens	NCBITAXON	NCBITaxon:9606	breast	UBERON	UBERON:0000310	Description of DDSM	Removal of questionable mass cases	P_01689	Mammogram	NCIT	NCIT_C20178	mass case
Digital Database for Screening Mammography	Homo sapiens	NCBITAXON	NCBITaxon:9606	breast	UBERON	UBERON:0000310	Description of DDSM	Removal of questionable mass cases	P_01694	Mammogram	NCIT	NCIT_C20178	mass case
Digital Database for Screening Mammography	Homo sapiens	NCBITAXON	NCBITaxon:9606	breast	UBERON	UBERON:0000310	Description of DDSM	Removal of questionable mass cases	P_01698	Mammogram	NCIT	NCIT_C20178	mass case
Digital Database for Screening Mammography	Homo sapiens	NCBITAXON	NCBITaxon:9606	breast	UBERON	UBERON:0000310	Description of DDSM	Removal of questionable mass cases	P_01701	Mammogram	NCIT	NCIT_C20178	mass case
Digital Database for Screening Mammography	Homo sapiens	NCBITAXON	NCBITaxon:9606	breast	UBERON	UBERON:0000310	Description of DDSM	Removal of questionable mass cases	P_01702	Mammogram	NCIT	NCIT_C20178	mass case
Digital Database for Screening Mammography	Homo sapiens	NCBITAXON	NCBITaxon:9606	breast	UBERON	UBERON:0000310	Description of DDSM	Removal of questionable mass cases	P_01710	Mammogram	NCIT	NCIT_C20178	mass case
Digital Database for Screening Mammography	Homo sapiens	NCBITAXON	NCBITaxon:9606	breast	UBERON	UBERON:0000310	Description of DDSM	Removal of questionable mass cases	P_01712	Mammogram	NCIT	NCIT_C20178	mass case
Digital Database for Screening Mammography	Homo sapiens	NCBITAXON	NCBITaxon:9606	breast	UBERON	UBERON:0000310	Description of DDSM	Removal of questionable mass cases	P_01714	Mammogram	NCIT	NCIT_C20178	mass case
Digital Database for Screening Mammography	Homo sapiens	NCBITAXON	NCBITaxon:9606	breast	UBERON	UBERON:0000310	Description of DDSM	Removal of questionable mass cases	P_01715	Mammogram	NCIT	NCIT_C20178	mass case
Digital Database for Screening Mammography	Homo sapiens	NCBITAXON	NCBITaxon:9606	breast	UBERON	UBERON:0000310	Description of DDSM	Removal of questionable mass cases	P_01717	Mammogram	NCIT	NCIT_C20178	mass case
Digital Database for Screening Mammography	Homo sapiens	NCBITAXON	NCBITaxon:9606	breast	UBERON	UBERON:0000310	Description of DDSM	Removal of questionable mass cases	P_01720	Mammogram	NCIT	NCIT_C20178	mass case
Digital Database for Screening Mammography	Homo sapiens	NCBITAXON	NCBITaxon:9606	breast	UBERON	UBERON:0000310	Description of DDSM	Removal of questionable mass cases	P_01725	Mammogram	NCIT	NCIT_C20178	calcification case; mass case
Digital Database for Screening Mammography	Homo sapiens	NCBITAXON	NCBITaxon:9606	breast	UBERON	UBERON:0000310	Description of DDSM	Removal of questionable mass cases	P_01733	Mammogram	NCIT	NCIT_C20178	mass case
Digital Database for Screening Mammography	Homo sapiens	NCBITAXON	NCBITaxon:9606	breast	UBERON	UBERON:0000310	Description of DDSM	Removal of questionable mass cases	P_01735	Mammogram	NCIT	NCIT_C20178	mass case
Digital Database for Screening Mammography	Homo sapiens	NCBITAXON	NCBITaxon:9606	breast	UBERON	UBERON:0000310	Description of DDSM	Removal of questionable mass cases	P_01737	Mammogram	NCIT	NCIT_C20178	mass case
Digital Database for Screening Mammography	Homo sapiens	NCBITAXON	NCBITaxon:9606	breast	UBERON	UBERON:0000310	Description of DDSM	Removal of questionable mass cases	P_01739	Mammogram	NCIT	NCIT_C20178	mass case
Digital Database for Screening Mammography	Homo sapiens	NCBITAXON	NCBITaxon:9606	breast	UBERON	UBERON:0000310	Description of DDSM	Removal of questionable mass cases	P_01744	Mammogram	NCIT	NCIT_C20178	mass case
Digital Database for Screening Mammography	Homo sapiens	NCBITAXON	NCBITaxon:9606	breast	UBERON	UBERON:0000310	Description of DDSM	Removal of questionable mass cases	P_01745	Mammogram	NCIT	NCIT_C20178	mass case
Digital Database for Screening Mammography	Homo sapiens	NCBITAXON	NCBITaxon:9606	breast	UBERON	UBERON:0000310	Description of DDSM	Removal of questionable mass cases	P_01749	Mammogram	NCIT	NCIT_C20178	mass case
Digital Database for Screening Mammography	Homo sapiens	NCBITAXON	NCBITaxon:9606	breast	UBERON	UBERON:0000310	Description of DDSM	Removal of questionable mass cases	P_01751	Mammogram	NCIT	NCIT_C20178	mass case
Digital Database for Screening Mammography	Homo sapiens	NCBITAXON	NCBITaxon:9606	breast	UBERON	UBERON:0000310	Description of DDSM	Removal of questionable mass cases	P_01753	Mammogram	NCIT	NCIT_C20178	mass case
Digital Database for Screening Mammography	Homo sapiens	NCBITAXON	NCBITaxon:9606	breast	UBERON	UBERON:0000310	Description of DDSM	Removal of questionable mass cases	P_01754	Mammogram	NCIT	NCIT_C20178	mass case
Digital Database for Screening Mammography	Homo sapiens	NCBITAXON	NCBITaxon:9606	breast	UBERON	UBERON:0000310	Description of DDSM	Removal of questionable mass cases	P_01755	Mammogram	NCIT	NCIT_C20178	mass case
Digital Database for Screening Mammography	Homo sapiens	NCBITAXON	NCBITaxon:9606	breast	UBERON	UBERON:0000310	Description of DDSM	Removal of questionable mass cases	P_01757	Mammogram	NCIT	NCIT_C20178	mass case
Digital Database for Screening Mammography	Homo sapiens	NCBITAXON	NCBITaxon:9606	breast	UBERON	UBERON:0000310	Description of DDSM	Removal of questionable mass cases	P_01761	Mammogram	NCIT	NCIT_C20178	mass case
Digital Database for Screening Mammography	Homo sapiens	NCBITAXON	NCBITaxon:9606	breast	UBERON	UBERON:0000310	Description of DDSM	Removal of questionable mass cases	P_01768	Mammogram	NCIT	NCIT_C20178	mass case
Digital Database for Screening Mammography	Homo sapiens	NCBITAXON	NCBITaxon:9606	breast	UBERON	UBERON:0000310	Description of DDSM	Removal of questionable mass cases	P_01775	Mammogram	NCIT	NCIT_C20178	mass case
Digital Database for Screening Mammography	Homo sapiens	NCBITAXON	NCBITaxon:9606	breast	UBERON	UBERON:0000310	Description of DDSM	Removal of questionable mass cases	P_01776	Mammogram	NCIT	NCIT_C20178	mass case
Digital Database for Screening Mammography	Homo sapiens	NCBITAXON	NCBITaxon:9606	breast	UBERON	UBERON:0000310	Description of DDSM	Removal of questionable mass cases	P_01780	Mammogram	NCIT	NCIT_C20178	mass case
Digital Database for Screening Mammography	Homo sapiens	NCBITAXON	NCBITaxon:9606	breast	UBERON	UBERON:0000310	Description of DDSM	Removal of questionable mass cases	P_01785	Mammogram	NCIT	NCIT_C20178	mass case
Digital Database for Screening Mammography	Homo sapiens	NCBITAXON	NCBITaxon:9606	breast	UBERON	UBERON:0000310	Description of DDSM	Removal of questionable mass cases	P_01786	Mammogram	NCIT	NCIT_C20178	calcification case; mass case
Digital Database for Screening Mammography	Homo sapiens	NCBITAXON	NCBITaxon:9606	breast	UBERON	UBERON:0000310	Description of DDSM	Removal of questionable mass cases	P_01788	Mammogram	NCIT	NCIT_C20178	mass case
Digital Database for Screening Mammography	Homo sapiens	NCBITAXON	NCBITaxon:9606	breast	UBERON	UBERON:0000310	Description of DDSM	Removal of questionable mass cases	P_01790	Mammogram	NCIT	NCIT_C20178	mass case
Digital Database for Screening Mammography	Homo sapiens	NCBITAXON	NCBITaxon:9606	breast	UBERON	UBERON:0000310	Description of DDSM	Removal of questionable mass cases	P_01798	Mammogram	NCIT	NCIT_C20178	mass case
Digital Database for Screening Mammography	Homo sapiens	NCBITAXON	NCBITaxon:9606	breast	UBERON	UBERON:0000310	Description of DDSM	Removal of questionable mass cases	P_01799	Mammogram	NCIT	NCIT_C20178	mass case
Digital Database for Screening Mammography	Homo sapiens	NCBITAXON	NCBITaxon:9606	breast	UBERON	UBERON:0000310	Description of DDSM	Removal of questionable mass cases	P_01801	Mammogram	NCIT	NCIT_C20178	mass case
Digital Database for Screening Mammography	Homo sapiens	NCBITAXON	NCBITaxon:9606	breast	UBERON	UBERON:0000310	Description of DDSM	Removal of questionable mass cases	P_01802	Mammogram	NCIT	NCIT_C20178	mass case
Digital Database for Screening Mammography	Homo sapiens	NCBITAXON	NCBITaxon:9606	breast	UBERON	UBERON:0000310	Description of DDSM	Removal of questionable mass cases	P_01803	Mammogram	NCIT	NCIT_C20178	calcification case; mass case
Digital Database for Screening Mammography	Homo sapiens	NCBITAXON	NCBITaxon:9606	breast	UBERON	UBERON:0000310	Description of DDSM	Removal of questionable mass cases	P_01804	Mammogram	NCIT	NCIT_C20178	mass case
Digital Database for Screening Mammography	Homo sapiens	NCBITAXON	NCBITaxon:9606	breast	UBERON	UBERON:0000310	Description of DDSM	Removal of questionable mass cases	P_01805	Mammogram	NCIT	NCIT_C20178	mass case
Digital Database for Screening Mammography	Homo sapiens	NCBITAXON	NCBITaxon:9606	breast	UBERON	UBERON:0000310	Description of DDSM	Removal of questionable mass cases	P_01814	Mammogram	NCIT	NCIT_C20178	mass case
Digital Database for Screening Mammography	Homo sapiens	NCBITAXON	NCBITaxon:9606	breast	UBERON	UBERON:0000310	Description of DDSM	Removal of questionable mass cases	P_01816	Mammogram	NCIT	NCIT_C20178	mass case
Digital Database for Screening Mammography	Homo sapiens	NCBITAXON	NCBITaxon:9606	breast	UBERON	UBERON:0000310	Description of DDSM	Removal of questionable mass cases	P_01817	Mammogram	NCIT	NCIT_C20178	mass case
Digital Database for Screening Mammography	Homo sapiens	NCBITAXON	NCBITaxon:9606	breast	UBERON	UBERON:0000310	Description of DDSM	Removal of questionable mass cases	P_01819	Mammogram	NCIT	NCIT_C20178	calcification case; mass case
Digital Database for Screening Mammography	Homo sapiens	NCBITAXON	NCBITaxon:9606	breast	UBERON	UBERON:0000310	Description of DDSM	Removal of questionable mass cases	P_01821	Mammogram	NCIT	NCIT_C20178	mass case
Digital Database for Screening Mammography	Homo sapiens	NCBITAXON	NCBITaxon:9606	breast	UBERON	UBERON:0000310	Description of DDSM	Removal of questionable mass cases	P_01822	Mammogram	NCIT	NCIT_C20178	mass case
Digital Database for Screening Mammography	Homo sapiens	NCBITAXON	NCBITaxon:9606	breast	UBERON	UBERON:0000310	Description of DDSM	Removal of questionable mass cases	P_01824	Mammogram	NCIT	NCIT_C20178	mass case
Digital Database for Screening Mammography	Homo sapiens	NCBITAXON	NCBITaxon:9606	breast	UBERON	UBERON:0000310	Description of DDSM	Removal of questionable mass cases	P_01826	Mammogram	NCIT	NCIT_C20178	mass case
Digital Database for Screening Mammography	Homo sapiens	NCBITAXON	NCBITaxon:9606	breast	UBERON	UBERON:0000310	Description of DDSM	Removal of questionable mass cases	P_01829	Mammogram	NCIT	NCIT_C20178	mass case
Digital Database for Screening Mammography	Homo sapiens	NCBITAXON	NCBITaxon:9606	breast	UBERON	UBERON:0000310	Description of DDSM	Removal of questionable mass cases	P_01831	Mammogram	NCIT	NCIT_C20178	mass case
Digital Database for Screening Mammography	Homo sapiens	NCBITAXON	NCBITaxon:9606	breast	UBERON	UBERON:0000310	Description of DDSM	Removal of questionable mass cases	P_01832	Mammogram	NCIT	NCIT_C20178	calcification case; mass case
Digital Database for Screening Mammography	Homo sapiens	NCBITAXON	NCBITaxon:9606	breast	UBERON	UBERON:0000310	Description of DDSM	Removal of questionable mass cases	P_01840	Mammogram	NCIT	NCIT_C20178	calcification case; mass case
Digital Database for Screening Mammography	Homo sapiens	NCBITAXON	NCBITaxon:9606	breast	UBERON	UBERON:0000310	Description of DDSM	Removal of questionable mass cases	P_01841	Mammogram	NCIT	NCIT_C20178	mass case
Digital Database for Screening Mammography	Homo sapiens	NCBITAXON	NCBITaxon:9606	breast	UBERON	UBERON:0000310	Description of DDSM	Removal of questionable mass cases	P_01844	Mammogram	NCIT	NCIT_C20178	mass case
Digital Database for Screening Mammography	Homo sapiens	NCBITAXON	NCBITaxon:9606	breast	UBERON	UBERON:0000310	Description of DDSM	Removal of questionable mass cases	P_01848	Mammogram	NCIT	NCIT_C20178	mass case
Digital Database for Screening Mammography	Homo sapiens	NCBITAXON	NCBITaxon:9606	breast	UBERON	UBERON:0000310	Description of DDSM	Removal of questionable mass cases	P_01849	Mammogram	NCIT	NCIT_C20178	mass case
Digital Database for Screening Mammography	Homo sapiens	NCBITAXON	NCBITaxon:9606	breast	UBERON	UBERON:0000310	Description of DDSM	Removal of questionable mass cases	P_01850	Mammogram	NCIT	NCIT_C20178	mass case
Digital Database for Screening Mammography	Homo sapiens	NCBITAXON	NCBITaxon:9606	breast	UBERON	UBERON:0000310	Description of DDSM	Removal of questionable mass cases	P_01853	Mammogram	NCIT	NCIT_C20178	mass case
Digital Database for Screening Mammography	Homo sapiens	NCBITAXON	NCBITaxon:9606	breast	UBERON	UBERON:0000310	Description of DDSM	Removal of questionable mass cases	P_01860	Mammogram	NCIT	NCIT_C20178	mass case
Digital Database for Screening Mammography	Homo sapiens	NCBITAXON	NCBITaxon:9606	breast	UBERON	UBERON:0000310	Description of DDSM	Removal of questionable mass cases	P_01864	Mammogram	NCIT	NCIT_C20178	calcification case; mass case
Digital Database for Screening Mammography	Homo sapiens	NCBITAXON	NCBITaxon:9606	breast	UBERON	UBERON:0000310	Description of DDSM	Removal of questionable mass cases	P_01866	Mammogram	NCIT	NCIT_C20178	mass case
Digital Database for Screening Mammography	Homo sapiens	NCBITAXON	NCBITaxon:9606	breast	UBERON	UBERON:0000310	Description of DDSM	Removal of questionable mass cases	P_01876	Mammogram	NCIT	NCIT_C20178	mass case
Digital Database for Screening Mammography	Homo sapiens	NCBITAXON	NCBITaxon:9606	breast	UBERON	UBERON:0000310	Description of DDSM	Removal of questionable mass cases	P_01877	Mammogram	NCIT	NCIT_C20178	mass case
Digital Database for Screening Mammography	Homo sapiens	NCBITAXON	NCBITaxon:9606	breast	UBERON	UBERON:0000310	Description of DDSM	Removal of questionable mass cases	P_01878	Mammogram	NCIT	NCIT_C20178	mass case
Digital Database for Screening Mammography	Homo sapiens	NCBITAXON	NCBITaxon:9606	breast	UBERON	UBERON:0000310	Description of DDSM	Removal of questionable mass cases	P_01883	Mammogram	NCIT	NCIT_C20178	calcification case; mass case
Digital Database for Screening Mammography	Homo sapiens	NCBITAXON	NCBITaxon:9606	breast	UBERON	UBERON:0000310	Description of DDSM	Removal of questionable mass cases	P_01886	Mammogram	NCIT	NCIT_C20178	mass case
Digital Database for Screening Mammography	Homo sapiens	NCBITAXON	NCBITaxon:9606	breast	UBERON	UBERON:0000310	Description of DDSM	Removal of questionable mass cases	P_01887	Mammogram	NCIT	NCIT_C20178	mass case
Digital Database for Screening Mammography	Homo sapiens	NCBITAXON	NCBITaxon:9606	breast	UBERON	UBERON:0000310	Description of DDSM	Removal of questionable mass cases	P_01888	Mammogram	NCIT	NCIT_C20178	mass case
Digital Database for Screening Mammography	Homo sapiens	NCBITAXON	NCBITaxon:9606	breast	UBERON	UBERON:0000310	Description of DDSM	Removal of questionable mass cases	P_01889	Mammogram	NCIT	NCIT_C20178	mass case
Digital Database for Screening Mammography	Homo sapiens	NCBITAXON	NCBITaxon:9606	breast	UBERON	UBERON:0000310	Description of DDSM	Removal of questionable mass cases	P_01890	Mammogram	NCIT	NCIT_C20178	mass case
Digital Database for Screening Mammography	Homo sapiens	NCBITAXON	NCBITaxon:9606	breast	UBERON	UBERON:0000310	Description of DDSM	Removal of questionable mass cases	P_01908	Mammogram	NCIT	NCIT_C20178	mass case
Digital Database for Screening Mammography	Homo sapiens	NCBITAXON	NCBITaxon:9606	breast	UBERON	UBERON:0000310	Description of DDSM	Removal of questionable mass cases	P_01946	Mammogram	NCIT	NCIT_C20178	mass case
Digital Database for Screening Mammography	Homo sapiens	NCBITAXON	NCBITaxon:9606	breast	UBERON	UBERON:0000310	Description of DDSM	Removal of questionable mass cases	P_01981	Mammogram	NCIT	NCIT_C20178	mass case
Digital Database for Screening Mammography	Homo sapiens	NCBITAXON	NCBITaxon:9606	breast	UBERON	UBERON:0000310	Description of DDSM	Removal of questionable mass cases	P_01983	Mammogram	NCIT	NCIT_C20178	mass case
Digital Database for Screening Mammography	Homo sapiens	NCBITAXON	NCBITaxon:9606	breast	UBERON	UBERON:0000310	Description of DDSM	Removal of questionable mass cases	P_02033	Mammogram	NCIT	NCIT_C20178	mass case
Digital Database for Screening Mammography	Homo sapiens	NCBITAXON	NCBITaxon:9606	breast	UBERON	UBERON:0000310	Description of DDSM	Removal of questionable mass cases	P_02079	Mammogram	NCIT	NCIT_C20178	mass case
Digital Database for Screening Mammography	Homo sapiens	NCBITAXON	NCBITaxon:9606	breast	UBERON	UBERON:0000310	Description of DDSM	Removal of questionable mass cases	P_02092	Mammogram	NCIT	NCIT_C20178	mass case
Digital Database for Screening Mammography	Homo sapiens	NCBITAXON	NCBITaxon:9606	breast	UBERON	UBERON:0000310	Description of DDSM	Removal of questionable mass cases	P_00016	Mammogram	NCIT	NCIT_C20178	calcification case; mass case
Digital Database for Screening Mammography	Homo sapiens	NCBITAXON	NCBITaxon:9606	breast	UBERON	UBERON:0000310	Description of DDSM	Removal of questionable mass cases	P_00017	Mammogram	NCIT	NCIT_C20178	mass case
Digital Database for Screening Mammography	Homo sapiens	NCBITAXON	NCBITaxon:9606	breast	UBERON	UBERON:0000310	Description of DDSM	Removal of questionable mass cases	P_00032	Mammogram	NCIT	NCIT_C20178	mass case
Digital Database for Screening Mammography	Homo sapiens	NCBITAXON	NCBITaxon:9606	breast	UBERON	UBERON:0000310	Description of DDSM	Removal of questionable mass cases	P_00037	Mammogram	NCIT	NCIT_C20178	mass case
Digital Database for Screening Mammography	Homo sapiens	NCBITAXON	NCBITaxon:9606	breast	UBERON	UBERON:0000310	Description of DDSM	Removal of questionable mass cases	P_00056	Mammogram	NCIT	NCIT_C20178	mass case
Digital Database for Screening Mammography	Homo sapiens	NCBITAXON	NCBITaxon:9606	breast	UBERON	UBERON:0000310	Description of DDSM	Removal of questionable mass cases	P_00066	Mammogram	NCIT	NCIT_C20178	mass case
Digital Database for Screening Mammography	Homo sapiens	NCBITAXON	NCBITaxon:9606	breast	UBERON	UBERON:0000310	Description of DDSM	Removal of questionable mass cases	P_00099	Mammogram	NCIT	NCIT_C20178	mass case
Digital Database for Screening Mammography	Homo sapiens	NCBITAXON	NCBITaxon:9606	breast	UBERON	UBERON:0000310	Description of DDSM	Removal of questionable mass cases	P_00114	Mammogram	NCIT	NCIT_C20178	mass case
Digital Database for Screening Mammography	Homo sapiens	NCBITAXON	NCBITaxon:9606	breast	UBERON	UBERON:0000310	Description of DDSM	Removal of questionable mass cases	P_00116	Mammogram	NCIT	NCIT_C20178	mass case
Digital Database for Screening Mammography	Homo sapiens	NCBITAXON	NCBITaxon:9606	breast	UBERON	UBERON:0000310	Description of DDSM	Removal of questionable mass cases	P_00118	Mammogram	NCIT	NCIT_C20178	mass case
Digital Database for Screening Mammography	Homo sapiens	NCBITAXON	NCBITaxon:9606	breast	UBERON	UBERON:0000310	Description of DDSM	Removal of questionable mass cases	P_00124	Mammogram	NCIT	NCIT_C20178	mass case
Digital Database for Screening Mammography	Homo sapiens	NCBITAXON	NCBITaxon:9606	breast	UBERON	UBERON:0000310	Description of DDSM	Removal of questionable mass cases	P_00126	Mammogram	NCIT	NCIT_C20178	mass case
Digital Database for Screening Mammography	Homo sapiens	NCBITAXON	NCBITaxon:9606	breast	UBERON	UBERON:0000310	Description of DDSM	Removal of questionable mass cases	P_00131	Mammogram	NCIT	NCIT_C20178	mass case
Digital Database for Screening Mammography	Homo sapiens	NCBITAXON	NCBITaxon:9606	breast	UBERON	UBERON:0000310	Description of DDSM	Removal of questionable mass cases	P_00145	Mammogram	NCIT	NCIT_C20178	mass case
Digital Database for Screening Mammography	Homo sapiens	NCBITAXON	NCBITaxon:9606	breast	UBERON	UBERON:0000310	Description of DDSM	Removal of questionable mass cases	P_00147	Mammogram	NCIT	NCIT_C20178	mass case
Digital Database for Screening Mammography	Homo sapiens	NCBITAXON	NCBITaxon:9606	breast	UBERON	UBERON:0000310	Description of DDSM	Removal of questionable mass cases	P_00156	Mammogram	NCIT	NCIT_C20178	mass case
Digital Database for Screening Mammography	Homo sapiens	NCBITAXON	NCBITaxon:9606	breast	UBERON	UBERON:0000310	Description of DDSM	Removal of questionable mass cases	P_00158	Mammogram	NCIT	NCIT_C20178	mass case
Digital Database for Screening Mammography	Homo sapiens	NCBITAXON	NCBITaxon:9606	breast	UBERON	UBERON:0000310	Description of DDSM	Removal of questionable mass cases	P_00159	Mammogram	NCIT	NCIT_C20178	calcification case; mass case
Digital Database for Screening Mammography	Homo sapiens	NCBITAXON	NCBITaxon:9606	breast	UBERON	UBERON:0000310	Description of DDSM	Removal of questionable mass cases	P_00171	Mammogram	NCIT	NCIT_C20178	mass case
Digital Database for Screening Mammography	Homo sapiens	NCBITAXON	NCBITaxon:9606	breast	UBERON	UBERON:0000310	Description of DDSM	Removal of questionable mass cases	P_00173	Mammogram	NCIT	NCIT_C20178	mass case
Digital Database for Screening Mammography	Homo sapiens	NCBITAXON	NCBITaxon:9606	breast	UBERON	UBERON:0000310	Description of DDSM	Removal of questionable mass cases	P_00177	Mammogram	NCIT	NCIT_C20178	mass case
Digital Database for Screening Mammography	Homo sapiens	NCBITAXON	NCBITaxon:9606	breast	UBERON	UBERON:0000310	Description of DDSM	Removal of questionable mass cases	P_00192	Mammogram	NCIT	NCIT_C20178	mass case
Digital Database for Screening Mammography	Homo sapiens	NCBITAXON	NCBITaxon:9606	breast	UBERON	UBERON:0000310	Description of DDSM	Removal of questionable mass cases	P_00194	Mammogram	NCIT	NCIT_C20178	mass case
Digital Database for Screening Mammography	Homo sapiens	NCBITAXON	NCBITaxon:9606	breast	UBERON	UBERON:0000310	Description of DDSM	Removal of questionable mass cases	P_00198	Mammogram	NCIT	NCIT_C20178	mass case
Digital Database for Screening Mammography	Homo sapiens	NCBITAXON	NCBITaxon:9606	breast	UBERON	UBERON:0000310	Description of DDSM	Removal of questionable mass cases	P_00200	Mammogram	NCIT	NCIT_C20178	mass case
Digital Database for Screening Mammography	Homo sapiens	NCBITAXON	NCBITaxon:9606	breast	UBERON	UBERON:0000310	Description of DDSM	Removal of questionable mass cases	P_00202	Mammogram	NCIT	NCIT_C20178	calcification case; mass case
Digital Database for Screening Mammography	Homo sapiens	NCBITAXON	NCBITaxon:9606	breast	UBERON	UBERON:0000310	Description of DDSM	Removal of questionable mass cases	P_00203	Mammogram	NCIT	NCIT_C20178	mass case
Digital Database for Screening Mammography	Homo sapiens	NCBITAXON	NCBITaxon:9606	breast	UBERON	UBERON:0000310	Description of DDSM	Removal of questionable mass cases	P_00209	Mammogram	NCIT	NCIT_C20178	mass case
Digital Database for Screening Mammography	Homo sapiens	NCBITAXON	NCBITaxon:9606	breast	UBERON	UBERON:0000310	Description of DDSM	Removal of questionable mass cases	P_00212	Mammogram	NCIT	NCIT_C20178	mass case
Digital Database for Screening Mammography	Homo sapiens	NCBITAXON	NCBITaxon:9606	breast	UBERON	UBERON:0000310	Description of DDSM	Removal of questionable mass cases	P_00230	Mammogram	NCIT	NCIT_C20178	mass case
Digital Database for Screening Mammography	Homo sapiens	NCBITAXON	NCBITaxon:9606	breast	UBERON	UBERON:0000310	Description of DDSM	Removal of questionable mass cases	P_00238	Mammogram	NCIT	NCIT_C20178	mass case
Digital Database for Screening Mammography	Homo sapiens	NCBITAXON	NCBITaxon:9606	breast	UBERON	UBERON:0000310	Description of DDSM	Removal of questionable mass cases	P_00278	Mammogram	NCIT	NCIT_C20178	mass case
Digital Database for Screening Mammography	Homo sapiens	NCBITAXON	NCBITaxon:9606	breast	UBERON	UBERON:0000310	Description of DDSM	Removal of questionable mass cases	P_00296	Mammogram	NCIT	NCIT_C20178	mass case
Digital Database for Screening Mammography	Homo sapiens	NCBITAXON	NCBITaxon:9606	breast	UBERON	UBERON:0000310	Description of DDSM	Removal of questionable mass cases	P_00324	Mammogram	NCIT	NCIT_C20178	mass case
Digital Database for Screening Mammography	Homo sapiens	NCBITAXON	NCBITaxon:9606	breast	UBERON	UBERON:0000310	Description of DDSM	Removal of questionable mass cases	P_00340	Mammogram	NCIT	NCIT_C20178	mass case
Digital Database for Screening Mammography	Homo sapiens	NCBITAXON	NCBITaxon:9606	breast	UBERON	UBERON:0000310	Description of DDSM	Removal of questionable mass cases	P_00343	Mammogram	NCIT	NCIT_C20178	mass case
Digital Database for Screening Mammography	Homo sapiens	NCBITAXON	NCBITaxon:9606	breast	UBERON	UBERON:0000310	Description of DDSM	Removal of questionable mass cases	P_00347	Mammogram	NCIT	NCIT_C20178	mass case
Digital Database for Screening Mammography	Homo sapiens	NCBITAXON	NCBITaxon:9606	breast	UBERON	UBERON:0000310	Description of DDSM	Removal of questionable mass cases	P_00358	Mammogram	NCIT	NCIT_C20178	mass case
Digital Database for Screening Mammography	Homo sapiens	NCBITAXON	NCBITaxon:9606	breast	UBERON	UBERON:0000310	Description of DDSM	Removal of questionable mass cases	P_00359	Mammogram	NCIT	NCIT_C20178	mass case
Digital Database for Screening Mammography	Homo sapiens	NCBITAXON	NCBITaxon:9606	breast	UBERON	UBERON:0000310	Description of DDSM	Removal of questionable mass cases	P_00369	Mammogram	NCIT	NCIT_C20178	mass case
Digital Database for Screening Mammography	Homo sapiens	NCBITAXON	NCBITaxon:9606	breast	UBERON	UBERON:0000310	Description of DDSM	Removal of questionable mass cases	P_00375	Mammogram	NCIT	NCIT_C20178	mass case
Digital Database for Screening Mammography	Homo sapiens	NCBITAXON	NCBITaxon:9606	breast	UBERON	UBERON:0000310	Description of DDSM	Removal of questionable mass cases	P_00379	Mammogram	NCIT	NCIT_C20178	mass case
Digital Database for Screening Mammography	Homo sapiens	NCBITAXON	NCBITaxon:9606	breast	UBERON	UBERON:0000310	Description of DDSM	Removal of questionable mass cases	P_00381	Mammogram	NCIT	NCIT_C20178	mass case
Digital Database for Screening Mammography	Homo sapiens	NCBITAXON	NCBITaxon:9606	breast	UBERON	UBERON:0000310	Description of DDSM	Removal of questionable mass cases	P_00387	Mammogram	NCIT	NCIT_C20178	mass case
Digital Database for Screening Mammography	Homo sapiens	NCBITAXON	NCBITaxon:9606	breast	UBERON	UBERON:0000310	Description of DDSM	Removal of questionable mass cases	P_00391	Mammogram	NCIT	NCIT_C20178	mass case
Digital Database for Screening Mammography	Homo sapiens	NCBITAXON	NCBITaxon:9606	breast	UBERON	UBERON:0000310	Description of DDSM	Removal of questionable mass cases	P_00394	Mammogram	NCIT	NCIT_C20178	calcification case; mass case
Digital Database for Screening Mammography	Homo sapiens	NCBITAXON	NCBITaxon:9606	breast	UBERON	UBERON:0000310	Description of DDSM	Removal of questionable mass cases	P_00405	Mammogram	NCIT	NCIT_C20178	mass case
Digital Database for Screening Mammography	Homo sapiens	NCBITAXON	NCBITaxon:9606	breast	UBERON	UBERON:0000310	Description of DDSM	Removal of questionable mass cases	P_00409	Mammogram	NCIT	NCIT_C20178	mass case
Digital Database for Screening Mammography	Homo sapiens	NCBITAXON	NCBITaxon:9606	breast	UBERON	UBERON:0000310	Description of DDSM	Removal of questionable mass cases	P_00429	Mammogram	NCIT	NCIT_C20178	mass case
Digital Database for Screening Mammography	Homo sapiens	NCBITAXON	NCBITaxon:9606	breast	UBERON	UBERON:0000310	Description of DDSM	Removal of questionable mass cases	P_00433	Mammogram	NCIT	NCIT_C20178	mass case
Digital Database for Screening Mammography	Homo sapiens	NCBITAXON	NCBITaxon:9606	breast	UBERON	UBERON:0000310	Description of DDSM	Removal of questionable mass cases	P_00457	Mammogram	NCIT	NCIT_C20178	mass case
Digital Database for Screening Mammography	Homo sapiens	NCBITAXON	NCBITaxon:9606	breast	UBERON	UBERON:0000310	Description of DDSM	Removal of questionable mass cases	P_00464	Mammogram	NCIT	NCIT_C20178	mass case
Digital Database for Screening Mammography	Homo sapiens	NCBITAXON	NCBITaxon:9606	breast	UBERON	UBERON:0000310	Description of DDSM	Removal of questionable mass cases	P_00470	Mammogram	NCIT	NCIT_C20178	mass case
Digital Database for Screening Mammography	Homo sapiens	NCBITAXON	NCBITaxon:9606	breast	UBERON	UBERON:0000310	Description of DDSM	Removal of questionable mass cases	P_00481	Mammogram	NCIT	NCIT_C20178	mass case
Digital Database for Screening Mammography	Homo sapiens	NCBITAXON	NCBITaxon:9606	breast	UBERON	UBERON:0000310	Description of DDSM	Removal of questionable mass cases	P_00482	Mammogram	NCIT	NCIT_C20178	mass case
Digital Database for Screening Mammography	Homo sapiens	NCBITAXON	NCBITaxon:9606	breast	UBERON	UBERON:0000310	Description of DDSM	Removal of questionable mass cases	P_00490	Mammogram	NCIT	NCIT_C20178	mass case
Digital Database for Screening Mammography	Homo sapiens	NCBITAXON	NCBITaxon:9606	breast	UBERON	UBERON:0000310	Description of DDSM	Removal of questionable mass cases	P_00493	Mammogram	NCIT	NCIT_C20178	mass case
Digital Database for Screening Mammography	Homo sapiens	NCBITAXON	NCBITaxon:9606	breast	UBERON	UBERON:0000310	Description of DDSM	Removal of questionable mass cases	P_00494	Mammogram	NCIT	NCIT_C20178	mass case
Digital Database for Screening Mammography	Homo sapiens	NCBITAXON	NCBITaxon:9606	breast	UBERON	UBERON:0000310	Description of DDSM	Removal of questionable mass cases	P_00498	Mammogram	NCIT	NCIT_C20178	mass case
Digital Database for Screening Mammography	Homo sapiens	NCBITAXON	NCBITaxon:9606	breast	UBERON	UBERON:0000310	Description of DDSM	Removal of questionable mass cases	P_00500	Mammogram	NCIT	NCIT_C20178	mass case
Digital Database for Screening Mammography	Homo sapiens	NCBITAXON	NCBITaxon:9606	breast	UBERON	UBERON:0000310	Description of DDSM	Removal of questionable mass cases	P_00510	Mammogram	NCIT	NCIT_C20178	calcification case; mass case
Digital Database for Screening Mammography	Homo sapiens	NCBITAXON	NCBITaxon:9606	breast	UBERON	UBERON:0000310	Description of DDSM	Removal of questionable mass cases	P_00514	Mammogram	NCIT	NCIT_C20178	mass case
Digital Database for Screening Mammography	Homo sapiens	NCBITAXON	NCBITaxon:9606	breast	UBERON	UBERON:0000310	Description of DDSM	Removal of questionable mass cases	P_00516	Mammogram	NCIT	NCIT_C20178	mass case
Digital Database for Screening Mammography	Homo sapiens	NCBITAXON	NCBITaxon:9606	breast	UBERON	UBERON:0000310	Description of DDSM	Removal of questionable mass cases	P_00524	Mammogram	NCIT	NCIT_C20178	mass case
Digital Database for Screening Mammography	Homo sapiens	NCBITAXON	NCBITaxon:9606	breast	UBERON	UBERON:0000310	Description of DDSM	Removal of questionable mass cases	P_00533	Mammogram	NCIT	NCIT_C20178	mass case
Digital Database for Screening Mammography	Homo sapiens	NCBITAXON	NCBITaxon:9606	breast	UBERON	UBERON:0000310	Description of DDSM	Removal of questionable mass cases	P_00544	Mammogram	NCIT	NCIT_C20178	mass case
Digital Database for Screening Mammography	Homo sapiens	NCBITAXON	NCBITaxon:9606	breast	UBERON	UBERON:0000310	Description of DDSM	Removal of questionable mass cases	P_00576	Mammogram	NCIT	NCIT_C20178	mass case
Digital Database for Screening Mammography	Homo sapiens	NCBITAXON	NCBITaxon:9606	breast	UBERON	UBERON:0000310	Description of DDSM	Removal of questionable mass cases	P_00587	Mammogram	NCIT	NCIT_C20178	mass case
Digital Database for Screening Mammography	Homo sapiens	NCBITAXON	NCBITaxon:9606	breast	UBERON	UBERON:0000310	Description of DDSM	Removal of questionable mass cases	P_00591	Mammogram	NCIT	NCIT_C20178	calcification case; mass case
Digital Database for Screening Mammography	Homo sapiens	NCBITAXON	NCBITaxon:9606	breast	UBERON	UBERON:0000310	Description of DDSM	Removal of questionable mass cases	P_00598	Mammogram	NCIT	NCIT_C20178	mass case
Digital Database for Screening Mammography	Homo sapiens	NCBITAXON	NCBITaxon:9606	breast	UBERON	UBERON:0000310	Description of DDSM	Removal of questionable mass cases	P_00601	Mammogram	NCIT	NCIT_C20178	calcification case; mass case
Digital Database for Screening Mammography	Homo sapiens	NCBITAXON	NCBITaxon:9606	breast	UBERON	UBERON:0000310	Description of DDSM	Removal of questionable mass cases	P_00612	Mammogram	NCIT	NCIT_C20178	mass case
Digital Database for Screening Mammography	Homo sapiens	NCBITAXON	NCBITaxon:9606	breast	UBERON	UBERON:0000310	Description of DDSM	Removal of questionable mass cases	P_00615	Mammogram	NCIT	NCIT_C20178	mass case
Digital Database for Screening Mammography	Homo sapiens	NCBITAXON	NCBITaxon:9606	breast	UBERON	UBERON:0000310	Description of DDSM	Removal of questionable mass cases	P_00623	Mammogram	NCIT	NCIT_C20178	mass case
Digital Database for Screening Mammography	Homo sapiens	NCBITAXON	NCBITaxon:9606	breast	UBERON	UBERON:0000310	Description of DDSM	Removal of questionable mass cases	P_00629	Mammogram	NCIT	NCIT_C20178	mass case
Digital Database for Screening Mammography	Homo sapiens	NCBITAXON	NCBITaxon:9606	breast	UBERON	UBERON:0000310	Description of DDSM	Removal of questionable mass cases	P_00636	Mammogram	NCIT	NCIT_C20178	mass case
Digital Database for Screening Mammography	Homo sapiens	NCBITAXON	NCBITaxon:9606	breast	UBERON	UBERON:0000310	Description of DDSM	Removal of questionable mass cases	P_00639	Mammogram	NCIT	NCIT_C20178	calcification case; mass case
Digital Database for Screening Mammography	Homo sapiens	NCBITAXON	NCBITaxon:9606	breast	UBERON	UBERON:0000310	Description of DDSM	Removal of questionable mass cases	P_00641	Mammogram	NCIT	NCIT_C20178	mass case
Digital Database for Screening Mammography	Homo sapiens	NCBITAXON	NCBITaxon:9606	breast	UBERON	UBERON:0000310	Description of DDSM	Removal of questionable mass cases	P_00652	Mammogram	NCIT	NCIT_C20178	calcification case; mass case
Digital Database for Screening Mammography	Homo sapiens	NCBITAXON	NCBITaxon:9606	breast	UBERON	UBERON:0000310	Description of DDSM	Removal of questionable mass cases	P_00656	Mammogram	NCIT	NCIT_C20178	mass case
Digital Database for Screening Mammography	Homo sapiens	NCBITAXON	NCBITaxon:9606	breast	UBERON	UBERON:0000310	Description of DDSM	Removal of questionable mass cases	P_00662	Mammogram	NCIT	NCIT_C20178	mass case
Digital Database for Screening Mammography	Homo sapiens	NCBITAXON	NCBITaxon:9606	breast	UBERON	UBERON:0000310	Description of DDSM	Removal of questionable mass cases	P_00671	Mammogram	NCIT	NCIT_C20178	mass case
Digital Database for Screening Mammography	Homo sapiens	NCBITAXON	NCBITaxon:9606	breast	UBERON	UBERON:0000310	Description of DDSM	Removal of questionable mass cases	P_00677	Mammogram	NCIT	NCIT_C20178	mass case
Digital Database for Screening Mammography	Homo sapiens	NCBITAXON	NCBITaxon:9606	breast	UBERON	UBERON:0000310	Description of DDSM	Removal of questionable mass cases	P_00699	Mammogram	NCIT	NCIT_C20178	mass case
Digital Database for Screening Mammography	Homo sapiens	NCBITAXON	NCBITaxon:9606	breast	UBERON	UBERON:0000310	Description of DDSM	Removal of questionable mass cases	P_00707	Mammogram	NCIT	NCIT_C20178	mass case
Digital Database for Screening Mammography	Homo sapiens	NCBITAXON	NCBITaxon:9606	breast	UBERON	UBERON:0000310	Description of DDSM	Removal of questionable mass cases	P_00718	Mammogram	NCIT	NCIT_C20178	mass case
Digital Database for Screening Mammography	Homo sapiens	NCBITAXON	NCBITaxon:9606	breast	UBERON	UBERON:0000310	Description of DDSM	Removal of questionable mass cases	P_00738	Mammogram	NCIT	NCIT_C20178	mass case
Digital Database for Screening Mammography	Homo sapiens	NCBITAXON	NCBITaxon:9606	breast	UBERON	UBERON:0000310	Description of DDSM	Removal of questionable mass cases	P_00741	Mammogram	NCIT	NCIT_C20178	mass case
Digital Database for Screening Mammography	Homo sapiens	NCBITAXON	NCBITaxon:9606	breast	UBERON	UBERON:0000310	Description of DDSM	Removal of questionable mass cases	P_00758	Mammogram	NCIT	NCIT_C20178	mass case
Digital Database for Screening Mammography	Homo sapiens	NCBITAXON	NCBITaxon:9606	breast	UBERON	UBERON:0000310	Description of DDSM	Removal of questionable mass cases	P_00766	Mammogram	NCIT	NCIT_C20178	mass case
Digital Database for Screening Mammography	Homo sapiens	NCBITAXON	NCBITaxon:9606	breast	UBERON	UBERON:0000310	Description of DDSM	Removal of questionable mass cases	P_00773	Mammogram	NCIT	NCIT_C20178	mass case
Digital Database for Screening Mammography	Homo sapiens	NCBITAXON	NCBITaxon:9606	breast	UBERON	UBERON:0000310	Description of DDSM	Removal of questionable mass cases	P_00788	Mammogram	NCIT	NCIT_C20178	mass case
Digital Database for Screening Mammography	Homo sapiens	NCBITAXON	NCBITaxon:9606	breast	UBERON	UBERON:0000310	Description of DDSM	Removal of questionable mass cases	P_00813	Mammogram	NCIT	NCIT_C20178	mass case
Digital Database for Screening Mammography	Homo sapiens	NCBITAXON	NCBITaxon:9606	breast	UBERON	UBERON:0000310	Description of DDSM	Removal of questionable mass cases	P_00820	Mammogram	NCIT	NCIT_C20178	mass case
Digital Database for Screening Mammography	Homo sapiens	NCBITAXON	NCBITaxon:9606	breast	UBERON	UBERON:0000310	Description of DDSM	Removal of questionable mass cases	P_00837	Mammogram	NCIT	NCIT_C20178	mass case
Digital Database for Screening Mammography	Homo sapiens	NCBITAXON	NCBITaxon:9606	breast	UBERON	UBERON:0000310	Description of DDSM	Removal of questionable mass cases	P_00875	Mammogram	NCIT	NCIT_C20178	mass case
Digital Database for Screening Mammography	Homo sapiens	NCBITAXON	NCBITaxon:9606	breast	UBERON	UBERON:0000310	Description of DDSM	Removal of questionable mass cases	P_00882	Mammogram	NCIT	NCIT_C20178	calcification case; mass case
Digital Database for Screening Mammography	Homo sapiens	NCBITAXON	NCBITaxon:9606	breast	UBERON	UBERON:0000310	Description of DDSM	Removal of questionable mass cases	P_00893	Mammogram	NCIT	NCIT_C20178	mass case
Digital Database for Screening Mammography	Homo sapiens	NCBITAXON	NCBITaxon:9606	breast	UBERON	UBERON:0000310	Description of DDSM	Removal of questionable mass cases	P_00922	Mammogram	NCIT	NCIT_C20178	mass case
Digital Database for Screening Mammography	Homo sapiens	NCBITAXON	NCBITaxon:9606	breast	UBERON	UBERON:0000310	Description of DDSM	Removal of questionable mass cases	P_00924	Mammogram	NCIT	NCIT_C20178	calcification case; mass case
Digital Database for Screening Mammography	Homo sapiens	NCBITAXON	NCBITaxon:9606	breast	UBERON	UBERON:0000310	Description of DDSM	Removal of questionable mass cases	P_00928	Mammogram	NCIT	NCIT_C20178	mass case
Digital Database for Screening Mammography	Homo sapiens	NCBITAXON	NCBITaxon:9606	breast	UBERON	UBERON:0000310	Description of DDSM	Removal of questionable mass cases	P_00932	Mammogram	NCIT	NCIT_C20178	mass case
Digital Database for Screening Mammography	Homo sapiens	NCBITAXON	NCBITaxon:9606	breast	UBERON	UBERON:0000310	Description of DDSM	Removal of questionable mass cases	P_00942	Mammogram	NCIT	NCIT_C20178	mass case
Digital Database for Screening Mammography	Homo sapiens	NCBITAXON	NCBITaxon:9606	breast	UBERON	UBERON:0000310	Description of DDSM	Removal of questionable mass cases	P_00947	Mammogram	NCIT	NCIT_C20178	mass case
Digital Database for Screening Mammography	Homo sapiens	NCBITAXON	NCBITaxon:9606	breast	UBERON	UBERON:0000310	Description of DDSM	Removal of questionable mass cases	P_00951	Mammogram	NCIT	NCIT_C20178	mass case
Digital Database for Screening Mammography	Homo sapiens	NCBITAXON	NCBITaxon:9606	breast	UBERON	UBERON:0000310	Description of DDSM	Removal of questionable mass cases	P_00962	Mammogram	NCIT	NCIT_C20178	mass case
Digital Database for Screening Mammography	Homo sapiens	NCBITAXON	NCBITaxon:9606	breast	UBERON	UBERON:0000310	Description of DDSM	Removal of questionable mass cases	P_00966	Mammogram	NCIT	NCIT_C20178	mass case
Digital Database for Screening Mammography	Homo sapiens	NCBITAXON	NCBITaxon:9606	breast	UBERON	UBERON:0000310	Description of DDSM	Removal of questionable mass cases	P_00969	Mammogram	NCIT	NCIT_C20178	calcification case; mass case
Digital Database for Screening Mammography	Homo sapiens	NCBITAXON	NCBITaxon:9606	breast	UBERON	UBERON:0000310	Description of DDSM	Removal of questionable mass cases	P_00979	Mammogram	NCIT	NCIT_C20178	mass case
Digital Database for Screening Mammography	Homo sapiens	NCBITAXON	NCBITaxon:9606	breast	UBERON	UBERON:0000310	Description of DDSM	Removal of questionable mass cases	P_00980	Mammogram	NCIT	NCIT_C20178	mass case
Digital Database for Screening Mammography	Homo sapiens	NCBITAXON	NCBITaxon:9606	breast	UBERON	UBERON:0000310	Description of DDSM	Removal of questionable mass cases	P_00985	Mammogram	NCIT	NCIT_C20178	mass case
Digital Database for Screening Mammography	Homo sapiens	NCBITAXON	NCBITaxon:9606	breast	UBERON	UBERON:0000310	Description of DDSM	Removal of questionable mass cases	P_00986	Mammogram	NCIT	NCIT_C20178	mass case
Digital Database for Screening Mammography	Homo sapiens	NCBITAXON	NCBITaxon:9606	breast	UBERON	UBERON:0000310	Description of DDSM	Removal of questionable mass cases	P_00987	Mammogram	NCIT	NCIT_C20178	mass case
Digital Database for Screening Mammography	Homo sapiens	NCBITAXON	NCBITaxon:9606	breast	UBERON	UBERON:0000310	Description of DDSM	Removal of questionable mass cases	P_01014	Mammogram	NCIT	NCIT_C20178	mass case
Digital Database for Screening Mammography	Homo sapiens	NCBITAXON	NCBITaxon:9606	breast	UBERON	UBERON:0000310	Description of DDSM	Removal of questionable mass cases	P_01044	Mammogram	NCIT	NCIT_C20178	mass case
Digital Database for Screening Mammography	Homo sapiens	NCBITAXON	NCBITaxon:9606	breast	UBERON	UBERON:0000310	Description of DDSM	Removal of questionable mass cases	P_01068	Mammogram	NCIT	NCIT_C20178	mass case
Digital Database for Screening Mammography	Homo sapiens	NCBITAXON	NCBITaxon:9606	breast	UBERON	UBERON:0000310	Description of DDSM	Removal of questionable mass cases	P_01090	Mammogram	NCIT	NCIT_C20178	mass case
Digital Database for Screening Mammography	Homo sapiens	NCBITAXON	NCBITaxon:9606	breast	UBERON	UBERON:0000310	Description of DDSM	Removal of questionable mass cases	P_01101	Mammogram	NCIT	NCIT_C20178	mass case
Digital Database for Screening Mammography	Homo sapiens	NCBITAXON	NCBITaxon:9606	breast	UBERON	UBERON:0000310	Description of DDSM	Removal of questionable mass cases	P_01106	Mammogram	NCIT	NCIT_C20178	mass case
Digital Database for Screening Mammography	Homo sapiens	NCBITAXON	NCBITaxon:9606	breast	UBERON	UBERON:0000310	Description of DDSM	Removal of questionable mass cases	P_01108	Mammogram	NCIT	NCIT_C20178	calcification case; mass case
Digital Database for Screening Mammography	Homo sapiens	NCBITAXON	NCBITaxon:9606	breast	UBERON	UBERON:0000310	Description of DDSM	Removal of questionable mass cases	P_01110	Mammogram	NCIT	NCIT_C20178	mass case
Digital Database for Screening Mammography	Homo sapiens	NCBITAXON	NCBITaxon:9606	breast	UBERON	UBERON:0000310	Description of DDSM	Removal of questionable mass cases	P_01114	Mammogram	NCIT	NCIT_C20178	mass case
Digital Database for Screening Mammography	Homo sapiens	NCBITAXON	NCBITaxon:9606	breast	UBERON	UBERON:0000310	Description of DDSM	Removal of questionable mass cases	P_01119	Mammogram	NCIT	NCIT_C20178	mass case
Digital Database for Screening Mammography	Homo sapiens	NCBITAXON	NCBITaxon:9606	breast	UBERON	UBERON:0000310	Description of DDSM	Removal of questionable mass cases	P_01140	Mammogram	NCIT	NCIT_C20178	mass case
Digital Database for Screening Mammography	Homo sapiens	NCBITAXON	NCBITaxon:9606	breast	UBERON	UBERON:0000310	Description of DDSM	Removal of questionable mass cases	P_01145	Mammogram	NCIT	NCIT_C20178	mass case
Digital Database for Screening Mammography	Homo sapiens	NCBITAXON	NCBITaxon:9606	breast	UBERON	UBERON:0000310	Description of DDSM	Removal of questionable mass cases	P_01167	Mammogram	NCIT	NCIT_C20178	mass case
Digital Database for Screening Mammography	Homo sapiens	NCBITAXON	NCBITaxon:9606	breast	UBERON	UBERON:0000310	Description of DDSM	Removal of questionable mass cases	P_01183	Mammogram	NCIT	NCIT_C20178	mass case
Digital Database for Screening Mammography	Homo sapiens	NCBITAXON	NCBITaxon:9606	breast	UBERON	UBERON:0000310	Description of DDSM	Removal of questionable mass cases	P_01187	Mammogram	NCIT	NCIT_C20178	mass case
Digital Database for Screening Mammography	Homo sapiens	NCBITAXON	NCBITaxon:9606	breast	UBERON	UBERON:0000310	Description of DDSM	Removal of questionable mass cases	P_01192	Mammogram	NCIT	NCIT_C20178	mass case
Digital Database for Screening Mammography	Homo sapiens	NCBITAXON	NCBITaxon:9606	breast	UBERON	UBERON:0000310	Description of DDSM	Removal of questionable mass cases	P_01204	Mammogram	NCIT	NCIT_C20178	mass case
Digital Database for Screening Mammography	Homo sapiens	NCBITAXON	NCBITaxon:9606	breast	UBERON	UBERON:0000310	Description of DDSM	Removal of questionable mass cases	P_01210	Mammogram	NCIT	NCIT_C20178	mass case
Digital Database for Screening Mammography	Homo sapiens	NCBITAXON	NCBITaxon:9606	breast	UBERON	UBERON:0000310	Description of DDSM	Removal of questionable mass cases	P_01213	Mammogram	NCIT	NCIT_C20178	mass case
Digital Database for Screening Mammography	Homo sapiens	NCBITAXON	NCBITaxon:9606	breast	UBERON	UBERON:0000310	Description of DDSM	Removal of questionable mass cases	P_01235	Mammogram	NCIT	NCIT_C20178	mass case
Digital Database for Screening Mammography	Homo sapiens	NCBITAXON	NCBITaxon:9606	breast	UBERON	UBERON:0000310	Description of DDSM	Removal of questionable mass cases	P_01251	Mammogram	NCIT	NCIT_C20178	mass case
Digital Database for Screening Mammography	Homo sapiens	NCBITAXON	NCBITaxon:9606	breast	UBERON	UBERON:0000310	Description of DDSM	Removal of questionable mass cases	P_01254	Mammogram	NCIT	NCIT_C20178	mass case
Digital Database for Screening Mammography	Homo sapiens	NCBITAXON	NCBITaxon:9606	breast	UBERON	UBERON:0000310	Description of DDSM	Removal of questionable mass cases	P_01257	Mammogram	NCIT	NCIT_C20178	mass case
Digital Database for Screening Mammography	Homo sapiens	NCBITAXON	NCBITaxon:9606	breast	UBERON	UBERON:0000310	Description of DDSM	Removal of questionable mass cases	P_01277	Mammogram	NCIT	NCIT_C20178	mass case
Digital Database for Screening Mammography	Homo sapiens	NCBITAXON	NCBITaxon:9606	breast	UBERON	UBERON:0000310	Description of DDSM	Removal of questionable mass cases	P_01294	Mammogram	NCIT	NCIT_C20178	mass case
Digital Database for Screening Mammography	Homo sapiens	NCBITAXON	NCBITaxon:9606	breast	UBERON	UBERON:0000310	Description of DDSM	Removal of questionable mass cases	P_01298	Mammogram	NCIT	NCIT_C20178	mass case
Digital Database for Screening Mammography	Homo sapiens	NCBITAXON	NCBITaxon:9606	breast	UBERON	UBERON:0000310	Description of DDSM	Removal of questionable mass cases	P_01307	Mammogram	NCIT	NCIT_C20178	calcification case; mass case
Digital Database for Screening Mammography	Homo sapiens	NCBITAXON	NCBITaxon:9606	breast	UBERON	UBERON:0000310	Description of DDSM	Removal of questionable mass cases	P_01316	Mammogram	NCIT	NCIT_C20178	mass case
Digital Database for Screening Mammography	Homo sapiens	NCBITAXON	NCBITaxon:9606	breast	UBERON	UBERON:0000310	Description of DDSM	Removal of questionable mass cases	P_01322	Mammogram	NCIT	NCIT_C20178	mass case
Digital Database for Screening Mammography	Homo sapiens	NCBITAXON	NCBITaxon:9606	breast	UBERON	UBERON:0000310	Description of DDSM	Removal of questionable mass cases	P_01323	Mammogram	NCIT	NCIT_C20178	mass case
Digital Database for Screening Mammography	Homo sapiens	NCBITAXON	NCBITaxon:9606	breast	UBERON	UBERON:0000310	Description of DDSM	Removal of questionable mass cases	P_01331	Mammogram	NCIT	NCIT_C20178	mass case
Digital Database for Screening Mammography	Homo sapiens	NCBITAXON	NCBITaxon:9606	breast	UBERON	UBERON:0000310	Description of DDSM	Removal of questionable mass cases	P_01333	Mammogram	NCIT	NCIT_C20178	mass case
Digital Database for Screening Mammography	Homo sapiens	NCBITAXON	NCBITaxon:9606	breast	UBERON	UBERON:0000310	Description of DDSM	Removal of questionable mass cases	P_01347	Mammogram	NCIT	NCIT_C20178	mass case
Digital Database for Screening Mammography	Homo sapiens	NCBITAXON	NCBITaxon:9606	breast	UBERON	UBERON:0000310	Description of DDSM	Removal of questionable mass cases	P_01348	Mammogram	NCIT	NCIT_C20178	mass case
Digital Database for Screening Mammography	Homo sapiens	NCBITAXON	NCBITaxon:9606	breast	UBERON	UBERON:0000310	Description of DDSM	Removal of questionable mass cases	P_01351	Mammogram	NCIT	NCIT_C20178	mass case
Digital Database for Screening Mammography	Homo sapiens	NCBITAXON	NCBITaxon:9606	breast	UBERON	UBERON:0000310	Description of DDSM	Removal of questionable mass cases	P_01365	Mammogram	NCIT	NCIT_C20178	calcification case; mass case
Digital Database for Screening Mammography	Homo sapiens	NCBITAXON	NCBITaxon:9606	breast	UBERON	UBERON:0000310	Description of DDSM	Removal of questionable mass cases	P_01378	Mammogram	NCIT	NCIT_C20178	mass case
Digital Database for Screening Mammography	Homo sapiens	NCBITAXON	NCBITaxon:9606	breast	UBERON	UBERON:0000310	Description of DDSM	Removal of questionable mass cases	P_01381	Mammogram	NCIT	NCIT_C20178	mass case
Digital Database for Screening Mammography	Homo sapiens	NCBITAXON	NCBITaxon:9606	breast	UBERON	UBERON:0000310	Description of DDSM	Removal of questionable mass cases	P_01395	Mammogram	NCIT	NCIT_C20178	mass case
Digital Database for Screening Mammography	Homo sapiens	NCBITAXON	NCBITaxon:9606	breast	UBERON	UBERON:0000310	Description of DDSM	Removal of questionable mass cases	P_01416	Mammogram	NCIT	NCIT_C20178	mass case
Digital Database for Screening Mammography	Homo sapiens	NCBITAXON	NCBITaxon:9606	breast	UBERON	UBERON:0000310	Description of DDSM	Removal of questionable mass cases	P_01467	Mammogram	NCIT	NCIT_C20178	calcification case; mass case
Digital Database for Screening Mammography	Homo sapiens	NCBITAXON	NCBITaxon:9606	breast	UBERON	UBERON:0000310	Description of DDSM	Removal of questionable mass cases	P_01477	Mammogram	NCIT	NCIT_C20178	mass case
Digital Database for Screening Mammography	Homo sapiens	NCBITAXON	NCBITaxon:9606	breast	UBERON	UBERON:0000310	Description of DDSM	Removal of questionable mass cases	P_01489	Mammogram	NCIT	NCIT_C20178	mass case
Digital Database for Screening Mammography	Homo sapiens	NCBITAXON	NCBITaxon:9606	breast	UBERON	UBERON:0000310	Description of DDSM	Removal of questionable mass cases	P_01502	Mammogram	NCIT	NCIT_C20178	calcification case; mass case
Digital Database for Screening Mammography	Homo sapiens	NCBITAXON	NCBITaxon:9606	breast	UBERON	UBERON:0000310	Description of DDSM	Removal of questionable mass cases	P_01510	Mammogram	NCIT	NCIT_C20178	mass case
Digital Database for Screening Mammography	Homo sapiens	NCBITAXON	NCBITaxon:9606	breast	UBERON	UBERON:0000310	Description of DDSM	Removal of questionable mass cases	P_01512	Mammogram	NCIT	NCIT_C20178	mass case
Digital Database for Screening Mammography	Homo sapiens	NCBITAXON	NCBITaxon:9606	breast	UBERON	UBERON:0000310	Description of DDSM	Removal of questionable mass cases	P_01518	Mammogram	NCIT	NCIT_C20178	mass case
Digital Database for Screening Mammography	Homo sapiens	NCBITAXON	NCBITaxon:9606	breast	UBERON	UBERON:0000310	Description of DDSM	Removal of questionable mass cases	P_01534	Mammogram	NCIT	NCIT_C20178	calcification case; mass case
Digital Database for Screening Mammography	Homo sapiens	NCBITAXON	NCBITaxon:9606	breast	UBERON	UBERON:0000310	Description of DDSM	Removal of questionable mass cases	P_01539	Mammogram	NCIT	NCIT_C20178	mass case
Digital Database for Screening Mammography	Homo sapiens	NCBITAXON	NCBITaxon:9606	breast	UBERON	UBERON:0000310	Description of DDSM	Removal of questionable mass cases	P_01546	Mammogram	NCIT	NCIT_C20178	mass case
Digital Database for Screening Mammography	Homo sapiens	NCBITAXON	NCBITaxon:9606	breast	UBERON	UBERON:0000310	Description of DDSM	Removal of questionable mass cases	P_01551	Mammogram	NCIT	NCIT_C20178	mass case
Digital Database for Screening Mammography	Homo sapiens	NCBITAXON	NCBITaxon:9606	breast	UBERON	UBERON:0000310	Description of DDSM	Removal of questionable mass cases	P_01558	Mammogram	NCIT	NCIT_C20178	mass case
Digital Database for Screening Mammography	Homo sapiens	NCBITAXON	NCBITaxon:9606	breast	UBERON	UBERON:0000310	Description of DDSM	Removal of questionable mass cases	P_01566	Mammogram	NCIT	NCIT_C20178	calcification case; mass case
Digital Database for Screening Mammography	Homo sapiens	NCBITAXON	NCBITaxon:9606	breast	UBERON	UBERON:0000310	Description of DDSM	Removal of questionable mass cases	P_01578	Mammogram	NCIT	NCIT_C20178	mass case
Digital Database for Screening Mammography	Homo sapiens	NCBITAXON	NCBITaxon:9606	breast	UBERON	UBERON:0000310	Description of DDSM	Removal of questionable mass cases	P_01590	Mammogram	NCIT	NCIT_C20178	mass case
Digital Database for Screening Mammography	Homo sapiens	NCBITAXON	NCBITaxon:9606	breast	UBERON	UBERON:0000310	Description of DDSM	Removal of questionable mass cases	P_01595	Mammogram	NCIT	NCIT_C20178	mass case
Digital Database for Screening Mammography	Homo sapiens	NCBITAXON	NCBITaxon:9606	breast	UBERON	UBERON:0000310	Description of DDSM	Removal of questionable mass cases	P_01599	Mammogram	NCIT	NCIT_C20178	mass case
Digital Database for Screening Mammography	Homo sapiens	NCBITAXON	NCBITaxon:9606	breast	UBERON	UBERON:0000310	Description of DDSM	Removal of questionable mass cases	P_01605	Mammogram	NCIT	NCIT_C20178	calcification case; mass case
Digital Database for Screening Mammography	Homo sapiens	NCBITAXON	NCBITaxon:9606	breast	UBERON	UBERON:0000310	Description of DDSM	Removal of questionable mass cases	P_01614	Mammogram	NCIT	NCIT_C20178	mass case
Digital Database for Screening Mammography	Homo sapiens	NCBITAXON	NCBITaxon:9606	breast	UBERON	UBERON:0000310	Description of DDSM	Removal of questionable mass cases	P_01617	Mammogram	NCIT	NCIT_C20178	mass case
Digital Database for Screening Mammography	Homo sapiens	NCBITAXON	NCBITaxon:9606	breast	UBERON	UBERON:0000310	Description of DDSM	Removal of questionable mass cases	P_01623	Mammogram	NCIT	NCIT_C20178	mass case
Digital Database for Screening Mammography	Homo sapiens	NCBITAXON	NCBITaxon:9606	breast	UBERON	UBERON:0000310	Description of DDSM	Removal of questionable mass cases	P_01640	Mammogram	NCIT	NCIT_C20178	mass case
Digital Database for Screening Mammography	Homo sapiens	NCBITAXON	NCBITaxon:9606	breast	UBERON	UBERON:0000310	Description of DDSM	Removal of questionable mass cases	P_01645	Mammogram	NCIT	NCIT_C20178	mass case
Digital Database for Screening Mammography	Homo sapiens	NCBITAXON	NCBITaxon:9606	breast	UBERON	UBERON:0000310	Description of DDSM	Removal of questionable mass cases	P_01651	Mammogram	NCIT	NCIT_C20178	mass case
Digital Database for Screening Mammography	Homo sapiens	NCBITAXON	NCBITaxon:9606	breast	UBERON	UBERON:0000310	Description of DDSM	Removal of questionable mass cases	P_01661	Mammogram	NCIT	NCIT_C20178	mass case
Digital Database for Screening Mammography	Homo sapiens	NCBITAXON	NCBITaxon:9606	breast	UBERON	UBERON:0000310	Description of DDSM	Removal of questionable mass cases	P_01666	Mammogram	NCIT	NCIT_C20178	mass case
Digital Database for Screening Mammography	Homo sapiens	NCBITAXON	NCBITaxon:9606	breast	UBERON	UBERON:0000310	Description of DDSM	Removal of questionable mass cases	P_01673	Mammogram	NCIT	NCIT_C20178	mass case
Digital Database for Screening Mammography	Homo sapiens	NCBITAXON	NCBITaxon:9606	breast	UBERON	UBERON:0000310	Description of DDSM	Removal of questionable mass cases	P_01677	Mammogram	NCIT	NCIT_C20178	mass case
Digital Database for Screening Mammography	Homo sapiens	NCBITAXON	NCBITaxon:9606	breast	UBERON	UBERON:0000310	Description of DDSM	Removal of questionable mass cases	P_01684	Mammogram	NCIT	NCIT_C20178	mass case
Digital Database for Screening Mammography	Homo sapiens	NCBITAXON	NCBITaxon:9606	breast	UBERON	UBERON:0000310	Description of DDSM	Removal of questionable mass cases	P_01690	Mammogram	NCIT	NCIT_C20178	mass case
Digital Database for Screening Mammography	Homo sapiens	NCBITAXON	NCBITaxon:9606	breast	UBERON	UBERON:0000310	Description of DDSM	Removal of questionable mass cases	P_01697	Mammogram	NCIT	NCIT_C20178	mass case
Digital Database for Screening Mammography	Homo sapiens	NCBITAXON	NCBITaxon:9606	breast	UBERON	UBERON:0000310	Description of DDSM	Removal of questionable mass cases	P_01716	Mammogram	NCIT	NCIT_C20178	mass case
Digital Database for Screening Mammography	Homo sapiens	NCBITAXON	NCBITaxon:9606	breast	UBERON	UBERON:0000310	Description of DDSM	Removal of questionable mass cases	P_01719	Mammogram	NCIT	NCIT_C20178	mass case
Digital Database for Screening Mammography	Homo sapiens	NCBITAXON	NCBITaxon:9606	breast	UBERON	UBERON:0000310	Description of DDSM	Removal of questionable mass cases	P_01726	Mammogram	NCIT	NCIT_C20178	mass case
Digital Database for Screening Mammography	Homo sapiens	NCBITAXON	NCBITaxon:9606	breast	UBERON	UBERON:0000310	Description of DDSM	Removal of questionable mass cases	P_01741	Mammogram	NCIT	NCIT_C20178	calcification case; mass case
Digital Database for Screening Mammography	Homo sapiens	NCBITAXON	NCBITaxon:9606	breast	UBERON	UBERON:0000310	Description of DDSM	Removal of questionable mass cases	P_01765	Mammogram	NCIT	NCIT_C20178	mass case
Digital Database for Screening Mammography	Homo sapiens	NCBITAXON	NCBITaxon:9606	breast	UBERON	UBERON:0000310	Description of DDSM	Removal of questionable mass cases	P_01778	Mammogram	NCIT	NCIT_C20178	mass case
Digital Database for Screening Mammography	Homo sapiens	NCBITAXON	NCBITaxon:9606	breast	UBERON	UBERON:0000310	Description of DDSM	Removal of questionable mass cases	P_01787	Mammogram	NCIT	NCIT_C20178	mass case
Digital Database for Screening Mammography	Homo sapiens	NCBITAXON	NCBITaxon:9606	breast	UBERON	UBERON:0000310	Description of DDSM	Removal of questionable mass cases	P_01795	Mammogram	NCIT	NCIT_C20178	mass case
Digital Database for Screening Mammography	Homo sapiens	NCBITAXON	NCBITaxon:9606	breast	UBERON	UBERON:0000310	Description of DDSM	Removal of questionable mass cases	P_01796	Mammogram	NCIT	NCIT_C20178	mass case
Digital Database for Screening Mammography	Homo sapiens	NCBITAXON	NCBITaxon:9606	breast	UBERON	UBERON:0000310	Description of DDSM	Removal of questionable mass cases	P_01797	Mammogram	NCIT	NCIT_C20178	mass case
Digital Database for Screening Mammography	Homo sapiens	NCBITAXON	NCBITaxon:9606	breast	UBERON	UBERON:0000310	Description of DDSM	Removal of questionable mass cases	P_01800	Mammogram	NCIT	NCIT_C20178	mass case
Digital Database for Screening Mammography	Homo sapiens	NCBITAXON	NCBITaxon:9606	breast	UBERON	UBERON:0000310	Description of DDSM	Removal of questionable mass cases	P_01807	Mammogram	NCIT	NCIT_C20178	mass case
Digital Database for Screening Mammography	Homo sapiens	NCBITAXON	NCBITaxon:9606	breast	UBERON	UBERON:0000310	Description of DDSM	Removal of questionable mass cases	P_01815	Mammogram	NCIT	NCIT_C20178	mass case
Digital Database for Screening Mammography	Homo sapiens	NCBITAXON	NCBITaxon:9606	breast	UBERON	UBERON:0000310	Description of DDSM	Removal of questionable mass cases	P_01825	Mammogram	NCIT	NCIT_C20178	mass case
Digital Database for Screening Mammography	Homo sapiens	NCBITAXON	NCBITaxon:9606	breast	UBERON	UBERON:0000310	Description of DDSM	Removal of questionable mass cases	P_01833	Mammogram	NCIT	NCIT_C20178	mass case
Digital Database for Screening Mammography	Homo sapiens	NCBITAXON	NCBITaxon:9606	breast	UBERON	UBERON:0000310	Description of DDSM	Removal of questionable mass cases	P_01865	Mammogram	NCIT	NCIT_C20178	mass case
Digital Database for Screening Mammography	Homo sapiens	NCBITAXON	NCBITaxon:9606	breast	UBERON	UBERON:0000310	Description of DDSM	Removal of questionable mass cases	P_01912	Mammogram	NCIT	NCIT_C20178	mass case
Digital Database for Screening Mammography	Homo sapiens	NCBITAXON	NCBITaxon:9606	breast	UBERON	UBERON:0000310	Description of DDSM	Removal of questionable mass cases	P_00005	Mammogram	NCIT	NCIT_C20178	calcification case
Digital Database for Screening Mammography	Homo sapiens	NCBITAXON	NCBITaxon:9606	breast	UBERON	UBERON:0000310	Description of DDSM	Removal of questionable mass cases	P_00007	Mammogram	NCIT	NCIT_C20178	calcification case
Digital Database for Screening Mammography	Homo sapiens	NCBITAXON	NCBITaxon:9606	breast	UBERON	UBERON:0000310	Description of DDSM	Removal of questionable mass cases	P_00008	Mammogram	NCIT	NCIT_C20178	calcification case
Digital Database for Screening Mammography	Homo sapiens	NCBITAXON	NCBITaxon:9606	breast	UBERON	UBERON:0000310	Description of DDSM	Removal of questionable mass cases	P_00010	Mammogram	NCIT	NCIT_C20178	calcification case
Digital Database for Screening Mammography	Homo sapiens	NCBITAXON	NCBITaxon:9606	breast	UBERON	UBERON:0000310	Description of DDSM	Removal of questionable mass cases	P_00011	Mammogram	NCIT	NCIT_C20178	calcification case
Digital Database for Screening Mammography	Homo sapiens	NCBITAXON	NCBITaxon:9606	breast	UBERON	UBERON:0000310	Description of DDSM	Removal of questionable mass cases	P_00012	Mammogram	NCIT	NCIT_C20178	calcification case
Digital Database for Screening Mammography	Homo sapiens	NCBITAXON	NCBITaxon:9606	breast	UBERON	UBERON:0000310	Description of DDSM	Removal of questionable mass cases	P_00013	Mammogram	NCIT	NCIT_C20178	calcification case
Digital Database for Screening Mammography	Homo sapiens	NCBITAXON	NCBITaxon:9606	breast	UBERON	UBERON:0000310	Description of DDSM	Removal of questionable mass cases	P_00014	Mammogram	NCIT	NCIT_C20178	calcification case
Digital Database for Screening Mammography	Homo sapiens	NCBITAXON	NCBITaxon:9606	breast	UBERON	UBERON:0000310	Description of DDSM	Removal of questionable mass cases	P_00019	Mammogram	NCIT	NCIT_C20178	calcification case
Digital Database for Screening Mammography	Homo sapiens	NCBITAXON	NCBITaxon:9606	breast	UBERON	UBERON:0000310	Description of DDSM	Removal of questionable mass cases	P_00020	Mammogram	NCIT	NCIT_C20178	calcification case
Digital Database for Screening Mammography	Homo sapiens	NCBITAXON	NCBITaxon:9606	breast	UBERON	UBERON:0000310	Description of DDSM	Removal of questionable mass cases	P_00022	Mammogram	NCIT	NCIT_C20178	calcification case
Digital Database for Screening Mammography	Homo sapiens	NCBITAXON	NCBITaxon:9606	breast	UBERON	UBERON:0000310	Description of DDSM	Removal of questionable mass cases	P_00024	Mammogram	NCIT	NCIT_C20178	calcification case
Digital Database for Screening Mammography	Homo sapiens	NCBITAXON	NCBITaxon:9606	breast	UBERON	UBERON:0000310	Description of DDSM	Removal of questionable mass cases	P_00028	Mammogram	NCIT	NCIT_C20178	calcification case
Digital Database for Screening Mammography	Homo sapiens	NCBITAXON	NCBITaxon:9606	breast	UBERON	UBERON:0000310	Description of DDSM	Removal of questionable mass cases	P_00029	Mammogram	NCIT	NCIT_C20178	calcification case
Digital Database for Screening Mammography	Homo sapiens	NCBITAXON	NCBITaxon:9606	breast	UBERON	UBERON:0000310	Description of DDSM	Removal of questionable mass cases	P_00030	Mammogram	NCIT	NCIT_C20178	calcification case
Digital Database for Screening Mammography	Homo sapiens	NCBITAXON	NCBITaxon:9606	breast	UBERON	UBERON:0000310	Description of DDSM	Removal of questionable mass cases	P_00031	Mammogram	NCIT	NCIT_C20178	calcification case
Digital Database for Screening Mammography	Homo sapiens	NCBITAXON	NCBITaxon:9606	breast	UBERON	UBERON:0000310	Description of DDSM	Removal of questionable mass cases	P_00043	Mammogram	NCIT	NCIT_C20178	calcification case
Digital Database for Screening Mammography	Homo sapiens	NCBITAXON	NCBITaxon:9606	breast	UBERON	UBERON:0000310	Description of DDSM	Removal of questionable mass cases	P_00047	Mammogram	NCIT	NCIT_C20178	calcification case
Digital Database for Screening Mammography	Homo sapiens	NCBITAXON	NCBITaxon:9606	breast	UBERON	UBERON:0000310	Description of DDSM	Removal of questionable mass cases	P_00048	Mammogram	NCIT	NCIT_C20178	calcification case
Digital Database for Screening Mammography	Homo sapiens	NCBITAXON	NCBITaxon:9606	breast	UBERON	UBERON:0000310	Description of DDSM	Removal of questionable mass cases	P_00049	Mammogram	NCIT	NCIT_C20178	calcification case
Digital Database for Screening Mammography	Homo sapiens	NCBITAXON	NCBITaxon:9606	breast	UBERON	UBERON:0000310	Description of DDSM	Removal of questionable mass cases	P_00060	Mammogram	NCIT	NCIT_C20178	calcification case
Digital Database for Screening Mammography	Homo sapiens	NCBITAXON	NCBITaxon:9606	breast	UBERON	UBERON:0000310	Description of DDSM	Removal of questionable mass cases	P_00062	Mammogram	NCIT	NCIT_C20178	calcification case
Digital Database for Screening Mammography	Homo sapiens	NCBITAXON	NCBITaxon:9606	breast	UBERON	UBERON:0000310	Description of DDSM	Removal of questionable mass cases	P_00063	Mammogram	NCIT	NCIT_C20178	calcification case
Digital Database for Screening Mammography	Homo sapiens	NCBITAXON	NCBITaxon:9606	breast	UBERON	UBERON:0000310	Description of DDSM	Removal of questionable mass cases	P_00071	Mammogram	NCIT	NCIT_C20178	calcification case
Digital Database for Screening Mammography	Homo sapiens	NCBITAXON	NCBITaxon:9606	breast	UBERON	UBERON:0000310	Description of DDSM	Removal of questionable mass cases	P_00078	Mammogram	NCIT	NCIT_C20178	calcification case
Digital Database for Screening Mammography	Homo sapiens	NCBITAXON	NCBITaxon:9606	breast	UBERON	UBERON:0000310	Description of DDSM	Removal of questionable mass cases	P_00083	Mammogram	NCIT	NCIT_C20178	calcification case
Digital Database for Screening Mammography	Homo sapiens	NCBITAXON	NCBITaxon:9606	breast	UBERON	UBERON:0000310	Description of DDSM	Removal of questionable mass cases	P_00084	Mammogram	NCIT	NCIT_C20178	calcification case
Digital Database for Screening Mammography	Homo sapiens	NCBITAXON	NCBITaxon:9606	breast	UBERON	UBERON:0000310	Description of DDSM	Removal of questionable mass cases	P_00085	Mammogram	NCIT	NCIT_C20178	calcification case
Digital Database for Screening Mammography	Homo sapiens	NCBITAXON	NCBITaxon:9606	breast	UBERON	UBERON:0000310	Description of DDSM	Removal of questionable mass cases	P_00088	Mammogram	NCIT	NCIT_C20178	calcification case
Digital Database for Screening Mammography	Homo sapiens	NCBITAXON	NCBITaxon:9606	breast	UBERON	UBERON:0000310	Description of DDSM	Removal of questionable mass cases	P_00091	Mammogram	NCIT	NCIT_C20178	calcification case
Digital Database for Screening Mammography	Homo sapiens	NCBITAXON	NCBITaxon:9606	breast	UBERON	UBERON:0000310	Description of DDSM	Removal of questionable mass cases	P_00098	Mammogram	NCIT	NCIT_C20178	calcification case
Digital Database for Screening Mammography	Homo sapiens	NCBITAXON	NCBITaxon:9606	breast	UBERON	UBERON:0000310	Description of DDSM	Removal of questionable mass cases	P_00101	Mammogram	NCIT	NCIT_C20178	calcification case
Digital Database for Screening Mammography	Homo sapiens	NCBITAXON	NCBITaxon:9606	breast	UBERON	UBERON:0000310	Description of DDSM	Removal of questionable mass cases	P_00105	Mammogram	NCIT	NCIT_C20178	calcification case
Digital Database for Screening Mammography	Homo sapiens	NCBITAXON	NCBITaxon:9606	breast	UBERON	UBERON:0000310	Description of DDSM	Removal of questionable mass cases	P_00112	Mammogram	NCIT	NCIT_C20178	calcification case
Digital Database for Screening Mammography	Homo sapiens	NCBITAXON	NCBITaxon:9606	breast	UBERON	UBERON:0000310	Description of DDSM	Removal of questionable mass cases	P_00121	Mammogram	NCIT	NCIT_C20178	calcification case
Digital Database for Screening Mammography	Homo sapiens	NCBITAXON	NCBITaxon:9606	breast	UBERON	UBERON:0000310	Description of DDSM	Removal of questionable mass cases	P_00123	Mammogram	NCIT	NCIT_C20178	calcification case
Digital Database for Screening Mammography	Homo sapiens	NCBITAXON	NCBITaxon:9606	breast	UBERON	UBERON:0000310	Description of DDSM	Removal of questionable mass cases	P_00129	Mammogram	NCIT	NCIT_C20178	calcification case
Digital Database for Screening Mammography	Homo sapiens	NCBITAXON	NCBITaxon:9606	breast	UBERON	UBERON:0000310	Description of DDSM	Removal of questionable mass cases	P_00136	Mammogram	NCIT	NCIT_C20178	calcification case
Digital Database for Screening Mammography	Homo sapiens	NCBITAXON	NCBITaxon:9606	breast	UBERON	UBERON:0000310	Description of DDSM	Removal of questionable mass cases	P_00151	Mammogram	NCIT	NCIT_C20178	calcification case
Digital Database for Screening Mammography	Homo sapiens	NCBITAXON	NCBITaxon:9606	breast	UBERON	UBERON:0000310	Description of DDSM	Removal of questionable mass cases	P_00157	Mammogram	NCIT	NCIT_C20178	calcification case
Digital Database for Screening Mammography	Homo sapiens	NCBITAXON	NCBITaxon:9606	breast	UBERON	UBERON:0000310	Description of DDSM	Removal of questionable mass cases	P_00161	Mammogram	NCIT	NCIT_C20178	calcification case
Digital Database for Screening Mammography	Homo sapiens	NCBITAXON	NCBITaxon:9606	breast	UBERON	UBERON:0000310	Description of DDSM	Removal of questionable mass cases	P_00162	Mammogram	NCIT	NCIT_C20178	calcification case
Digital Database for Screening Mammography	Homo sapiens	NCBITAXON	NCBITaxon:9606	breast	UBERON	UBERON:0000310	Description of DDSM	Removal of questionable mass cases	P_00179	Mammogram	NCIT	NCIT_C20178	calcification case
Digital Database for Screening Mammography	Homo sapiens	NCBITAXON	NCBITaxon:9606	breast	UBERON	UBERON:0000310	Description of DDSM	Removal of questionable mass cases	P_00181	Mammogram	NCIT	NCIT_C20178	calcification case
Digital Database for Screening Mammography	Homo sapiens	NCBITAXON	NCBITaxon:9606	breast	UBERON	UBERON:0000310	Description of DDSM	Removal of questionable mass cases	P_00182	Mammogram	NCIT	NCIT_C20178	calcification case
Digital Database for Screening Mammography	Homo sapiens	NCBITAXON	NCBITaxon:9606	breast	UBERON	UBERON:0000310	Description of DDSM	Removal of questionable mass cases	P_00183	Mammogram	NCIT	NCIT_C20178	calcification case
Digital Database for Screening Mammography	Homo sapiens	NCBITAXON	NCBITaxon:9606	breast	UBERON	UBERON:0000310	Description of DDSM	Removal of questionable mass cases	P_00185	Mammogram	NCIT	NCIT_C20178	calcification case
Digital Database for Screening Mammography	Homo sapiens	NCBITAXON	NCBITaxon:9606	breast	UBERON	UBERON:0000310	Description of DDSM	Removal of questionable mass cases	P_00188	Mammogram	NCIT	NCIT_C20178	calcification case
Digital Database for Screening Mammography	Homo sapiens	NCBITAXON	NCBITaxon:9606	breast	UBERON	UBERON:0000310	Description of DDSM	Removal of questionable mass cases	P_00189	Mammogram	NCIT	NCIT_C20178	calcification case
Digital Database for Screening Mammography	Homo sapiens	NCBITAXON	NCBITaxon:9606	breast	UBERON	UBERON:0000310	Description of DDSM	Removal of questionable mass cases	P_00196	Mammogram	NCIT	NCIT_C20178	calcification case
Digital Database for Screening Mammography	Homo sapiens	NCBITAXON	NCBITaxon:9606	breast	UBERON	UBERON:0000310	Description of DDSM	Removal of questionable mass cases	P_00197	Mammogram	NCIT	NCIT_C20178	calcification case
Digital Database for Screening Mammography	Homo sapiens	NCBITAXON	NCBITaxon:9606	breast	UBERON	UBERON:0000310	Description of DDSM	Removal of questionable mass cases	P_00201	Mammogram	NCIT	NCIT_C20178	calcification case
Digital Database for Screening Mammography	Homo sapiens	NCBITAXON	NCBITaxon:9606	breast	UBERON	UBERON:0000310	Description of DDSM	Removal of questionable mass cases	P_00220	Mammogram	NCIT	NCIT_C20178	calcification case
Digital Database for Screening Mammography	Homo sapiens	NCBITAXON	NCBITaxon:9606	breast	UBERON	UBERON:0000310	Description of DDSM	Removal of questionable mass cases	P_00232	Mammogram	NCIT	NCIT_C20178	calcification case
Digital Database for Screening Mammography	Homo sapiens	NCBITAXON	NCBITaxon:9606	breast	UBERON	UBERON:0000310	Description of DDSM	Removal of questionable mass cases	P_00243	Mammogram	NCIT	NCIT_C20178	calcification case
Digital Database for Screening Mammography	Homo sapiens	NCBITAXON	NCBITaxon:9606	breast	UBERON	UBERON:0000310	Description of DDSM	Removal of questionable mass cases	P_00245	Mammogram	NCIT	NCIT_C20178	calcification case
Digital Database for Screening Mammography	Homo sapiens	NCBITAXON	NCBITaxon:9606	breast	UBERON	UBERON:0000310	Description of DDSM	Removal of questionable mass cases	P_00250	Mammogram	NCIT	NCIT_C20178	calcification case
Digital Database for Screening Mammography	Homo sapiens	NCBITAXON	NCBITaxon:9606	breast	UBERON	UBERON:0000310	Description of DDSM	Removal of questionable mass cases	P_00251	Mammogram	NCIT	NCIT_C20178	calcification case
Digital Database for Screening Mammography	Homo sapiens	NCBITAXON	NCBITaxon:9606	breast	UBERON	UBERON:0000310	Description of DDSM	Removal of questionable mass cases	P_00255	Mammogram	NCIT	NCIT_C20178	calcification case
Digital Database for Screening Mammography	Homo sapiens	NCBITAXON	NCBITaxon:9606	breast	UBERON	UBERON:0000310	Description of DDSM	Removal of questionable mass cases	P_00256	Mammogram	NCIT	NCIT_C20178	calcification case
Digital Database for Screening Mammography	Homo sapiens	NCBITAXON	NCBITaxon:9606	breast	UBERON	UBERON:0000310	Description of DDSM	Removal of questionable mass cases	P_00260	Mammogram	NCIT	NCIT_C20178	calcification case
Digital Database for Screening Mammography	Homo sapiens	NCBITAXON	NCBITaxon:9606	breast	UBERON	UBERON:0000310	Description of DDSM	Removal of questionable mass cases	P_00263	Mammogram	NCIT	NCIT_C20178	calcification case
Digital Database for Screening Mammography	Homo sapiens	NCBITAXON	NCBITaxon:9606	breast	UBERON	UBERON:0000310	Description of DDSM	Removal of questionable mass cases	P_00266	Mammogram	NCIT	NCIT_C20178	calcification case
Digital Database for Screening Mammography	Homo sapiens	NCBITAXON	NCBITaxon:9606	breast	UBERON	UBERON:0000310	Description of DDSM	Removal of questionable mass cases	P_00268	Mammogram	NCIT	NCIT_C20178	calcification case
Digital Database for Screening Mammography	Homo sapiens	NCBITAXON	NCBITaxon:9606	breast	UBERON	UBERON:0000310	Description of DDSM	Removal of questionable mass cases	P_00269	Mammogram	NCIT	NCIT_C20178	calcification case
Digital Database for Screening Mammography	Homo sapiens	NCBITAXON	NCBITaxon:9606	breast	UBERON	UBERON:0000310	Description of DDSM	Removal of questionable mass cases	P_00270	Mammogram	NCIT	NCIT_C20178	calcification case
Digital Database for Screening Mammography	Homo sapiens	NCBITAXON	NCBITaxon:9606	breast	UBERON	UBERON:0000310	Description of DDSM	Removal of questionable mass cases	P_00271	Mammogram	NCIT	NCIT_C20178	calcification case
Digital Database for Screening Mammography	Homo sapiens	NCBITAXON	NCBITaxon:9606	breast	UBERON	UBERON:0000310	Description of DDSM	Removal of questionable mass cases	P_00274	Mammogram	NCIT	NCIT_C20178	calcification case
Digital Database for Screening Mammography	Homo sapiens	NCBITAXON	NCBITaxon:9606	breast	UBERON	UBERON:0000310	Description of DDSM	Removal of questionable mass cases	P_00275	Mammogram	NCIT	NCIT_C20178	calcification case
Digital Database for Screening Mammography	Homo sapiens	NCBITAXON	NCBITaxon:9606	breast	UBERON	UBERON:0000310	Description of DDSM	Removal of questionable mass cases	P_00276	Mammogram	NCIT	NCIT_C20178	calcification case
Digital Database for Screening Mammography	Homo sapiens	NCBITAXON	NCBITaxon:9606	breast	UBERON	UBERON:0000310	Description of DDSM	Removal of questionable mass cases	P_00280	Mammogram	NCIT	NCIT_C20178	calcification case
Digital Database for Screening Mammography	Homo sapiens	NCBITAXON	NCBITaxon:9606	breast	UBERON	UBERON:0000310	Description of DDSM	Removal of questionable mass cases	P_00282	Mammogram	NCIT	NCIT_C20178	calcification case
Digital Database for Screening Mammography	Homo sapiens	NCBITAXON	NCBITaxon:9606	breast	UBERON	UBERON:0000310	Description of DDSM	Removal of questionable mass cases	P_00284	Mammogram	NCIT	NCIT_C20178	calcification case
Digital Database for Screening Mammography	Homo sapiens	NCBITAXON	NCBITaxon:9606	breast	UBERON	UBERON:0000310	Description of DDSM	Removal of questionable mass cases	P_00288	Mammogram	NCIT	NCIT_C20178	calcification case
Digital Database for Screening Mammography	Homo sapiens	NCBITAXON	NCBITaxon:9606	breast	UBERON	UBERON:0000310	Description of DDSM	Removal of questionable mass cases	P_00291	Mammogram	NCIT	NCIT_C20178	calcification case
Digital Database for Screening Mammography	Homo sapiens	NCBITAXON	NCBITaxon:9606	breast	UBERON	UBERON:0000310	Description of DDSM	Removal of questionable mass cases	P_00293	Mammogram	NCIT	NCIT_C20178	calcification case
Digital Database for Screening Mammography	Homo sapiens	NCBITAXON	NCBITaxon:9606	breast	UBERON	UBERON:0000310	Description of DDSM	Removal of questionable mass cases	P_00297	Mammogram	NCIT	NCIT_C20178	calcification case
Digital Database for Screening Mammography	Homo sapiens	NCBITAXON	NCBITaxon:9606	breast	UBERON	UBERON:0000310	Description of DDSM	Removal of questionable mass cases	P_00302	Mammogram	NCIT	NCIT_C20178	calcification case
Digital Database for Screening Mammography	Homo sapiens	NCBITAXON	NCBITaxon:9606	breast	UBERON	UBERON:0000310	Description of DDSM	Removal of questionable mass cases	P_00307	Mammogram	NCIT	NCIT_C20178	calcification case
Digital Database for Screening Mammography	Homo sapiens	NCBITAXON	NCBITaxon:9606	breast	UBERON	UBERON:0000310	Description of DDSM	Removal of questionable mass cases	P_00308	Mammogram	NCIT	NCIT_C20178	calcification case
Digital Database for Screening Mammography	Homo sapiens	NCBITAXON	NCBITaxon:9606	breast	UBERON	UBERON:0000310	Description of DDSM	Removal of questionable mass cases	P_00311	Mammogram	NCIT	NCIT_C20178	calcification case
Digital Database for Screening Mammography	Homo sapiens	NCBITAXON	NCBITaxon:9606	breast	UBERON	UBERON:0000310	Description of DDSM	Removal of questionable mass cases	P_00312	Mammogram	NCIT	NCIT_C20178	calcification case
Digital Database for Screening Mammography	Homo sapiens	NCBITAXON	NCBITaxon:9606	breast	UBERON	UBERON:0000310	Description of DDSM	Removal of questionable mass cases	P_00316	Mammogram	NCIT	NCIT_C20178	calcification case
Digital Database for Screening Mammography	Homo sapiens	NCBITAXON	NCBITaxon:9606	breast	UBERON	UBERON:0000310	Description of DDSM	Removal of questionable mass cases	P_00318	Mammogram	NCIT	NCIT_C20178	calcification case
Digital Database for Screening Mammography	Homo sapiens	NCBITAXON	NCBITaxon:9606	breast	UBERON	UBERON:0000310	Description of DDSM	Removal of questionable mass cases	P_00321	Mammogram	NCIT	NCIT_C20178	calcification case
Digital Database for Screening Mammography	Homo sapiens	NCBITAXON	NCBITaxon:9606	breast	UBERON	UBERON:0000310	Description of DDSM	Removal of questionable mass cases	P_00322	Mammogram	NCIT	NCIT_C20178	calcification case
Digital Database for Screening Mammography	Homo sapiens	NCBITAXON	NCBITaxon:9606	breast	UBERON	UBERON:0000310	Description of DDSM	Removal of questionable mass cases	P_00326	Mammogram	NCIT	NCIT_C20178	calcification case
Digital Database for Screening Mammography	Homo sapiens	NCBITAXON	NCBITaxon:9606	breast	UBERON	UBERON:0000310	Description of DDSM	Removal of questionable mass cases	P_00336	Mammogram	NCIT	NCIT_C20178	calcification case
Digital Database for Screening Mammography	Homo sapiens	NCBITAXON	NCBITaxon:9606	breast	UBERON	UBERON:0000310	Description of DDSM	Removal of questionable mass cases	P_00337	Mammogram	NCIT	NCIT_C20178	calcification case
Digital Database for Screening Mammography	Homo sapiens	NCBITAXON	NCBITaxon:9606	breast	UBERON	UBERON:0000310	Description of DDSM	Removal of questionable mass cases	P_00339	Mammogram	NCIT	NCIT_C20178	calcification case
Digital Database for Screening Mammography	Homo sapiens	NCBITAXON	NCBITaxon:9606	breast	UBERON	UBERON:0000310	Description of DDSM	Removal of questionable mass cases	P_00346	Mammogram	NCIT	NCIT_C20178	calcification case
Digital Database for Screening Mammography	Homo sapiens	NCBITAXON	NCBITaxon:9606	breast	UBERON	UBERON:0000310	Description of DDSM	Removal of questionable mass cases	P_00349	Mammogram	NCIT	NCIT_C20178	calcification case
Digital Database for Screening Mammography	Homo sapiens	NCBITAXON	NCBITaxon:9606	breast	UBERON	UBERON:0000310	Description of DDSM	Removal of questionable mass cases	P_00355	Mammogram	NCIT	NCIT_C20178	calcification case
Digital Database for Screening Mammography	Homo sapiens	NCBITAXON	NCBITaxon:9606	breast	UBERON	UBERON:0000310	Description of DDSM	Removal of questionable mass cases	P_00357	Mammogram	NCIT	NCIT_C20178	calcification case
Digital Database for Screening Mammography	Homo sapiens	NCBITAXON	NCBITaxon:9606	breast	UBERON	UBERON:0000310	Description of DDSM	Removal of questionable mass cases	P_00360	Mammogram	NCIT	NCIT_C20178	calcification case
Digital Database for Screening Mammography	Homo sapiens	NCBITAXON	NCBITaxon:9606	breast	UBERON	UBERON:0000310	Description of DDSM	Removal of questionable mass cases	P_00364	Mammogram	NCIT	NCIT_C20178	calcification case
Digital Database for Screening Mammography	Homo sapiens	NCBITAXON	NCBITaxon:9606	breast	UBERON	UBERON:0000310	Description of DDSM	Removal of questionable mass cases	P_00373	Mammogram	NCIT	NCIT_C20178	calcification case
Digital Database for Screening Mammography	Homo sapiens	NCBITAXON	NCBITaxon:9606	breast	UBERON	UBERON:0000310	Description of DDSM	Removal of questionable mass cases	P_00377	Mammogram	NCIT	NCIT_C20178	calcification case
Digital Database for Screening Mammography	Homo sapiens	NCBITAXON	NCBITaxon:9606	breast	UBERON	UBERON:0000310	Description of DDSM	Removal of questionable mass cases	P_00378	Mammogram	NCIT	NCIT_C20178	calcification case
Digital Database for Screening Mammography	Homo sapiens	NCBITAXON	NCBITaxon:9606	breast	UBERON	UBERON:0000310	Description of DDSM	Removal of questionable mass cases	P_00380	Mammogram	NCIT	NCIT_C20178	calcification case
Digital Database for Screening Mammography	Homo sapiens	NCBITAXON	NCBITaxon:9606	breast	UBERON	UBERON:0000310	Description of DDSM	Removal of questionable mass cases	P_00392	Mammogram	NCIT	NCIT_C20178	calcification case
Digital Database for Screening Mammography	Homo sapiens	NCBITAXON	NCBITaxon:9606	breast	UBERON	UBERON:0000310	Description of DDSM	Removal of questionable mass cases	P_00393	Mammogram	NCIT	NCIT_C20178	calcification case
Digital Database for Screening Mammography	Homo sapiens	NCBITAXON	NCBITaxon:9606	breast	UBERON	UBERON:0000310	Description of DDSM	Removal of questionable mass cases	P_00395	Mammogram	NCIT	NCIT_C20178	calcification case
Digital Database for Screening Mammography	Homo sapiens	NCBITAXON	NCBITaxon:9606	breast	UBERON	UBERON:0000310	Description of DDSM	Removal of questionable mass cases	P_00398	Mammogram	NCIT	NCIT_C20178	calcification case
Digital Database for Screening Mammography	Homo sapiens	NCBITAXON	NCBITaxon:9606	breast	UBERON	UBERON:0000310	Description of DDSM	Removal of questionable mass cases	P_00400	Mammogram	NCIT	NCIT_C20178	calcification case
Digital Database for Screening Mammography	Homo sapiens	NCBITAXON	NCBITaxon:9606	breast	UBERON	UBERON:0000310	Description of DDSM	Removal of questionable mass cases	P_00404	Mammogram	NCIT	NCIT_C20178	calcification case
Digital Database for Screening Mammography	Homo sapiens	NCBITAXON	NCBITaxon:9606	breast	UBERON	UBERON:0000310	Description of DDSM	Removal of questionable mass cases	P_00410	Mammogram	NCIT	NCIT_C20178	calcification case
Digital Database for Screening Mammography	Homo sapiens	NCBITAXON	NCBITaxon:9606	breast	UBERON	UBERON:0000310	Description of DDSM	Removal of questionable mass cases	P_00418	Mammogram	NCIT	NCIT_C20178	calcification case
Digital Database for Screening Mammography	Homo sapiens	NCBITAXON	NCBITaxon:9606	breast	UBERON	UBERON:0000310	Description of DDSM	Removal of questionable mass cases	P_00422	Mammogram	NCIT	NCIT_C20178	calcification case
Digital Database for Screening Mammography	Homo sapiens	NCBITAXON	NCBITaxon:9606	breast	UBERON	UBERON:0000310	Description of DDSM	Removal of questionable mass cases	P_00425	Mammogram	NCIT	NCIT_C20178	calcification case
Digital Database for Screening Mammography	Homo sapiens	NCBITAXON	NCBITaxon:9606	breast	UBERON	UBERON:0000310	Description of DDSM	Removal of questionable mass cases	P_00438	Mammogram	NCIT	NCIT_C20178	calcification case
Digital Database for Screening Mammography	Homo sapiens	NCBITAXON	NCBITaxon:9606	breast	UBERON	UBERON:0000310	Description of DDSM	Removal of questionable mass cases	P_00443	Mammogram	NCIT	NCIT_C20178	calcification case
Digital Database for Screening Mammography	Homo sapiens	NCBITAXON	NCBITaxon:9606	breast	UBERON	UBERON:0000310	Description of DDSM	Removal of questionable mass cases	P_00445	Mammogram	NCIT	NCIT_C20178	calcification case
Digital Database for Screening Mammography	Homo sapiens	NCBITAXON	NCBITaxon:9606	breast	UBERON	UBERON:0000310	Description of DDSM	Removal of questionable mass cases	P_00447	Mammogram	NCIT	NCIT_C20178	calcification case
Digital Database for Screening Mammography	Homo sapiens	NCBITAXON	NCBITaxon:9606	breast	UBERON	UBERON:0000310	Description of DDSM	Removal of questionable mass cases	P_00448	Mammogram	NCIT	NCIT_C20178	calcification case
Digital Database for Screening Mammography	Homo sapiens	NCBITAXON	NCBITaxon:9606	breast	UBERON	UBERON:0000310	Description of DDSM	Removal of questionable mass cases	P_00452	Mammogram	NCIT	NCIT_C20178	calcification case
Digital Database for Screening Mammography	Homo sapiens	NCBITAXON	NCBITaxon:9606	breast	UBERON	UBERON:0000310	Description of DDSM	Removal of questionable mass cases	P_00455	Mammogram	NCIT	NCIT_C20178	calcification case
Digital Database for Screening Mammography	Homo sapiens	NCBITAXON	NCBITaxon:9606	breast	UBERON	UBERON:0000310	Description of DDSM	Removal of questionable mass cases	P_00456	Mammogram	NCIT	NCIT_C20178	calcification case
Digital Database for Screening Mammography	Homo sapiens	NCBITAXON	NCBITaxon:9606	breast	UBERON	UBERON:0000310	Description of DDSM	Removal of questionable mass cases	P_00458	Mammogram	NCIT	NCIT_C20178	calcification case
Digital Database for Screening Mammography	Homo sapiens	NCBITAXON	NCBITaxon:9606	breast	UBERON	UBERON:0000310	Description of DDSM	Removal of questionable mass cases	P_00467	Mammogram	NCIT	NCIT_C20178	calcification case
Digital Database for Screening Mammography	Homo sapiens	NCBITAXON	NCBITaxon:9606	breast	UBERON	UBERON:0000310	Description of DDSM	Removal of questionable mass cases	P_00469	Mammogram	NCIT	NCIT_C20178	calcification case
Digital Database for Screening Mammography	Homo sapiens	NCBITAXON	NCBITaxon:9606	breast	UBERON	UBERON:0000310	Description of DDSM	Removal of questionable mass cases	P_00473	Mammogram	NCIT	NCIT_C20178	calcification case
Digital Database for Screening Mammography	Homo sapiens	NCBITAXON	NCBITaxon:9606	breast	UBERON	UBERON:0000310	Description of DDSM	Removal of questionable mass cases	P_00474	Mammogram	NCIT	NCIT_C20178	calcification case
Digital Database for Screening Mammography	Homo sapiens	NCBITAXON	NCBITaxon:9606	breast	UBERON	UBERON:0000310	Description of DDSM	Removal of questionable mass cases	P_00476	Mammogram	NCIT	NCIT_C20178	calcification case
Digital Database for Screening Mammography	Homo sapiens	NCBITAXON	NCBITaxon:9606	breast	UBERON	UBERON:0000310	Description of DDSM	Removal of questionable mass cases	P_00479	Mammogram	NCIT	NCIT_C20178	calcification case
Digital Database for Screening Mammography	Homo sapiens	NCBITAXON	NCBITaxon:9606	breast	UBERON	UBERON:0000310	Description of DDSM	Removal of questionable mass cases	P_00480	Mammogram	NCIT	NCIT_C20178	calcification case
Digital Database for Screening Mammography	Homo sapiens	NCBITAXON	NCBITaxon:9606	breast	UBERON	UBERON:0000310	Description of DDSM	Removal of questionable mass cases	P_00486	Mammogram	NCIT	NCIT_C20178	calcification case
Digital Database for Screening Mammography	Homo sapiens	NCBITAXON	NCBITaxon:9606	breast	UBERON	UBERON:0000310	Description of DDSM	Removal of questionable mass cases	P_00491	Mammogram	NCIT	NCIT_C20178	calcification case
Digital Database for Screening Mammography	Homo sapiens	NCBITAXON	NCBITaxon:9606	breast	UBERON	UBERON:0000310	Description of DDSM	Removal of questionable mass cases	P_00502	Mammogram	NCIT	NCIT_C20178	calcification case
Digital Database for Screening Mammography	Homo sapiens	NCBITAXON	NCBITaxon:9606	breast	UBERON	UBERON:0000310	Description of DDSM	Removal of questionable mass cases	P_00503	Mammogram	NCIT	NCIT_C20178	calcification case
Digital Database for Screening Mammography	Homo sapiens	NCBITAXON	NCBITaxon:9606	breast	UBERON	UBERON:0000310	Description of DDSM	Removal of questionable mass cases	P_00505	Mammogram	NCIT	NCIT_C20178	calcification case
Digital Database for Screening Mammography	Homo sapiens	NCBITAXON	NCBITaxon:9606	breast	UBERON	UBERON:0000310	Description of DDSM	Removal of questionable mass cases	P_00508	Mammogram	NCIT	NCIT_C20178	calcification case
Digital Database for Screening Mammography	Homo sapiens	NCBITAXON	NCBITaxon:9606	breast	UBERON	UBERON:0000310	Description of DDSM	Removal of questionable mass cases	P_00520	Mammogram	NCIT	NCIT_C20178	calcification case
Digital Database for Screening Mammography	Homo sapiens	NCBITAXON	NCBITaxon:9606	breast	UBERON	UBERON:0000310	Description of DDSM	Removal of questionable mass cases	P_00523	Mammogram	NCIT	NCIT_C20178	calcification case
Digital Database for Screening Mammography	Homo sapiens	NCBITAXON	NCBITaxon:9606	breast	UBERON	UBERON:0000310	Description of DDSM	Removal of questionable mass cases	P_00527	Mammogram	NCIT	NCIT_C20178	calcification case
Digital Database for Screening Mammography	Homo sapiens	NCBITAXON	NCBITaxon:9606	breast	UBERON	UBERON:0000310	Description of DDSM	Removal of questionable mass cases	P_00529	Mammogram	NCIT	NCIT_C20178	calcification case
Digital Database for Screening Mammography	Homo sapiens	NCBITAXON	NCBITaxon:9606	breast	UBERON	UBERON:0000310	Description of DDSM	Removal of questionable mass cases	P_00530	Mammogram	NCIT	NCIT_C20178	calcification case
Digital Database for Screening Mammography	Homo sapiens	NCBITAXON	NCBITaxon:9606	breast	UBERON	UBERON:0000310	Description of DDSM	Removal of questionable mass cases	P_00531	Mammogram	NCIT	NCIT_C20178	calcification case
Digital Database for Screening Mammography	Homo sapiens	NCBITAXON	NCBITaxon:9606	breast	UBERON	UBERON:0000310	Description of DDSM	Removal of questionable mass cases	P_00538	Mammogram	NCIT	NCIT_C20178	calcification case
Digital Database for Screening Mammography	Homo sapiens	NCBITAXON	NCBITaxon:9606	breast	UBERON	UBERON:0000310	Description of DDSM	Removal of questionable mass cases	P_00546	Mammogram	NCIT	NCIT_C20178	calcification case
Digital Database for Screening Mammography	Homo sapiens	NCBITAXON	NCBITaxon:9606	breast	UBERON	UBERON:0000310	Description of DDSM	Removal of questionable mass cases	P_00548	Mammogram	NCIT	NCIT_C20178	calcification case
Digital Database for Screening Mammography	Homo sapiens	NCBITAXON	NCBITaxon:9606	breast	UBERON	UBERON:0000310	Description of DDSM	Removal of questionable mass cases	P_00551	Mammogram	NCIT	NCIT_C20178	calcification case
Digital Database for Screening Mammography	Homo sapiens	NCBITAXON	NCBITaxon:9606	breast	UBERON	UBERON:0000310	Description of DDSM	Removal of questionable mass cases	P_00552	Mammogram	NCIT	NCIT_C20178	calcification case
Digital Database for Screening Mammography	Homo sapiens	NCBITAXON	NCBITaxon:9606	breast	UBERON	UBERON:0000310	Description of DDSM	Removal of questionable mass cases	P_00555	Mammogram	NCIT	NCIT_C20178	calcification case
Digital Database for Screening Mammography	Homo sapiens	NCBITAXON	NCBITaxon:9606	breast	UBERON	UBERON:0000310	Description of DDSM	Removal of questionable mass cases	P_00556	Mammogram	NCIT	NCIT_C20178	calcification case
Digital Database for Screening Mammography	Homo sapiens	NCBITAXON	NCBITaxon:9606	breast	UBERON	UBERON:0000310	Description of DDSM	Removal of questionable mass cases	P_00557	Mammogram	NCIT	NCIT_C20178	calcification case
Digital Database for Screening Mammography	Homo sapiens	NCBITAXON	NCBITaxon:9606	breast	UBERON	UBERON:0000310	Description of DDSM	Removal of questionable mass cases	P_00558	Mammogram	NCIT	NCIT_C20178	calcification case
Digital Database for Screening Mammography	Homo sapiens	NCBITAXON	NCBITaxon:9606	breast	UBERON	UBERON:0000310	Description of DDSM	Removal of questionable mass cases	P_00563	Mammogram	NCIT	NCIT_C20178	calcification case
Digital Database for Screening Mammography	Homo sapiens	NCBITAXON	NCBITaxon:9606	breast	UBERON	UBERON:0000310	Description of DDSM	Removal of questionable mass cases	P_00571	Mammogram	NCIT	NCIT_C20178	calcification case
Digital Database for Screening Mammography	Homo sapiens	NCBITAXON	NCBITaxon:9606	breast	UBERON	UBERON:0000310	Description of DDSM	Removal of questionable mass cases	P_00574	Mammogram	NCIT	NCIT_C20178	calcification case
Digital Database for Screening Mammography	Homo sapiens	NCBITAXON	NCBITaxon:9606	breast	UBERON	UBERON:0000310	Description of DDSM	Removal of questionable mass cases	P_00578	Mammogram	NCIT	NCIT_C20178	calcification case
Digital Database for Screening Mammography	Homo sapiens	NCBITAXON	NCBITaxon:9606	breast	UBERON	UBERON:0000310	Description of DDSM	Removal of questionable mass cases	P_00582	Mammogram	NCIT	NCIT_C20178	calcification case
Digital Database for Screening Mammography	Homo sapiens	NCBITAXON	NCBITaxon:9606	breast	UBERON	UBERON:0000310	Description of DDSM	Removal of questionable mass cases	P_00583	Mammogram	NCIT	NCIT_C20178	calcification case
Digital Database for Screening Mammography	Homo sapiens	NCBITAXON	NCBITaxon:9606	breast	UBERON	UBERON:0000310	Description of DDSM	Removal of questionable mass cases	P_00585	Mammogram	NCIT	NCIT_C20178	calcification case
Digital Database for Screening Mammography	Homo sapiens	NCBITAXON	NCBITaxon:9606	breast	UBERON	UBERON:0000310	Description of DDSM	Removal of questionable mass cases	P_00593	Mammogram	NCIT	NCIT_C20178	calcification case
Digital Database for Screening Mammography	Homo sapiens	NCBITAXON	NCBITaxon:9606	breast	UBERON	UBERON:0000310	Description of DDSM	Removal of questionable mass cases	P_00594	Mammogram	NCIT	NCIT_C20178	calcification case
Digital Database for Screening Mammography	Homo sapiens	NCBITAXON	NCBITaxon:9606	breast	UBERON	UBERON:0000310	Description of DDSM	Removal of questionable mass cases	P_00595	Mammogram	NCIT	NCIT_C20178	calcification case
Digital Database for Screening Mammography	Homo sapiens	NCBITAXON	NCBITaxon:9606	breast	UBERON	UBERON:0000310	Description of DDSM	Removal of questionable mass cases	P_00600	Mammogram	NCIT	NCIT_C20178	calcification case
Digital Database for Screening Mammography	Homo sapiens	NCBITAXON	NCBITaxon:9606	breast	UBERON	UBERON:0000310	Description of DDSM	Removal of questionable mass cases	P_00606	Mammogram	NCIT	NCIT_C20178	calcification case
Digital Database for Screening Mammography	Homo sapiens	NCBITAXON	NCBITaxon:9606	breast	UBERON	UBERON:0000310	Description of DDSM	Removal of questionable mass cases	P_00609	Mammogram	NCIT	NCIT_C20178	calcification case
Digital Database for Screening Mammography	Homo sapiens	NCBITAXON	NCBITaxon:9606	breast	UBERON	UBERON:0000310	Description of DDSM	Removal of questionable mass cases	P_00613	Mammogram	NCIT	NCIT_C20178	calcification case
Digital Database for Screening Mammography	Homo sapiens	NCBITAXON	NCBITaxon:9606	breast	UBERON	UBERON:0000310	Description of DDSM	Removal of questionable mass cases	P_00621	Mammogram	NCIT	NCIT_C20178	calcification case
Digital Database for Screening Mammography	Homo sapiens	NCBITAXON	NCBITaxon:9606	breast	UBERON	UBERON:0000310	Description of DDSM	Removal of questionable mass cases	P_00624	Mammogram	NCIT	NCIT_C20178	calcification case
Digital Database for Screening Mammography	Homo sapiens	NCBITAXON	NCBITaxon:9606	breast	UBERON	UBERON:0000310	Description of DDSM	Removal of questionable mass cases	P_00625	Mammogram	NCIT	NCIT_C20178	calcification case
Digital Database for Screening Mammography	Homo sapiens	NCBITAXON	NCBITaxon:9606	breast	UBERON	UBERON:0000310	Description of DDSM	Removal of questionable mass cases	P_00627	Mammogram	NCIT	NCIT_C20178	calcification case
Digital Database for Screening Mammography	Homo sapiens	NCBITAXON	NCBITaxon:9606	breast	UBERON	UBERON:0000310	Description of DDSM	Removal of questionable mass cases	P_00631	Mammogram	NCIT	NCIT_C20178	calcification case
Digital Database for Screening Mammography	Homo sapiens	NCBITAXON	NCBITaxon:9606	breast	UBERON	UBERON:0000310	Description of DDSM	Removal of questionable mass cases	P_00633	Mammogram	NCIT	NCIT_C20178	calcification case
Digital Database for Screening Mammography	Homo sapiens	NCBITAXON	NCBITaxon:9606	breast	UBERON	UBERON:0000310	Description of DDSM	Removal of questionable mass cases	P_00635	Mammogram	NCIT	NCIT_C20178	calcification case
Digital Database for Screening Mammography	Homo sapiens	NCBITAXON	NCBITaxon:9606	breast	UBERON	UBERON:0000310	Description of DDSM	Removal of questionable mass cases	P_00638	Mammogram	NCIT	NCIT_C20178	calcification case
Digital Database for Screening Mammography	Homo sapiens	NCBITAXON	NCBITaxon:9606	breast	UBERON	UBERON:0000310	Description of DDSM	Removal of questionable mass cases	P_00642	Mammogram	NCIT	NCIT_C20178	calcification case
Digital Database for Screening Mammography	Homo sapiens	NCBITAXON	NCBITaxon:9606	breast	UBERON	UBERON:0000310	Description of DDSM	Removal of questionable mass cases	P_00645	Mammogram	NCIT	NCIT_C20178	calcification case
Digital Database for Screening Mammography	Homo sapiens	NCBITAXON	NCBITaxon:9606	breast	UBERON	UBERON:0000310	Description of DDSM	Removal of questionable mass cases	P_00647	Mammogram	NCIT	NCIT_C20178	calcification case
Digital Database for Screening Mammography	Homo sapiens	NCBITAXON	NCBITaxon:9606	breast	UBERON	UBERON:0000310	Description of DDSM	Removal of questionable mass cases	P_00654	Mammogram	NCIT	NCIT_C20178	calcification case
Digital Database for Screening Mammography	Homo sapiens	NCBITAXON	NCBITaxon:9606	breast	UBERON	UBERON:0000310	Description of DDSM	Removal of questionable mass cases	P_00655	Mammogram	NCIT	NCIT_C20178	calcification case
Digital Database for Screening Mammography	Homo sapiens	NCBITAXON	NCBITaxon:9606	breast	UBERON	UBERON:0000310	Description of DDSM	Removal of questionable mass cases	P_00658	Mammogram	NCIT	NCIT_C20178	calcification case
Digital Database for Screening Mammography	Homo sapiens	NCBITAXON	NCBITaxon:9606	breast	UBERON	UBERON:0000310	Description of DDSM	Removal of questionable mass cases	P_00664	Mammogram	NCIT	NCIT_C20178	calcification case
Digital Database for Screening Mammography	Homo sapiens	NCBITAXON	NCBITaxon:9606	breast	UBERON	UBERON:0000310	Description of DDSM	Removal of questionable mass cases	P_00667	Mammogram	NCIT	NCIT_C20178	calcification case
Digital Database for Screening Mammography	Homo sapiens	NCBITAXON	NCBITaxon:9606	breast	UBERON	UBERON:0000310	Description of DDSM	Removal of questionable mass cases	P_00669	Mammogram	NCIT	NCIT_C20178	calcification case
Digital Database for Screening Mammography	Homo sapiens	NCBITAXON	NCBITaxon:9606	breast	UBERON	UBERON:0000310	Description of DDSM	Removal of questionable mass cases	P_00674	Mammogram	NCIT	NCIT_C20178	calcification case
Digital Database for Screening Mammography	Homo sapiens	NCBITAXON	NCBITaxon:9606	breast	UBERON	UBERON:0000310	Description of DDSM	Removal of questionable mass cases	P_00680	Mammogram	NCIT	NCIT_C20178	calcification case
Digital Database for Screening Mammography	Homo sapiens	NCBITAXON	NCBITaxon:9606	breast	UBERON	UBERON:0000310	Description of DDSM	Removal of questionable mass cases	P_00682	Mammogram	NCIT	NCIT_C20178	calcification case
Digital Database for Screening Mammography	Homo sapiens	NCBITAXON	NCBITaxon:9606	breast	UBERON	UBERON:0000310	Description of DDSM	Removal of questionable mass cases	P_00683	Mammogram	NCIT	NCIT_C20178	calcification case
Digital Database for Screening Mammography	Homo sapiens	NCBITAXON	NCBITaxon:9606	breast	UBERON	UBERON:0000310	Description of DDSM	Removal of questionable mass cases	P_00684	Mammogram	NCIT	NCIT_C20178	calcification case
Digital Database for Screening Mammography	Homo sapiens	NCBITAXON	NCBITaxon:9606	breast	UBERON	UBERON:0000310	Description of DDSM	Removal of questionable mass cases	P_00685	Mammogram	NCIT	NCIT_C20178	calcification case
Digital Database for Screening Mammography	Homo sapiens	NCBITAXON	NCBITaxon:9606	breast	UBERON	UBERON:0000310	Description of DDSM	Removal of questionable mass cases	P_00693	Mammogram	NCIT	NCIT_C20178	calcification case
Digital Database for Screening Mammography	Homo sapiens	NCBITAXON	NCBITaxon:9606	breast	UBERON	UBERON:0000310	Description of DDSM	Removal of questionable mass cases	P_00701	Mammogram	NCIT	NCIT_C20178	calcification case
Digital Database for Screening Mammography	Homo sapiens	NCBITAXON	NCBITaxon:9606	breast	UBERON	UBERON:0000310	Description of DDSM	Removal of questionable mass cases	P_00704	Mammogram	NCIT	NCIT_C20178	calcification case
Digital Database for Screening Mammography	Homo sapiens	NCBITAXON	NCBITaxon:9606	breast	UBERON	UBERON:0000310	Description of DDSM	Removal of questionable mass cases	P_00705	Mammogram	NCIT	NCIT_C20178	calcification case
Digital Database for Screening Mammography	Homo sapiens	NCBITAXON	NCBITaxon:9606	breast	UBERON	UBERON:0000310	Description of DDSM	Removal of questionable mass cases	P_00709	Mammogram	NCIT	NCIT_C20178	calcification case
Digital Database for Screening Mammography	Homo sapiens	NCBITAXON	NCBITaxon:9606	breast	UBERON	UBERON:0000310	Description of DDSM	Removal of questionable mass cases	P_00712	Mammogram	NCIT	NCIT_C20178	calcification case
Digital Database for Screening Mammography	Homo sapiens	NCBITAXON	NCBITaxon:9606	breast	UBERON	UBERON:0000310	Description of DDSM	Removal of questionable mass cases	P_00713	Mammogram	NCIT	NCIT_C20178	calcification case
Digital Database for Screening Mammography	Homo sapiens	NCBITAXON	NCBITaxon:9606	breast	UBERON	UBERON:0000310	Description of DDSM	Removal of questionable mass cases	P_00725	Mammogram	NCIT	NCIT_C20178	calcification case
Digital Database for Screening Mammography	Homo sapiens	NCBITAXON	NCBITaxon:9606	breast	UBERON	UBERON:0000310	Description of DDSM	Removal of questionable mass cases	P_00729	Mammogram	NCIT	NCIT_C20178	calcification case
Digital Database for Screening Mammography	Homo sapiens	NCBITAXON	NCBITaxon:9606	breast	UBERON	UBERON:0000310	Description of DDSM	Removal of questionable mass cases	P_00735	Mammogram	NCIT	NCIT_C20178	calcification case
Digital Database for Screening Mammography	Homo sapiens	NCBITAXON	NCBITaxon:9606	breast	UBERON	UBERON:0000310	Description of DDSM	Removal of questionable mass cases	P_00736	Mammogram	NCIT	NCIT_C20178	calcification case
Digital Database for Screening Mammography	Homo sapiens	NCBITAXON	NCBITaxon:9606	breast	UBERON	UBERON:0000310	Description of DDSM	Removal of questionable mass cases	P_00743	Mammogram	NCIT	NCIT_C20178	calcification case
Digital Database for Screening Mammography	Homo sapiens	NCBITAXON	NCBITaxon:9606	breast	UBERON	UBERON:0000310	Description of DDSM	Removal of questionable mass cases	P_00744	Mammogram	NCIT	NCIT_C20178	calcification case
Digital Database for Screening Mammography	Homo sapiens	NCBITAXON	NCBITaxon:9606	breast	UBERON	UBERON:0000310	Description of DDSM	Removal of questionable mass cases	P_00750	Mammogram	NCIT	NCIT_C20178	calcification case
Digital Database for Screening Mammography	Homo sapiens	NCBITAXON	NCBITaxon:9606	breast	UBERON	UBERON:0000310	Description of DDSM	Removal of questionable mass cases	P_00751	Mammogram	NCIT	NCIT_C20178	calcification case
Digital Database for Screening Mammography	Homo sapiens	NCBITAXON	NCBITaxon:9606	breast	UBERON	UBERON:0000310	Description of DDSM	Removal of questionable mass cases	P_00757	Mammogram	NCIT	NCIT_C20178	calcification case
Digital Database for Screening Mammography	Homo sapiens	NCBITAXON	NCBITaxon:9606	breast	UBERON	UBERON:0000310	Description of DDSM	Removal of questionable mass cases	P_00759	Mammogram	NCIT	NCIT_C20178	calcification case
Digital Database for Screening Mammography	Homo sapiens	NCBITAXON	NCBITaxon:9606	breast	UBERON	UBERON:0000310	Description of DDSM	Removal of questionable mass cases	P_00761	Mammogram	NCIT	NCIT_C20178	calcification case
Digital Database for Screening Mammography	Homo sapiens	NCBITAXON	NCBITaxon:9606	breast	UBERON	UBERON:0000310	Description of DDSM	Removal of questionable mass cases	P_00767	Mammogram	NCIT	NCIT_C20178	calcification case
Digital Database for Screening Mammography	Homo sapiens	NCBITAXON	NCBITaxon:9606	breast	UBERON	UBERON:0000310	Description of DDSM	Removal of questionable mass cases	P_00768	Mammogram	NCIT	NCIT_C20178	calcification case
Digital Database for Screening Mammography	Homo sapiens	NCBITAXON	NCBITaxon:9606	breast	UBERON	UBERON:0000310	Description of DDSM	Removal of questionable mass cases	P_00771	Mammogram	NCIT	NCIT_C20178	calcification case
Digital Database for Screening Mammography	Homo sapiens	NCBITAXON	NCBITaxon:9606	breast	UBERON	UBERON:0000310	Description of DDSM	Removal of questionable mass cases	P_00772	Mammogram	NCIT	NCIT_C20178	calcification case
Digital Database for Screening Mammography	Homo sapiens	NCBITAXON	NCBITaxon:9606	breast	UBERON	UBERON:0000310	Description of DDSM	Removal of questionable mass cases	P_00780	Mammogram	NCIT	NCIT_C20178	calcification case
Digital Database for Screening Mammography	Homo sapiens	NCBITAXON	NCBITaxon:9606	breast	UBERON	UBERON:0000310	Description of DDSM	Removal of questionable mass cases	P_00784	Mammogram	NCIT	NCIT_C20178	calcification case
Digital Database for Screening Mammography	Homo sapiens	NCBITAXON	NCBITaxon:9606	breast	UBERON	UBERON:0000310	Description of DDSM	Removal of questionable mass cases	P_00787	Mammogram	NCIT	NCIT_C20178	calcification case
Digital Database for Screening Mammography	Homo sapiens	NCBITAXON	NCBITaxon:9606	breast	UBERON	UBERON:0000310	Description of DDSM	Removal of questionable mass cases	P_00792	Mammogram	NCIT	NCIT_C20178	calcification case
Digital Database for Screening Mammography	Homo sapiens	NCBITAXON	NCBITaxon:9606	breast	UBERON	UBERON:0000310	Description of DDSM	Removal of questionable mass cases	P_00793	Mammogram	NCIT	NCIT_C20178	calcification case
Digital Database for Screening Mammography	Homo sapiens	NCBITAXON	NCBITaxon:9606	breast	UBERON	UBERON:0000310	Description of DDSM	Removal of questionable mass cases	P_00799	Mammogram	NCIT	NCIT_C20178	calcification case
Digital Database for Screening Mammography	Homo sapiens	NCBITAXON	NCBITaxon:9606	breast	UBERON	UBERON:0000310	Description of DDSM	Removal of questionable mass cases	P_00806	Mammogram	NCIT	NCIT_C20178	calcification case
Digital Database for Screening Mammography	Homo sapiens	NCBITAXON	NCBITaxon:9606	breast	UBERON	UBERON:0000310	Description of DDSM	Removal of questionable mass cases	P_00808	Mammogram	NCIT	NCIT_C20178	calcification case
Digital Database for Screening Mammography	Homo sapiens	NCBITAXON	NCBITaxon:9606	breast	UBERON	UBERON:0000310	Description of DDSM	Removal of questionable mass cases	P_00809	Mammogram	NCIT	NCIT_C20178	calcification case
Digital Database for Screening Mammography	Homo sapiens	NCBITAXON	NCBITaxon:9606	breast	UBERON	UBERON:0000310	Description of DDSM	Removal of questionable mass cases	P_00812	Mammogram	NCIT	NCIT_C20178	calcification case
Digital Database for Screening Mammography	Homo sapiens	NCBITAXON	NCBITaxon:9606	breast	UBERON	UBERON:0000310	Description of DDSM	Removal of questionable mass cases	P_00819	Mammogram	NCIT	NCIT_C20178	calcification case
Digital Database for Screening Mammography	Homo sapiens	NCBITAXON	NCBITaxon:9606	breast	UBERON	UBERON:0000310	Description of DDSM	Removal of questionable mass cases	P_00824	Mammogram	NCIT	NCIT_C20178	calcification case
Digital Database for Screening Mammography	Homo sapiens	NCBITAXON	NCBITaxon:9606	breast	UBERON	UBERON:0000310	Description of DDSM	Removal of questionable mass cases	P_00825	Mammogram	NCIT	NCIT_C20178	calcification case
Digital Database for Screening Mammography	Homo sapiens	NCBITAXON	NCBITaxon:9606	breast	UBERON	UBERON:0000310	Description of DDSM	Removal of questionable mass cases	P_00832	Mammogram	NCIT	NCIT_C20178	calcification case
Digital Database for Screening Mammography	Homo sapiens	NCBITAXON	NCBITaxon:9606	breast	UBERON	UBERON:0000310	Description of DDSM	Removal of questionable mass cases	P_00833	Mammogram	NCIT	NCIT_C20178	calcification case
Digital Database for Screening Mammography	Homo sapiens	NCBITAXON	NCBITaxon:9606	breast	UBERON	UBERON:0000310	Description of DDSM	Removal of questionable mass cases	P_00834	Mammogram	NCIT	NCIT_C20178	calcification case
Digital Database for Screening Mammography	Homo sapiens	NCBITAXON	NCBITaxon:9606	breast	UBERON	UBERON:0000310	Description of DDSM	Removal of questionable mass cases	P_00835	Mammogram	NCIT	NCIT_C20178	calcification case
Digital Database for Screening Mammography	Homo sapiens	NCBITAXON	NCBITaxon:9606	breast	UBERON	UBERON:0000310	Description of DDSM	Removal of questionable mass cases	P_00840	Mammogram	NCIT	NCIT_C20178	calcification case
Digital Database for Screening Mammography	Homo sapiens	NCBITAXON	NCBITaxon:9606	breast	UBERON	UBERON:0000310	Description of DDSM	Removal of questionable mass cases	P_00842	Mammogram	NCIT	NCIT_C20178	calcification case
Digital Database for Screening Mammography	Homo sapiens	NCBITAXON	NCBITaxon:9606	breast	UBERON	UBERON:0000310	Description of DDSM	Removal of questionable mass cases	P_00846	Mammogram	NCIT	NCIT_C20178	calcification case
Digital Database for Screening Mammography	Homo sapiens	NCBITAXON	NCBITaxon:9606	breast	UBERON	UBERON:0000310	Description of DDSM	Removal of questionable mass cases	P_00852	Mammogram	NCIT	NCIT_C20178	calcification case
Digital Database for Screening Mammography	Homo sapiens	NCBITAXON	NCBITaxon:9606	breast	UBERON	UBERON:0000310	Description of DDSM	Removal of questionable mass cases	P_00854	Mammogram	NCIT	NCIT_C20178	calcification case
Digital Database for Screening Mammography	Homo sapiens	NCBITAXON	NCBITaxon:9606	breast	UBERON	UBERON:0000310	Description of DDSM	Removal of questionable mass cases	P_00855	Mammogram	NCIT	NCIT_C20178	calcification case
Digital Database for Screening Mammography	Homo sapiens	NCBITAXON	NCBITaxon:9606	breast	UBERON	UBERON:0000310	Description of DDSM	Removal of questionable mass cases	P_00856	Mammogram	NCIT	NCIT_C20178	calcification case
Digital Database for Screening Mammography	Homo sapiens	NCBITAXON	NCBITaxon:9606	breast	UBERON	UBERON:0000310	Description of DDSM	Removal of questionable mass cases	P_00858	Mammogram	NCIT	NCIT_C20178	calcification case
Digital Database for Screening Mammography	Homo sapiens	NCBITAXON	NCBITaxon:9606	breast	UBERON	UBERON:0000310	Description of DDSM	Removal of questionable mass cases	P_00861	Mammogram	NCIT	NCIT_C20178	calcification case
Digital Database for Screening Mammography	Homo sapiens	NCBITAXON	NCBITaxon:9606	breast	UBERON	UBERON:0000310	Description of DDSM	Removal of questionable mass cases	P_00862	Mammogram	NCIT	NCIT_C20178	calcification case
Digital Database for Screening Mammography	Homo sapiens	NCBITAXON	NCBITaxon:9606	breast	UBERON	UBERON:0000310	Description of DDSM	Removal of questionable mass cases	P_00864	Mammogram	NCIT	NCIT_C20178	calcification case
Digital Database for Screening Mammography	Homo sapiens	NCBITAXON	NCBITaxon:9606	breast	UBERON	UBERON:0000310	Description of DDSM	Removal of questionable mass cases	P_00866	Mammogram	NCIT	NCIT_C20178	calcification case
Digital Database for Screening Mammography	Homo sapiens	NCBITAXON	NCBITaxon:9606	breast	UBERON	UBERON:0000310	Description of DDSM	Removal of questionable mass cases	P_00868	Mammogram	NCIT	NCIT_C20178	calcification case
Digital Database for Screening Mammography	Homo sapiens	NCBITAXON	NCBITaxon:9606	breast	UBERON	UBERON:0000310	Description of DDSM	Removal of questionable mass cases	P_00877	Mammogram	NCIT	NCIT_C20178	calcification case
Digital Database for Screening Mammography	Homo sapiens	NCBITAXON	NCBITaxon:9606	breast	UBERON	UBERON:0000310	Description of DDSM	Removal of questionable mass cases	P_00878	Mammogram	NCIT	NCIT_C20178	calcification case
Digital Database for Screening Mammography	Homo sapiens	NCBITAXON	NCBITaxon:9606	breast	UBERON	UBERON:0000310	Description of DDSM	Removal of questionable mass cases	P_00880	Mammogram	NCIT	NCIT_C20178	calcification case
Digital Database for Screening Mammography	Homo sapiens	NCBITAXON	NCBITaxon:9606	breast	UBERON	UBERON:0000310	Description of DDSM	Removal of questionable mass cases	P_00883	Mammogram	NCIT	NCIT_C20178	calcification case
Digital Database for Screening Mammography	Homo sapiens	NCBITAXON	NCBITaxon:9606	breast	UBERON	UBERON:0000310	Description of DDSM	Removal of questionable mass cases	P_00890	Mammogram	NCIT	NCIT_C20178	calcification case
Digital Database for Screening Mammography	Homo sapiens	NCBITAXON	NCBITaxon:9606	breast	UBERON	UBERON:0000310	Description of DDSM	Removal of questionable mass cases	P_00895	Mammogram	NCIT	NCIT_C20178	calcification case
Digital Database for Screening Mammography	Homo sapiens	NCBITAXON	NCBITaxon:9606	breast	UBERON	UBERON:0000310	Description of DDSM	Removal of questionable mass cases	P_00897	Mammogram	NCIT	NCIT_C20178	calcification case
Digital Database for Screening Mammography	Homo sapiens	NCBITAXON	NCBITaxon:9606	breast	UBERON	UBERON:0000310	Description of DDSM	Removal of questionable mass cases	P_00899	Mammogram	NCIT	NCIT_C20178	calcification case
Digital Database for Screening Mammography	Homo sapiens	NCBITAXON	NCBITaxon:9606	breast	UBERON	UBERON:0000310	Description of DDSM	Removal of questionable mass cases	P_00909	Mammogram	NCIT	NCIT_C20178	calcification case
Digital Database for Screening Mammography	Homo sapiens	NCBITAXON	NCBITaxon:9606	breast	UBERON	UBERON:0000310	Description of DDSM	Removal of questionable mass cases	P_00912	Mammogram	NCIT	NCIT_C20178	calcification case
Digital Database for Screening Mammography	Homo sapiens	NCBITAXON	NCBITaxon:9606	breast	UBERON	UBERON:0000310	Description of DDSM	Removal of questionable mass cases	P_00916	Mammogram	NCIT	NCIT_C20178	calcification case
Digital Database for Screening Mammography	Homo sapiens	NCBITAXON	NCBITaxon:9606	breast	UBERON	UBERON:0000310	Description of DDSM	Removal of questionable mass cases	P_00923	Mammogram	NCIT	NCIT_C20178	calcification case
Digital Database for Screening Mammography	Homo sapiens	NCBITAXON	NCBITaxon:9606	breast	UBERON	UBERON:0000310	Description of DDSM	Removal of questionable mass cases	P_00925	Mammogram	NCIT	NCIT_C20178	calcification case
Digital Database for Screening Mammography	Homo sapiens	NCBITAXON	NCBITaxon:9606	breast	UBERON	UBERON:0000310	Description of DDSM	Removal of questionable mass cases	P_00926	Mammogram	NCIT	NCIT_C20178	calcification case
Digital Database for Screening Mammography	Homo sapiens	NCBITAXON	NCBITaxon:9606	breast	UBERON	UBERON:0000310	Description of DDSM	Removal of questionable mass cases	P_00930	Mammogram	NCIT	NCIT_C20178	calcification case
Digital Database for Screening Mammography	Homo sapiens	NCBITAXON	NCBITaxon:9606	breast	UBERON	UBERON:0000310	Description of DDSM	Removal of questionable mass cases	P_00933	Mammogram	NCIT	NCIT_C20178	calcification case
Digital Database for Screening Mammography	Homo sapiens	NCBITAXON	NCBITaxon:9606	breast	UBERON	UBERON:0000310	Description of DDSM	Removal of questionable mass cases	P_00937	Mammogram	NCIT	NCIT_C20178	calcification case
Digital Database for Screening Mammography	Homo sapiens	NCBITAXON	NCBITaxon:9606	breast	UBERON	UBERON:0000310	Description of DDSM	Removal of questionable mass cases	P_00944	Mammogram	NCIT	NCIT_C20178	calcification case
Digital Database for Screening Mammography	Homo sapiens	NCBITAXON	NCBITaxon:9606	breast	UBERON	UBERON:0000310	Description of DDSM	Removal of questionable mass cases	P_00945	Mammogram	NCIT	NCIT_C20178	calcification case
Digital Database for Screening Mammography	Homo sapiens	NCBITAXON	NCBITaxon:9606	breast	UBERON	UBERON:0000310	Description of DDSM	Removal of questionable mass cases	P_00953	Mammogram	NCIT	NCIT_C20178	calcification case
Digital Database for Screening Mammography	Homo sapiens	NCBITAXON	NCBITaxon:9606	breast	UBERON	UBERON:0000310	Description of DDSM	Removal of questionable mass cases	P_00954	Mammogram	NCIT	NCIT_C20178	calcification case
Digital Database for Screening Mammography	Homo sapiens	NCBITAXON	NCBITaxon:9606	breast	UBERON	UBERON:0000310	Description of DDSM	Removal of questionable mass cases	P_00955	Mammogram	NCIT	NCIT_C20178	calcification case
Digital Database for Screening Mammography	Homo sapiens	NCBITAXON	NCBITaxon:9606	breast	UBERON	UBERON:0000310	Description of DDSM	Removal of questionable mass cases	P_00956	Mammogram	NCIT	NCIT_C20178	calcification case
Digital Database for Screening Mammography	Homo sapiens	NCBITAXON	NCBITaxon:9606	breast	UBERON	UBERON:0000310	Description of DDSM	Removal of questionable mass cases	P_00960	Mammogram	NCIT	NCIT_C20178	calcification case
Digital Database for Screening Mammography	Homo sapiens	NCBITAXON	NCBITaxon:9606	breast	UBERON	UBERON:0000310	Description of DDSM	Removal of questionable mass cases	P_00965	Mammogram	NCIT	NCIT_C20178	calcification case
Digital Database for Screening Mammography	Homo sapiens	NCBITAXON	NCBITaxon:9606	breast	UBERON	UBERON:0000310	Description of DDSM	Removal of questionable mass cases	P_00967	Mammogram	NCIT	NCIT_C20178	calcification case
Digital Database for Screening Mammography	Homo sapiens	NCBITAXON	NCBITaxon:9606	breast	UBERON	UBERON:0000310	Description of DDSM	Removal of questionable mass cases	P_00971	Mammogram	NCIT	NCIT_C20178	calcification case
Digital Database for Screening Mammography	Homo sapiens	NCBITAXON	NCBITaxon:9606	breast	UBERON	UBERON:0000310	Description of DDSM	Removal of questionable mass cases	P_00973	Mammogram	NCIT	NCIT_C20178	calcification case
Digital Database for Screening Mammography	Homo sapiens	NCBITAXON	NCBITaxon:9606	breast	UBERON	UBERON:0000310	Description of DDSM	Removal of questionable mass cases	P_00977	Mammogram	NCIT	NCIT_C20178	calcification case
Digital Database for Screening Mammography	Homo sapiens	NCBITAXON	NCBITaxon:9606	breast	UBERON	UBERON:0000310	Description of DDSM	Removal of questionable mass cases	P_00981	Mammogram	NCIT	NCIT_C20178	calcification case
Digital Database for Screening Mammography	Homo sapiens	NCBITAXON	NCBITaxon:9606	breast	UBERON	UBERON:0000310	Description of DDSM	Removal of questionable mass cases	P_00983	Mammogram	NCIT	NCIT_C20178	calcification case
Digital Database for Screening Mammography	Homo sapiens	NCBITAXON	NCBITaxon:9606	breast	UBERON	UBERON:0000310	Description of DDSM	Removal of questionable mass cases	P_00989	Mammogram	NCIT	NCIT_C20178	calcification case
Digital Database for Screening Mammography	Homo sapiens	NCBITAXON	NCBITaxon:9606	breast	UBERON	UBERON:0000310	Description of DDSM	Removal of questionable mass cases	P_00991	Mammogram	NCIT	NCIT_C20178	calcification case
Digital Database for Screening Mammography	Homo sapiens	NCBITAXON	NCBITaxon:9606	breast	UBERON	UBERON:0000310	Description of DDSM	Removal of questionable mass cases	P_00992	Mammogram	NCIT	NCIT_C20178	calcification case
Digital Database for Screening Mammography	Homo sapiens	NCBITAXON	NCBITaxon:9606	breast	UBERON	UBERON:0000310	Description of DDSM	Removal of questionable mass cases	P_00993	Mammogram	NCIT	NCIT_C20178	calcification case
Digital Database for Screening Mammography	Homo sapiens	NCBITAXON	NCBITaxon:9606	breast	UBERON	UBERON:0000310	Description of DDSM	Removal of questionable mass cases	P_00998	Mammogram	NCIT	NCIT_C20178	calcification case
Digital Database for Screening Mammography	Homo sapiens	NCBITAXON	NCBITaxon:9606	breast	UBERON	UBERON:0000310	Description of DDSM	Removal of questionable mass cases	P_01002	Mammogram	NCIT	NCIT_C20178	calcification case
Digital Database for Screening Mammography	Homo sapiens	NCBITAXON	NCBITaxon:9606	breast	UBERON	UBERON:0000310	Description of DDSM	Removal of questionable mass cases	P_01003	Mammogram	NCIT	NCIT_C20178	calcification case
Digital Database for Screening Mammography	Homo sapiens	NCBITAXON	NCBITaxon:9606	breast	UBERON	UBERON:0000310	Description of DDSM	Removal of questionable mass cases	P_01010	Mammogram	NCIT	NCIT_C20178	calcification case
Digital Database for Screening Mammography	Homo sapiens	NCBITAXON	NCBITaxon:9606	breast	UBERON	UBERON:0000310	Description of DDSM	Removal of questionable mass cases	P_01015	Mammogram	NCIT	NCIT_C20178	calcification case
Digital Database for Screening Mammography	Homo sapiens	NCBITAXON	NCBITaxon:9606	breast	UBERON	UBERON:0000310	Description of DDSM	Removal of questionable mass cases	P_01016	Mammogram	NCIT	NCIT_C20178	calcification case
Digital Database for Screening Mammography	Homo sapiens	NCBITAXON	NCBITaxon:9606	breast	UBERON	UBERON:0000310	Description of DDSM	Removal of questionable mass cases	P_01019	Mammogram	NCIT	NCIT_C20178	calcification case
Digital Database for Screening Mammography	Homo sapiens	NCBITAXON	NCBITaxon:9606	breast	UBERON	UBERON:0000310	Description of DDSM	Removal of questionable mass cases	P_01029	Mammogram	NCIT	NCIT_C20178	calcification case
Digital Database for Screening Mammography	Homo sapiens	NCBITAXON	NCBITaxon:9606	breast	UBERON	UBERON:0000310	Description of DDSM	Removal of questionable mass cases	P_01033	Mammogram	NCIT	NCIT_C20178	calcification case
Digital Database for Screening Mammography	Homo sapiens	NCBITAXON	NCBITaxon:9606	breast	UBERON	UBERON:0000310	Description of DDSM	Removal of questionable mass cases	P_01037	Mammogram	NCIT	NCIT_C20178	calcification case
Digital Database for Screening Mammography	Homo sapiens	NCBITAXON	NCBITaxon:9606	breast	UBERON	UBERON:0000310	Description of DDSM	Removal of questionable mass cases	P_01040	Mammogram	NCIT	NCIT_C20178	calcification case
Digital Database for Screening Mammography	Homo sapiens	NCBITAXON	NCBITaxon:9606	breast	UBERON	UBERON:0000310	Description of DDSM	Removal of questionable mass cases	P_01041	Mammogram	NCIT	NCIT_C20178	calcification case
Digital Database for Screening Mammography	Homo sapiens	NCBITAXON	NCBITaxon:9606	breast	UBERON	UBERON:0000310	Description of DDSM	Removal of questionable mass cases	P_01043	Mammogram	NCIT	NCIT_C20178	calcification case
Digital Database for Screening Mammography	Homo sapiens	NCBITAXON	NCBITaxon:9606	breast	UBERON	UBERON:0000310	Description of DDSM	Removal of questionable mass cases	P_01045	Mammogram	NCIT	NCIT_C20178	calcification case
Digital Database for Screening Mammography	Homo sapiens	NCBITAXON	NCBITaxon:9606	breast	UBERON	UBERON:0000310	Description of DDSM	Removal of questionable mass cases	P_01046	Mammogram	NCIT	NCIT_C20178	calcification case
Digital Database for Screening Mammography	Homo sapiens	NCBITAXON	NCBITaxon:9606	breast	UBERON	UBERON:0000310	Description of DDSM	Removal of questionable mass cases	P_01049	Mammogram	NCIT	NCIT_C20178	calcification case
Digital Database for Screening Mammography	Homo sapiens	NCBITAXON	NCBITaxon:9606	breast	UBERON	UBERON:0000310	Description of DDSM	Removal of questionable mass cases	P_01053	Mammogram	NCIT	NCIT_C20178	calcification case
Digital Database for Screening Mammography	Homo sapiens	NCBITAXON	NCBITaxon:9606	breast	UBERON	UBERON:0000310	Description of DDSM	Removal of questionable mass cases	P_01056	Mammogram	NCIT	NCIT_C20178	calcification case
Digital Database for Screening Mammography	Homo sapiens	NCBITAXON	NCBITaxon:9606	breast	UBERON	UBERON:0000310	Description of DDSM	Removal of questionable mass cases	P_01059	Mammogram	NCIT	NCIT_C20178	calcification case
Digital Database for Screening Mammography	Homo sapiens	NCBITAXON	NCBITaxon:9606	breast	UBERON	UBERON:0000310	Description of DDSM	Removal of questionable mass cases	P_01060	Mammogram	NCIT	NCIT_C20178	calcification case
Digital Database for Screening Mammography	Homo sapiens	NCBITAXON	NCBITaxon:9606	breast	UBERON	UBERON:0000310	Description of DDSM	Removal of questionable mass cases	P_01063	Mammogram	NCIT	NCIT_C20178	calcification case
Digital Database for Screening Mammography	Homo sapiens	NCBITAXON	NCBITaxon:9606	breast	UBERON	UBERON:0000310	Description of DDSM	Removal of questionable mass cases	P_01064	Mammogram	NCIT	NCIT_C20178	calcification case
Digital Database for Screening Mammography	Homo sapiens	NCBITAXON	NCBITaxon:9606	breast	UBERON	UBERON:0000310	Description of DDSM	Removal of questionable mass cases	P_01065	Mammogram	NCIT	NCIT_C20178	calcification case
Digital Database for Screening Mammography	Homo sapiens	NCBITAXON	NCBITaxon:9606	breast	UBERON	UBERON:0000310	Description of DDSM	Removal of questionable mass cases	P_01066	Mammogram	NCIT	NCIT_C20178	calcification case
Digital Database for Screening Mammography	Homo sapiens	NCBITAXON	NCBITaxon:9606	breast	UBERON	UBERON:0000310	Description of DDSM	Removal of questionable mass cases	P_01069	Mammogram	NCIT	NCIT_C20178	calcification case
Digital Database for Screening Mammography	Homo sapiens	NCBITAXON	NCBITaxon:9606	breast	UBERON	UBERON:0000310	Description of DDSM	Removal of questionable mass cases	P_01072	Mammogram	NCIT	NCIT_C20178	calcification case
Digital Database for Screening Mammography	Homo sapiens	NCBITAXON	NCBITaxon:9606	breast	UBERON	UBERON:0000310	Description of DDSM	Removal of questionable mass cases	P_01073	Mammogram	NCIT	NCIT_C20178	calcification case
Digital Database for Screening Mammography	Homo sapiens	NCBITAXON	NCBITaxon:9606	breast	UBERON	UBERON:0000310	Description of DDSM	Removal of questionable mass cases	P_01087	Mammogram	NCIT	NCIT_C20178	calcification case
Digital Database for Screening Mammography	Homo sapiens	NCBITAXON	NCBITaxon:9606	breast	UBERON	UBERON:0000310	Description of DDSM	Removal of questionable mass cases	P_01091	Mammogram	NCIT	NCIT_C20178	calcification case
Digital Database for Screening Mammography	Homo sapiens	NCBITAXON	NCBITaxon:9606	breast	UBERON	UBERON:0000310	Description of DDSM	Removal of questionable mass cases	P_01094	Mammogram	NCIT	NCIT_C20178	calcification case
Digital Database for Screening Mammography	Homo sapiens	NCBITAXON	NCBITaxon:9606	breast	UBERON	UBERON:0000310	Description of DDSM	Removal of questionable mass cases	P_01095	Mammogram	NCIT	NCIT_C20178	calcification case
Digital Database for Screening Mammography	Homo sapiens	NCBITAXON	NCBITaxon:9606	breast	UBERON	UBERON:0000310	Description of DDSM	Removal of questionable mass cases	P_01099	Mammogram	NCIT	NCIT_C20178	calcification case
Digital Database for Screening Mammography	Homo sapiens	NCBITAXON	NCBITaxon:9606	breast	UBERON	UBERON:0000310	Description of DDSM	Removal of questionable mass cases	P_01100	Mammogram	NCIT	NCIT_C20178	calcification case
Digital Database for Screening Mammography	Homo sapiens	NCBITAXON	NCBITaxon:9606	breast	UBERON	UBERON:0000310	Description of DDSM	Removal of questionable mass cases	P_01102	Mammogram	NCIT	NCIT_C20178	calcification case
Digital Database for Screening Mammography	Homo sapiens	NCBITAXON	NCBITaxon:9606	breast	UBERON	UBERON:0000310	Description of DDSM	Removal of questionable mass cases	P_01107	Mammogram	NCIT	NCIT_C20178	calcification case
Digital Database for Screening Mammography	Homo sapiens	NCBITAXON	NCBITaxon:9606	breast	UBERON	UBERON:0000310	Description of DDSM	Removal of questionable mass cases	P_01111	Mammogram	NCIT	NCIT_C20178	calcification case
Digital Database for Screening Mammography	Homo sapiens	NCBITAXON	NCBITaxon:9606	breast	UBERON	UBERON:0000310	Description of DDSM	Removal of questionable mass cases	P_01116	Mammogram	NCIT	NCIT_C20178	calcification case
Digital Database for Screening Mammography	Homo sapiens	NCBITAXON	NCBITaxon:9606	breast	UBERON	UBERON:0000310	Description of DDSM	Removal of questionable mass cases	P_01121	Mammogram	NCIT	NCIT_C20178	calcification case
Digital Database for Screening Mammography	Homo sapiens	NCBITAXON	NCBITaxon:9606	breast	UBERON	UBERON:0000310	Description of DDSM	Removal of questionable mass cases	P_01122	Mammogram	NCIT	NCIT_C20178	calcification case
Digital Database for Screening Mammography	Homo sapiens	NCBITAXON	NCBITaxon:9606	breast	UBERON	UBERON:0000310	Description of DDSM	Removal of questionable mass cases	P_01126	Mammogram	NCIT	NCIT_C20178	calcification case
Digital Database for Screening Mammography	Homo sapiens	NCBITAXON	NCBITaxon:9606	breast	UBERON	UBERON:0000310	Description of DDSM	Removal of questionable mass cases	P_01127	Mammogram	NCIT	NCIT_C20178	calcification case
Digital Database for Screening Mammography	Homo sapiens	NCBITAXON	NCBITaxon:9606	breast	UBERON	UBERON:0000310	Description of DDSM	Removal of questionable mass cases	P_01128	Mammogram	NCIT	NCIT_C20178	calcification case
Digital Database for Screening Mammography	Homo sapiens	NCBITAXON	NCBITaxon:9606	breast	UBERON	UBERON:0000310	Description of DDSM	Removal of questionable mass cases	P_01129	Mammogram	NCIT	NCIT_C20178	calcification case
Digital Database for Screening Mammography	Homo sapiens	NCBITAXON	NCBITaxon:9606	breast	UBERON	UBERON:0000310	Description of DDSM	Removal of questionable mass cases	P_01135	Mammogram	NCIT	NCIT_C20178	calcification case
Digital Database for Screening Mammography	Homo sapiens	NCBITAXON	NCBITaxon:9606	breast	UBERON	UBERON:0000310	Description of DDSM	Removal of questionable mass cases	P_01136	Mammogram	NCIT	NCIT_C20178	calcification case
Digital Database for Screening Mammography	Homo sapiens	NCBITAXON	NCBITaxon:9606	breast	UBERON	UBERON:0000310	Description of DDSM	Removal of questionable mass cases	P_01137	Mammogram	NCIT	NCIT_C20178	calcification case
Digital Database for Screening Mammography	Homo sapiens	NCBITAXON	NCBITaxon:9606	breast	UBERON	UBERON:0000310	Description of DDSM	Removal of questionable mass cases	P_01139	Mammogram	NCIT	NCIT_C20178	calcification case
Digital Database for Screening Mammography	Homo sapiens	NCBITAXON	NCBITaxon:9606	breast	UBERON	UBERON:0000310	Description of DDSM	Removal of questionable mass cases	P_01143	Mammogram	NCIT	NCIT_C20178	calcification case
Digital Database for Screening Mammography	Homo sapiens	NCBITAXON	NCBITaxon:9606	breast	UBERON	UBERON:0000310	Description of DDSM	Removal of questionable mass cases	P_01156	Mammogram	NCIT	NCIT_C20178	calcification case
Digital Database for Screening Mammography	Homo sapiens	NCBITAXON	NCBITaxon:9606	breast	UBERON	UBERON:0000310	Description of DDSM	Removal of questionable mass cases	P_01159	Mammogram	NCIT	NCIT_C20178	calcification case
Digital Database for Screening Mammography	Homo sapiens	NCBITAXON	NCBITaxon:9606	breast	UBERON	UBERON:0000310	Description of DDSM	Removal of questionable mass cases	P_01160	Mammogram	NCIT	NCIT_C20178	calcification case
Digital Database for Screening Mammography	Homo sapiens	NCBITAXON	NCBITaxon:9606	breast	UBERON	UBERON:0000310	Description of DDSM	Removal of questionable mass cases	P_01161	Mammogram	NCIT	NCIT_C20178	calcification case
Digital Database for Screening Mammography	Homo sapiens	NCBITAXON	NCBITaxon:9606	breast	UBERON	UBERON:0000310	Description of DDSM	Removal of questionable mass cases	P_01166	Mammogram	NCIT	NCIT_C20178	calcification case
Digital Database for Screening Mammography	Homo sapiens	NCBITAXON	NCBITaxon:9606	breast	UBERON	UBERON:0000310	Description of DDSM	Removal of questionable mass cases	P_01169	Mammogram	NCIT	NCIT_C20178	calcification case
Digital Database for Screening Mammography	Homo sapiens	NCBITAXON	NCBITaxon:9606	breast	UBERON	UBERON:0000310	Description of DDSM	Removal of questionable mass cases	P_01170	Mammogram	NCIT	NCIT_C20178	calcification case
Digital Database for Screening Mammography	Homo sapiens	NCBITAXON	NCBITaxon:9606	breast	UBERON	UBERON:0000310	Description of DDSM	Removal of questionable mass cases	P_01172	Mammogram	NCIT	NCIT_C20178	calcification case
Digital Database for Screening Mammography	Homo sapiens	NCBITAXON	NCBITaxon:9606	breast	UBERON	UBERON:0000310	Description of DDSM	Removal of questionable mass cases	P_01180	Mammogram	NCIT	NCIT_C20178	calcification case
Digital Database for Screening Mammography	Homo sapiens	NCBITAXON	NCBITaxon:9606	breast	UBERON	UBERON:0000310	Description of DDSM	Removal of questionable mass cases	P_01184	Mammogram	NCIT	NCIT_C20178	calcification case
Digital Database for Screening Mammography	Homo sapiens	NCBITAXON	NCBITaxon:9606	breast	UBERON	UBERON:0000310	Description of DDSM	Removal of questionable mass cases	P_01186	Mammogram	NCIT	NCIT_C20178	calcification case
Digital Database for Screening Mammography	Homo sapiens	NCBITAXON	NCBITaxon:9606	breast	UBERON	UBERON:0000310	Description of DDSM	Removal of questionable mass cases	P_01188	Mammogram	NCIT	NCIT_C20178	calcification case
Digital Database for Screening Mammography	Homo sapiens	NCBITAXON	NCBITaxon:9606	breast	UBERON	UBERON:0000310	Description of DDSM	Removal of questionable mass cases	P_01193	Mammogram	NCIT	NCIT_C20178	calcification case
Digital Database for Screening Mammography	Homo sapiens	NCBITAXON	NCBITaxon:9606	breast	UBERON	UBERON:0000310	Description of DDSM	Removal of questionable mass cases	P_01196	Mammogram	NCIT	NCIT_C20178	calcification case
Digital Database for Screening Mammography	Homo sapiens	NCBITAXON	NCBITaxon:9606	breast	UBERON	UBERON:0000310	Description of DDSM	Removal of questionable mass cases	P_01197	Mammogram	NCIT	NCIT_C20178	calcification case
Digital Database for Screening Mammography	Homo sapiens	NCBITAXON	NCBITaxon:9606	breast	UBERON	UBERON:0000310	Description of DDSM	Removal of questionable mass cases	P_01198	Mammogram	NCIT	NCIT_C20178	calcification case
Digital Database for Screening Mammography	Homo sapiens	NCBITAXON	NCBITaxon:9606	breast	UBERON	UBERON:0000310	Description of DDSM	Removal of questionable mass cases	P_01200	Mammogram	NCIT	NCIT_C20178	calcification case
Digital Database for Screening Mammography	Homo sapiens	NCBITAXON	NCBITaxon:9606	breast	UBERON	UBERON:0000310	Description of DDSM	Removal of questionable mass cases	P_01205	Mammogram	NCIT	NCIT_C20178	calcification case
Digital Database for Screening Mammography	Homo sapiens	NCBITAXON	NCBITaxon:9606	breast	UBERON	UBERON:0000310	Description of DDSM	Removal of questionable mass cases	P_01219	Mammogram	NCIT	NCIT_C20178	calcification case
Digital Database for Screening Mammography	Homo sapiens	NCBITAXON	NCBITaxon:9606	breast	UBERON	UBERON:0000310	Description of DDSM	Removal of questionable mass cases	P_01220	Mammogram	NCIT	NCIT_C20178	calcification case
Digital Database for Screening Mammography	Homo sapiens	NCBITAXON	NCBITaxon:9606	breast	UBERON	UBERON:0000310	Description of DDSM	Removal of questionable mass cases	P_01227	Mammogram	NCIT	NCIT_C20178	calcification case
Digital Database for Screening Mammography	Homo sapiens	NCBITAXON	NCBITaxon:9606	breast	UBERON	UBERON:0000310	Description of DDSM	Removal of questionable mass cases	P_01229	Mammogram	NCIT	NCIT_C20178	calcification case
Digital Database for Screening Mammography	Homo sapiens	NCBITAXON	NCBITaxon:9606	breast	UBERON	UBERON:0000310	Description of DDSM	Removal of questionable mass cases	P_01234	Mammogram	NCIT	NCIT_C20178	calcification case
Digital Database for Screening Mammography	Homo sapiens	NCBITAXON	NCBITaxon:9606	breast	UBERON	UBERON:0000310	Description of DDSM	Removal of questionable mass cases	P_01240	Mammogram	NCIT	NCIT_C20178	calcification case
Digital Database for Screening Mammography	Homo sapiens	NCBITAXON	NCBITaxon:9606	breast	UBERON	UBERON:0000310	Description of DDSM	Removal of questionable mass cases	P_01246	Mammogram	NCIT	NCIT_C20178	calcification case
Digital Database for Screening Mammography	Homo sapiens	NCBITAXON	NCBITaxon:9606	breast	UBERON	UBERON:0000310	Description of DDSM	Removal of questionable mass cases	P_01249	Mammogram	NCIT	NCIT_C20178	calcification case
Digital Database for Screening Mammography	Homo sapiens	NCBITAXON	NCBITaxon:9606	breast	UBERON	UBERON:0000310	Description of DDSM	Removal of questionable mass cases	P_01252	Mammogram	NCIT	NCIT_C20178	calcification case
Digital Database for Screening Mammography	Homo sapiens	NCBITAXON	NCBITaxon:9606	breast	UBERON	UBERON:0000310	Description of DDSM	Removal of questionable mass cases	P_01255	Mammogram	NCIT	NCIT_C20178	calcification case
Digital Database for Screening Mammography	Homo sapiens	NCBITAXON	NCBITaxon:9606	breast	UBERON	UBERON:0000310	Description of DDSM	Removal of questionable mass cases	P_01256	Mammogram	NCIT	NCIT_C20178	calcification case
Digital Database for Screening Mammography	Homo sapiens	NCBITAXON	NCBITaxon:9606	breast	UBERON	UBERON:0000310	Description of DDSM	Removal of questionable mass cases	P_01259	Mammogram	NCIT	NCIT_C20178	calcification case
Digital Database for Screening Mammography	Homo sapiens	NCBITAXON	NCBITaxon:9606	breast	UBERON	UBERON:0000310	Description of DDSM	Removal of questionable mass cases	P_01275	Mammogram	NCIT	NCIT_C20178	calcification case
Digital Database for Screening Mammography	Homo sapiens	NCBITAXON	NCBITaxon:9606	breast	UBERON	UBERON:0000310	Description of DDSM	Removal of questionable mass cases	P_01276	Mammogram	NCIT	NCIT_C20178	calcification case
Digital Database for Screening Mammography	Homo sapiens	NCBITAXON	NCBITaxon:9606	breast	UBERON	UBERON:0000310	Description of DDSM	Removal of questionable mass cases	P_01284	Mammogram	NCIT	NCIT_C20178	calcification case
Digital Database for Screening Mammography	Homo sapiens	NCBITAXON	NCBITaxon:9606	breast	UBERON	UBERON:0000310	Description of DDSM	Removal of questionable mass cases	P_01286	Mammogram	NCIT	NCIT_C20178	calcification case
Digital Database for Screening Mammography	Homo sapiens	NCBITAXON	NCBITaxon:9606	breast	UBERON	UBERON:0000310	Description of DDSM	Removal of questionable mass cases	P_01288	Mammogram	NCIT	NCIT_C20178	calcification case
Digital Database for Screening Mammography	Homo sapiens	NCBITAXON	NCBITaxon:9606	breast	UBERON	UBERON:0000310	Description of DDSM	Removal of questionable mass cases	P_01291	Mammogram	NCIT	NCIT_C20178	calcification case
Digital Database for Screening Mammography	Homo sapiens	NCBITAXON	NCBITaxon:9606	breast	UBERON	UBERON:0000310	Description of DDSM	Removal of questionable mass cases	P_01292	Mammogram	NCIT	NCIT_C20178	calcification case
Digital Database for Screening Mammography	Homo sapiens	NCBITAXON	NCBITaxon:9606	breast	UBERON	UBERON:0000310	Description of DDSM	Removal of questionable mass cases	P_01293	Mammogram	NCIT	NCIT_C20178	calcification case
Digital Database for Screening Mammography	Homo sapiens	NCBITAXON	NCBITaxon:9606	breast	UBERON	UBERON:0000310	Description of DDSM	Removal of questionable mass cases	P_01296	Mammogram	NCIT	NCIT_C20178	calcification case
Digital Database for Screening Mammography	Homo sapiens	NCBITAXON	NCBITaxon:9606	breast	UBERON	UBERON:0000310	Description of DDSM	Removal of questionable mass cases	P_01300	Mammogram	NCIT	NCIT_C20178	calcification case
Digital Database for Screening Mammography	Homo sapiens	NCBITAXON	NCBITaxon:9606	breast	UBERON	UBERON:0000310	Description of DDSM	Removal of questionable mass cases	P_01306	Mammogram	NCIT	NCIT_C20178	calcification case
Digital Database for Screening Mammography	Homo sapiens	NCBITAXON	NCBITaxon:9606	breast	UBERON	UBERON:0000310	Description of DDSM	Removal of questionable mass cases	P_01309	Mammogram	NCIT	NCIT_C20178	calcification case
Digital Database for Screening Mammography	Homo sapiens	NCBITAXON	NCBITaxon:9606	breast	UBERON	UBERON:0000310	Description of DDSM	Removal of questionable mass cases	P_01313	Mammogram	NCIT	NCIT_C20178	calcification case
Digital Database for Screening Mammography	Homo sapiens	NCBITAXON	NCBITaxon:9606	breast	UBERON	UBERON:0000310	Description of DDSM	Removal of questionable mass cases	P_01314	Mammogram	NCIT	NCIT_C20178	calcification case
Digital Database for Screening Mammography	Homo sapiens	NCBITAXON	NCBITaxon:9606	breast	UBERON	UBERON:0000310	Description of DDSM	Removal of questionable mass cases	P_01315	Mammogram	NCIT	NCIT_C20178	calcification case
Digital Database for Screening Mammography	Homo sapiens	NCBITAXON	NCBITaxon:9606	breast	UBERON	UBERON:0000310	Description of DDSM	Removal of questionable mass cases	P_01319	Mammogram	NCIT	NCIT_C20178	calcification case
Digital Database for Screening Mammography	Homo sapiens	NCBITAXON	NCBITaxon:9606	breast	UBERON	UBERON:0000310	Description of DDSM	Removal of questionable mass cases	P_01321	Mammogram	NCIT	NCIT_C20178	calcification case
Digital Database for Screening Mammography	Homo sapiens	NCBITAXON	NCBITaxon:9606	breast	UBERON	UBERON:0000310	Description of DDSM	Removal of questionable mass cases	P_01334	Mammogram	NCIT	NCIT_C20178	calcification case
Digital Database for Screening Mammography	Homo sapiens	NCBITAXON	NCBITaxon:9606	breast	UBERON	UBERON:0000310	Description of DDSM	Removal of questionable mass cases	P_01336	Mammogram	NCIT	NCIT_C20178	calcification case
Digital Database for Screening Mammography	Homo sapiens	NCBITAXON	NCBITaxon:9606	breast	UBERON	UBERON:0000310	Description of DDSM	Removal of questionable mass cases	P_01337	Mammogram	NCIT	NCIT_C20178	calcification case
Digital Database for Screening Mammography	Homo sapiens	NCBITAXON	NCBITaxon:9606	breast	UBERON	UBERON:0000310	Description of DDSM	Removal of questionable mass cases	P_01338	Mammogram	NCIT	NCIT_C20178	calcification case
Digital Database for Screening Mammography	Homo sapiens	NCBITAXON	NCBITaxon:9606	breast	UBERON	UBERON:0000310	Description of DDSM	Removal of questionable mass cases	P_01339	Mammogram	NCIT	NCIT_C20178	calcification case
Digital Database for Screening Mammography	Homo sapiens	NCBITAXON	NCBITaxon:9606	breast	UBERON	UBERON:0000310	Description of DDSM	Removal of questionable mass cases	P_01342	Mammogram	NCIT	NCIT_C20178	calcification case
Digital Database for Screening Mammography	Homo sapiens	NCBITAXON	NCBITaxon:9606	breast	UBERON	UBERON:0000310	Description of DDSM	Removal of questionable mass cases	P_01345	Mammogram	NCIT	NCIT_C20178	calcification case
Digital Database for Screening Mammography	Homo sapiens	NCBITAXON	NCBITaxon:9606	breast	UBERON	UBERON:0000310	Description of DDSM	Removal of questionable mass cases	P_01346	Mammogram	NCIT	NCIT_C20178	calcification case
Digital Database for Screening Mammography	Homo sapiens	NCBITAXON	NCBITaxon:9606	breast	UBERON	UBERON:0000310	Description of DDSM	Removal of questionable mass cases	P_01358	Mammogram	NCIT	NCIT_C20178	calcification case
Digital Database for Screening Mammography	Homo sapiens	NCBITAXON	NCBITaxon:9606	breast	UBERON	UBERON:0000310	Description of DDSM	Removal of questionable mass cases	P_01359	Mammogram	NCIT	NCIT_C20178	calcification case
Digital Database for Screening Mammography	Homo sapiens	NCBITAXON	NCBITaxon:9606	breast	UBERON	UBERON:0000310	Description of DDSM	Removal of questionable mass cases	P_01361	Mammogram	NCIT	NCIT_C20178	calcification case
Digital Database for Screening Mammography	Homo sapiens	NCBITAXON	NCBITaxon:9606	breast	UBERON	UBERON:0000310	Description of DDSM	Removal of questionable mass cases	P_01366	Mammogram	NCIT	NCIT_C20178	calcification case
Digital Database for Screening Mammography	Homo sapiens	NCBITAXON	NCBITaxon:9606	breast	UBERON	UBERON:0000310	Description of DDSM	Removal of questionable mass cases	P_01369	Mammogram	NCIT	NCIT_C20178	calcification case
Digital Database for Screening Mammography	Homo sapiens	NCBITAXON	NCBITaxon:9606	breast	UBERON	UBERON:0000310	Description of DDSM	Removal of questionable mass cases	P_01370	Mammogram	NCIT	NCIT_C20178	calcification case
Digital Database for Screening Mammography	Homo sapiens	NCBITAXON	NCBITaxon:9606	breast	UBERON	UBERON:0000310	Description of DDSM	Removal of questionable mass cases	P_01375	Mammogram	NCIT	NCIT_C20178	calcification case
Digital Database for Screening Mammography	Homo sapiens	NCBITAXON	NCBITaxon:9606	breast	UBERON	UBERON:0000310	Description of DDSM	Removal of questionable mass cases	P_01384	Mammogram	NCIT	NCIT_C20178	calcification case
Digital Database for Screening Mammography	Homo sapiens	NCBITAXON	NCBITaxon:9606	breast	UBERON	UBERON:0000310	Description of DDSM	Removal of questionable mass cases	P_01385	Mammogram	NCIT	NCIT_C20178	calcification case
Digital Database for Screening Mammography	Homo sapiens	NCBITAXON	NCBITaxon:9606	breast	UBERON	UBERON:0000310	Description of DDSM	Removal of questionable mass cases	P_01387	Mammogram	NCIT	NCIT_C20178	calcification case
Digital Database for Screening Mammography	Homo sapiens	NCBITAXON	NCBITaxon:9606	breast	UBERON	UBERON:0000310	Description of DDSM	Removal of questionable mass cases	P_01392	Mammogram	NCIT	NCIT_C20178	calcification case
Digital Database for Screening Mammography	Homo sapiens	NCBITAXON	NCBITaxon:9606	breast	UBERON	UBERON:0000310	Description of DDSM	Removal of questionable mass cases	P_01397	Mammogram	NCIT	NCIT_C20178	calcification case
Digital Database for Screening Mammography	Homo sapiens	NCBITAXON	NCBITaxon:9606	breast	UBERON	UBERON:0000310	Description of DDSM	Removal of questionable mass cases	P_01400	Mammogram	NCIT	NCIT_C20178	calcification case
Digital Database for Screening Mammography	Homo sapiens	NCBITAXON	NCBITaxon:9606	breast	UBERON	UBERON:0000310	Description of DDSM	Removal of questionable mass cases	P_01401	Mammogram	NCIT	NCIT_C20178	calcification case
Digital Database for Screening Mammography	Homo sapiens	NCBITAXON	NCBITaxon:9606	breast	UBERON	UBERON:0000310	Description of DDSM	Removal of questionable mass cases	P_01408	Mammogram	NCIT	NCIT_C20178	calcification case
Digital Database for Screening Mammography	Homo sapiens	NCBITAXON	NCBITaxon:9606	breast	UBERON	UBERON:0000310	Description of DDSM	Removal of questionable mass cases	P_01409	Mammogram	NCIT	NCIT_C20178	calcification case
Digital Database for Screening Mammography	Homo sapiens	NCBITAXON	NCBITaxon:9606	breast	UBERON	UBERON:0000310	Description of DDSM	Removal of questionable mass cases	P_01410	Mammogram	NCIT	NCIT_C20178	calcification case
Digital Database for Screening Mammography	Homo sapiens	NCBITAXON	NCBITaxon:9606	breast	UBERON	UBERON:0000310	Description of DDSM	Removal of questionable mass cases	P_01420	Mammogram	NCIT	NCIT_C20178	calcification case
Digital Database for Screening Mammography	Homo sapiens	NCBITAXON	NCBITaxon:9606	breast	UBERON	UBERON:0000310	Description of DDSM	Removal of questionable mass cases	P_01422	Mammogram	NCIT	NCIT_C20178	calcification case
Digital Database for Screening Mammography	Homo sapiens	NCBITAXON	NCBITaxon:9606	breast	UBERON	UBERON:0000310	Description of DDSM	Removal of questionable mass cases	P_01424	Mammogram	NCIT	NCIT_C20178	calcification case
Digital Database for Screening Mammography	Homo sapiens	NCBITAXON	NCBITaxon:9606	breast	UBERON	UBERON:0000310	Description of DDSM	Removal of questionable mass cases	P_01435	Mammogram	NCIT	NCIT_C20178	calcification case
Digital Database for Screening Mammography	Homo sapiens	NCBITAXON	NCBITaxon:9606	breast	UBERON	UBERON:0000310	Description of DDSM	Removal of questionable mass cases	P_01436	Mammogram	NCIT	NCIT_C20178	calcification case
Digital Database for Screening Mammography	Homo sapiens	NCBITAXON	NCBITaxon:9606	breast	UBERON	UBERON:0000310	Description of DDSM	Removal of questionable mass cases	P_01437	Mammogram	NCIT	NCIT_C20178	calcification case
Digital Database for Screening Mammography	Homo sapiens	NCBITAXON	NCBITaxon:9606	breast	UBERON	UBERON:0000310	Description of DDSM	Removal of questionable mass cases	P_01440	Mammogram	NCIT	NCIT_C20178	calcification case
Digital Database for Screening Mammography	Homo sapiens	NCBITAXON	NCBITaxon:9606	breast	UBERON	UBERON:0000310	Description of DDSM	Removal of questionable mass cases	P_01443	Mammogram	NCIT	NCIT_C20178	calcification case
Digital Database for Screening Mammography	Homo sapiens	NCBITAXON	NCBITaxon:9606	breast	UBERON	UBERON:0000310	Description of DDSM	Removal of questionable mass cases	P_01446	Mammogram	NCIT	NCIT_C20178	calcification case
Digital Database for Screening Mammography	Homo sapiens	NCBITAXON	NCBITaxon:9606	breast	UBERON	UBERON:0000310	Description of DDSM	Removal of questionable mass cases	P_01451	Mammogram	NCIT	NCIT_C20178	calcification case
Digital Database for Screening Mammography	Homo sapiens	NCBITAXON	NCBITaxon:9606	breast	UBERON	UBERON:0000310	Description of DDSM	Removal of questionable mass cases	P_01455	Mammogram	NCIT	NCIT_C20178	calcification case
Digital Database for Screening Mammography	Homo sapiens	NCBITAXON	NCBITaxon:9606	breast	UBERON	UBERON:0000310	Description of DDSM	Removal of questionable mass cases	P_01456	Mammogram	NCIT	NCIT_C20178	calcification case
Digital Database for Screening Mammography	Homo sapiens	NCBITAXON	NCBITaxon:9606	breast	UBERON	UBERON:0000310	Description of DDSM	Removal of questionable mass cases	P_01457	Mammogram	NCIT	NCIT_C20178	calcification case
Digital Database for Screening Mammography	Homo sapiens	NCBITAXON	NCBITaxon:9606	breast	UBERON	UBERON:0000310	Description of DDSM	Removal of questionable mass cases	P_01458	Mammogram	NCIT	NCIT_C20178	calcification case
Digital Database for Screening Mammography	Homo sapiens	NCBITAXON	NCBITaxon:9606	breast	UBERON	UBERON:0000310	Description of DDSM	Removal of questionable mass cases	P_01459	Mammogram	NCIT	NCIT_C20178	calcification case
Digital Database for Screening Mammography	Homo sapiens	NCBITAXON	NCBITaxon:9606	breast	UBERON	UBERON:0000310	Description of DDSM	Removal of questionable mass cases	P_01462	Mammogram	NCIT	NCIT_C20178	calcification case
Digital Database for Screening Mammography	Homo sapiens	NCBITAXON	NCBITaxon:9606	breast	UBERON	UBERON:0000310	Description of DDSM	Removal of questionable mass cases	P_01472	Mammogram	NCIT	NCIT_C20178	calcification case
Digital Database for Screening Mammography	Homo sapiens	NCBITAXON	NCBITaxon:9606	breast	UBERON	UBERON:0000310	Description of DDSM	Removal of questionable mass cases	P_01478	Mammogram	NCIT	NCIT_C20178	calcification case
Digital Database for Screening Mammography	Homo sapiens	NCBITAXON	NCBITaxon:9606	breast	UBERON	UBERON:0000310	Description of DDSM	Removal of questionable mass cases	P_01487	Mammogram	NCIT	NCIT_C20178	calcification case
Digital Database for Screening Mammography	Homo sapiens	NCBITAXON	NCBITaxon:9606	breast	UBERON	UBERON:0000310	Description of DDSM	Removal of questionable mass cases	P_01488	Mammogram	NCIT	NCIT_C20178	calcification case
Digital Database for Screening Mammography	Homo sapiens	NCBITAXON	NCBITaxon:9606	breast	UBERON	UBERON:0000310	Description of DDSM	Removal of questionable mass cases	P_01497	Mammogram	NCIT	NCIT_C20178	calcification case
Digital Database for Screening Mammography	Homo sapiens	NCBITAXON	NCBITaxon:9606	breast	UBERON	UBERON:0000310	Description of DDSM	Removal of questionable mass cases	P_01505	Mammogram	NCIT	NCIT_C20178	calcification case
Digital Database for Screening Mammography	Homo sapiens	NCBITAXON	NCBITaxon:9606	breast	UBERON	UBERON:0000310	Description of DDSM	Removal of questionable mass cases	P_01513	Mammogram	NCIT	NCIT_C20178	calcification case
Digital Database for Screening Mammography	Homo sapiens	NCBITAXON	NCBITaxon:9606	breast	UBERON	UBERON:0000310	Description of DDSM	Removal of questionable mass cases	P_01522	Mammogram	NCIT	NCIT_C20178	calcification case
Digital Database for Screening Mammography	Homo sapiens	NCBITAXON	NCBITaxon:9606	breast	UBERON	UBERON:0000310	Description of DDSM	Removal of questionable mass cases	P_01524	Mammogram	NCIT	NCIT_C20178	calcification case
Digital Database for Screening Mammography	Homo sapiens	NCBITAXON	NCBITaxon:9606	breast	UBERON	UBERON:0000310	Description of DDSM	Removal of questionable mass cases	P_01526	Mammogram	NCIT	NCIT_C20178	calcification case
Digital Database for Screening Mammography	Homo sapiens	NCBITAXON	NCBITaxon:9606	breast	UBERON	UBERON:0000310	Description of DDSM	Removal of questionable mass cases	P_01537	Mammogram	NCIT	NCIT_C20178	calcification case
Digital Database for Screening Mammography	Homo sapiens	NCBITAXON	NCBITaxon:9606	breast	UBERON	UBERON:0000310	Description of DDSM	Removal of questionable mass cases	P_01545	Mammogram	NCIT	NCIT_C20178	calcification case
Digital Database for Screening Mammography	Homo sapiens	NCBITAXON	NCBITaxon:9606	breast	UBERON	UBERON:0000310	Description of DDSM	Removal of questionable mass cases	P_01548	Mammogram	NCIT	NCIT_C20178	calcification case
Digital Database for Screening Mammography	Homo sapiens	NCBITAXON	NCBITaxon:9606	breast	UBERON	UBERON:0000310	Description of DDSM	Removal of questionable mass cases	P_01549	Mammogram	NCIT	NCIT_C20178	calcification case
Digital Database for Screening Mammography	Homo sapiens	NCBITAXON	NCBITaxon:9606	breast	UBERON	UBERON:0000310	Description of DDSM	Removal of questionable mass cases	P_01561	Mammogram	NCIT	NCIT_C20178	calcification case
Digital Database for Screening Mammography	Homo sapiens	NCBITAXON	NCBITaxon:9606	breast	UBERON	UBERON:0000310	Description of DDSM	Removal of questionable mass cases	P_01563	Mammogram	NCIT	NCIT_C20178	calcification case
Digital Database for Screening Mammography	Homo sapiens	NCBITAXON	NCBITaxon:9606	breast	UBERON	UBERON:0000310	Description of DDSM	Removal of questionable mass cases	P_01569	Mammogram	NCIT	NCIT_C20178	calcification case
Digital Database for Screening Mammography	Homo sapiens	NCBITAXON	NCBITaxon:9606	breast	UBERON	UBERON:0000310	Description of DDSM	Removal of questionable mass cases	P_01570	Mammogram	NCIT	NCIT_C20178	calcification case
Digital Database for Screening Mammography	Homo sapiens	NCBITAXON	NCBITaxon:9606	breast	UBERON	UBERON:0000310	Description of DDSM	Removal of questionable mass cases	P_01571	Mammogram	NCIT	NCIT_C20178	calcification case
Digital Database for Screening Mammography	Homo sapiens	NCBITAXON	NCBITaxon:9606	breast	UBERON	UBERON:0000310	Description of DDSM	Removal of questionable mass cases	P_01574	Mammogram	NCIT	NCIT_C20178	calcification case
Digital Database for Screening Mammography	Homo sapiens	NCBITAXON	NCBITaxon:9606	breast	UBERON	UBERON:0000310	Description of DDSM	Removal of questionable mass cases	P_01575	Mammogram	NCIT	NCIT_C20178	calcification case
Digital Database for Screening Mammography	Homo sapiens	NCBITAXON	NCBITaxon:9606	breast	UBERON	UBERON:0000310	Description of DDSM	Removal of questionable mass cases	P_01576	Mammogram	NCIT	NCIT_C20178	calcification case
Digital Database for Screening Mammography	Homo sapiens	NCBITAXON	NCBITaxon:9606	breast	UBERON	UBERON:0000310	Description of DDSM	Removal of questionable mass cases	P_01577	Mammogram	NCIT	NCIT_C20178	calcification case
Digital Database for Screening Mammography	Homo sapiens	NCBITAXON	NCBITaxon:9606	breast	UBERON	UBERON:0000310	Description of DDSM	Removal of questionable mass cases	P_01579	Mammogram	NCIT	NCIT_C20178	calcification case
Digital Database for Screening Mammography	Homo sapiens	NCBITAXON	NCBITaxon:9606	breast	UBERON	UBERON:0000310	Description of DDSM	Removal of questionable mass cases	P_01582	Mammogram	NCIT	NCIT_C20178	calcification case
Digital Database for Screening Mammography	Homo sapiens	NCBITAXON	NCBITaxon:9606	breast	UBERON	UBERON:0000310	Description of DDSM	Removal of questionable mass cases	P_01585	Mammogram	NCIT	NCIT_C20178	calcification case
Digital Database for Screening Mammography	Homo sapiens	NCBITAXON	NCBITaxon:9606	breast	UBERON	UBERON:0000310	Description of DDSM	Removal of questionable mass cases	P_01609	Mammogram	NCIT	NCIT_C20178	calcification case
Digital Database for Screening Mammography	Homo sapiens	NCBITAXON	NCBITaxon:9606	breast	UBERON	UBERON:0000310	Description of DDSM	Removal of questionable mass cases	P_01610	Mammogram	NCIT	NCIT_C20178	calcification case
Digital Database for Screening Mammography	Homo sapiens	NCBITAXON	NCBITaxon:9606	breast	UBERON	UBERON:0000310	Description of DDSM	Removal of questionable mass cases	P_01616	Mammogram	NCIT	NCIT_C20178	calcification case
Digital Database for Screening Mammography	Homo sapiens	NCBITAXON	NCBITaxon:9606	breast	UBERON	UBERON:0000310	Description of DDSM	Removal of questionable mass cases	P_01625	Mammogram	NCIT	NCIT_C20178	calcification case
Digital Database for Screening Mammography	Homo sapiens	NCBITAXON	NCBITaxon:9606	breast	UBERON	UBERON:0000310	Description of DDSM	Removal of questionable mass cases	P_01626	Mammogram	NCIT	NCIT_C20178	calcification case
Digital Database for Screening Mammography	Homo sapiens	NCBITAXON	NCBITaxon:9606	breast	UBERON	UBERON:0000310	Description of DDSM	Removal of questionable mass cases	P_01628	Mammogram	NCIT	NCIT_C20178	calcification case
Digital Database for Screening Mammography	Homo sapiens	NCBITAXON	NCBITaxon:9606	breast	UBERON	UBERON:0000310	Description of DDSM	Removal of questionable mass cases	P_01629	Mammogram	NCIT	NCIT_C20178	calcification case
Digital Database for Screening Mammography	Homo sapiens	NCBITAXON	NCBITaxon:9606	breast	UBERON	UBERON:0000310	Description of DDSM	Removal of questionable mass cases	P_01639	Mammogram	NCIT	NCIT_C20178	calcification case
Digital Database for Screening Mammography	Homo sapiens	NCBITAXON	NCBITaxon:9606	breast	UBERON	UBERON:0000310	Description of DDSM	Removal of questionable mass cases	P_01647	Mammogram	NCIT	NCIT_C20178	calcification case
Digital Database for Screening Mammography	Homo sapiens	NCBITAXON	NCBITaxon:9606	breast	UBERON	UBERON:0000310	Description of DDSM	Removal of questionable mass cases	P_01655	Mammogram	NCIT	NCIT_C20178	calcification case
Digital Database for Screening Mammography	Homo sapiens	NCBITAXON	NCBITaxon:9606	breast	UBERON	UBERON:0000310	Description of DDSM	Removal of questionable mass cases	P_01659	Mammogram	NCIT	NCIT_C20178	calcification case
Digital Database for Screening Mammography	Homo sapiens	NCBITAXON	NCBITaxon:9606	breast	UBERON	UBERON:0000310	Description of DDSM	Removal of questionable mass cases	P_01660	Mammogram	NCIT	NCIT_C20178	calcification case
Digital Database for Screening Mammography	Homo sapiens	NCBITAXON	NCBITaxon:9606	breast	UBERON	UBERON:0000310	Description of DDSM	Removal of questionable mass cases	P_01664	Mammogram	NCIT	NCIT_C20178	calcification case
Digital Database for Screening Mammography	Homo sapiens	NCBITAXON	NCBITaxon:9606	breast	UBERON	UBERON:0000310	Description of DDSM	Removal of questionable mass cases	P_01676	Mammogram	NCIT	NCIT_C20178	calcification case
Digital Database for Screening Mammography	Homo sapiens	NCBITAXON	NCBITaxon:9606	breast	UBERON	UBERON:0000310	Description of DDSM	Removal of questionable mass cases	P_01678	Mammogram	NCIT	NCIT_C20178	calcification case
Digital Database for Screening Mammography	Homo sapiens	NCBITAXON	NCBITaxon:9606	breast	UBERON	UBERON:0000310	Description of DDSM	Removal of questionable mass cases	P_01679	Mammogram	NCIT	NCIT_C20178	calcification case
Digital Database for Screening Mammography	Homo sapiens	NCBITAXON	NCBITaxon:9606	breast	UBERON	UBERON:0000310	Description of DDSM	Removal of questionable mass cases	P_01683	Mammogram	NCIT	NCIT_C20178	calcification case
Digital Database for Screening Mammography	Homo sapiens	NCBITAXON	NCBITaxon:9606	breast	UBERON	UBERON:0000310	Description of DDSM	Removal of questionable mass cases	P_01688	Mammogram	NCIT	NCIT_C20178	calcification case
Digital Database for Screening Mammography	Homo sapiens	NCBITAXON	NCBITaxon:9606	breast	UBERON	UBERON:0000310	Description of DDSM	Removal of questionable mass cases	P_01691	Mammogram	NCIT	NCIT_C20178	calcification case
Digital Database for Screening Mammography	Homo sapiens	NCBITAXON	NCBITaxon:9606	breast	UBERON	UBERON:0000310	Description of DDSM	Removal of questionable mass cases	P_01700	Mammogram	NCIT	NCIT_C20178	calcification case
Digital Database for Screening Mammography	Homo sapiens	NCBITAXON	NCBITaxon:9606	breast	UBERON	UBERON:0000310	Description of DDSM	Removal of questionable mass cases	P_01703	Mammogram	NCIT	NCIT_C20178	calcification case
Digital Database for Screening Mammography	Homo sapiens	NCBITAXON	NCBITaxon:9606	breast	UBERON	UBERON:0000310	Description of DDSM	Removal of questionable mass cases	P_01705	Mammogram	NCIT	NCIT_C20178	calcification case
Digital Database for Screening Mammography	Homo sapiens	NCBITAXON	NCBITaxon:9606	breast	UBERON	UBERON:0000310	Description of DDSM	Removal of questionable mass cases	P_01709	Mammogram	NCIT	NCIT_C20178	calcification case
Digital Database for Screening Mammography	Homo sapiens	NCBITAXON	NCBITaxon:9606	breast	UBERON	UBERON:0000310	Description of DDSM	Removal of questionable mass cases	P_01718	Mammogram	NCIT	NCIT_C20178	calcification case
Digital Database for Screening Mammography	Homo sapiens	NCBITAXON	NCBITaxon:9606	breast	UBERON	UBERON:0000310	Description of DDSM	Removal of questionable mass cases	P_01721	Mammogram	NCIT	NCIT_C20178	calcification case
Digital Database for Screening Mammography	Homo sapiens	NCBITAXON	NCBITaxon:9606	breast	UBERON	UBERON:0000310	Description of DDSM	Removal of questionable mass cases	P_01723	Mammogram	NCIT	NCIT_C20178	calcification case
Digital Database for Screening Mammography	Homo sapiens	NCBITAXON	NCBITaxon:9606	breast	UBERON	UBERON:0000310	Description of DDSM	Removal of questionable mass cases	P_01724	Mammogram	NCIT	NCIT_C20178	calcification case
Digital Database for Screening Mammography	Homo sapiens	NCBITAXON	NCBITaxon:9606	breast	UBERON	UBERON:0000310	Description of DDSM	Removal of questionable mass cases	P_01729	Mammogram	NCIT	NCIT_C20178	calcification case
Digital Database for Screening Mammography	Homo sapiens	NCBITAXON	NCBITaxon:9606	breast	UBERON	UBERON:0000310	Description of DDSM	Removal of questionable mass cases	P_01730	Mammogram	NCIT	NCIT_C20178	calcification case
Digital Database for Screening Mammography	Homo sapiens	NCBITAXON	NCBITaxon:9606	breast	UBERON	UBERON:0000310	Description of DDSM	Removal of questionable mass cases	P_01732	Mammogram	NCIT	NCIT_C20178	calcification case
Digital Database for Screening Mammography	Homo sapiens	NCBITAXON	NCBITaxon:9606	breast	UBERON	UBERON:0000310	Description of DDSM	Removal of questionable mass cases	P_01736	Mammogram	NCIT	NCIT_C20178	calcification case
Digital Database for Screening Mammography	Homo sapiens	NCBITAXON	NCBITaxon:9606	breast	UBERON	UBERON:0000310	Description of DDSM	Removal of questionable mass cases	P_01740	Mammogram	NCIT	NCIT_C20178	calcification case
Digital Database for Screening Mammography	Homo sapiens	NCBITAXON	NCBITaxon:9606	breast	UBERON	UBERON:0000310	Description of DDSM	Removal of questionable mass cases	P_01748	Mammogram	NCIT	NCIT_C20178	calcification case
Digital Database for Screening Mammography	Homo sapiens	NCBITAXON	NCBITaxon:9606	breast	UBERON	UBERON:0000310	Description of DDSM	Removal of questionable mass cases	P_01750	Mammogram	NCIT	NCIT_C20178	calcification case
Digital Database for Screening Mammography	Homo sapiens	NCBITAXON	NCBITaxon:9606	breast	UBERON	UBERON:0000310	Description of DDSM	Removal of questionable mass cases	P_01756	Mammogram	NCIT	NCIT_C20178	calcification case
Digital Database for Screening Mammography	Homo sapiens	NCBITAXON	NCBITaxon:9606	breast	UBERON	UBERON:0000310	Description of DDSM	Removal of questionable mass cases	P_01759	Mammogram	NCIT	NCIT_C20178	calcification case
Digital Database for Screening Mammography	Homo sapiens	NCBITAXON	NCBITaxon:9606	breast	UBERON	UBERON:0000310	Description of DDSM	Removal of questionable mass cases	P_01760	Mammogram	NCIT	NCIT_C20178	calcification case
Digital Database for Screening Mammography	Homo sapiens	NCBITAXON	NCBITaxon:9606	breast	UBERON	UBERON:0000310	Description of DDSM	Removal of questionable mass cases	P_01766	Mammogram	NCIT	NCIT_C20178	calcification case
Digital Database for Screening Mammography	Homo sapiens	NCBITAXON	NCBITaxon:9606	breast	UBERON	UBERON:0000310	Description of DDSM	Removal of questionable mass cases	P_01767	Mammogram	NCIT	NCIT_C20178	calcification case
Digital Database for Screening Mammography	Homo sapiens	NCBITAXON	NCBITaxon:9606	breast	UBERON	UBERON:0000310	Description of DDSM	Removal of questionable mass cases	P_01769	Mammogram	NCIT	NCIT_C20178	calcification case
Digital Database for Screening Mammography	Homo sapiens	NCBITAXON	NCBITaxon:9606	breast	UBERON	UBERON:0000310	Description of DDSM	Removal of questionable mass cases	P_01770	Mammogram	NCIT	NCIT_C20178	calcification case
Digital Database for Screening Mammography	Homo sapiens	NCBITAXON	NCBITaxon:9606	breast	UBERON	UBERON:0000310	Description of DDSM	Removal of questionable mass cases	P_01777	Mammogram	NCIT	NCIT_C20178	calcification case
Digital Database for Screening Mammography	Homo sapiens	NCBITAXON	NCBITaxon:9606	breast	UBERON	UBERON:0000310	Description of DDSM	Removal of questionable mass cases	P_01783	Mammogram	NCIT	NCIT_C20178	calcification case
Digital Database for Screening Mammography	Homo sapiens	NCBITAXON	NCBITaxon:9606	breast	UBERON	UBERON:0000310	Description of DDSM	Removal of questionable mass cases	P_01784	Mammogram	NCIT	NCIT_C20178	calcification case
Digital Database for Screening Mammography	Homo sapiens	NCBITAXON	NCBITaxon:9606	breast	UBERON	UBERON:0000310	Description of DDSM	Removal of questionable mass cases	P_01791	Mammogram	NCIT	NCIT_C20178	calcification case
Digital Database for Screening Mammography	Homo sapiens	NCBITAXON	NCBITaxon:9606	breast	UBERON	UBERON:0000310	Description of DDSM	Removal of questionable mass cases	P_01792	Mammogram	NCIT	NCIT_C20178	calcification case
Digital Database for Screening Mammography	Homo sapiens	NCBITAXON	NCBITaxon:9606	breast	UBERON	UBERON:0000310	Description of DDSM	Removal of questionable mass cases	P_01793	Mammogram	NCIT	NCIT_C20178	calcification case
Digital Database for Screening Mammography	Homo sapiens	NCBITAXON	NCBITaxon:9606	breast	UBERON	UBERON:0000310	Description of DDSM	Removal of questionable mass cases	P_01809	Mammogram	NCIT	NCIT_C20178	calcification case
Digital Database for Screening Mammography	Homo sapiens	NCBITAXON	NCBITaxon:9606	breast	UBERON	UBERON:0000310	Description of DDSM	Removal of questionable mass cases	P_01810	Mammogram	NCIT	NCIT_C20178	calcification case
Digital Database for Screening Mammography	Homo sapiens	NCBITAXON	NCBITaxon:9606	breast	UBERON	UBERON:0000310	Description of DDSM	Removal of questionable mass cases	P_01818	Mammogram	NCIT	NCIT_C20178	calcification case
Digital Database for Screening Mammography	Homo sapiens	NCBITAXON	NCBITaxon:9606	breast	UBERON	UBERON:0000310	Description of DDSM	Removal of questionable mass cases	P_01823	Mammogram	NCIT	NCIT_C20178	calcification case
Digital Database for Screening Mammography	Homo sapiens	NCBITAXON	NCBITaxon:9606	breast	UBERON	UBERON:0000310	Description of DDSM	Removal of questionable mass cases	P_01830	Mammogram	NCIT	NCIT_C20178	calcification case
Digital Database for Screening Mammography	Homo sapiens	NCBITAXON	NCBITaxon:9606	breast	UBERON	UBERON:0000310	Description of DDSM	Removal of questionable mass cases	P_01838	Mammogram	NCIT	NCIT_C20178	calcification case
Digital Database for Screening Mammography	Homo sapiens	NCBITAXON	NCBITaxon:9606	breast	UBERON	UBERON:0000310	Description of DDSM	Removal of questionable mass cases	P_01839	Mammogram	NCIT	NCIT_C20178	calcification case
Digital Database for Screening Mammography	Homo sapiens	NCBITAXON	NCBITaxon:9606	breast	UBERON	UBERON:0000310	Description of DDSM	Removal of questionable mass cases	P_01846	Mammogram	NCIT	NCIT_C20178	calcification case
Digital Database for Screening Mammography	Homo sapiens	NCBITAXON	NCBITaxon:9606	breast	UBERON	UBERON:0000310	Description of DDSM	Removal of questionable mass cases	P_01847	Mammogram	NCIT	NCIT_C20178	calcification case
Digital Database for Screening Mammography	Homo sapiens	NCBITAXON	NCBITaxon:9606	breast	UBERON	UBERON:0000310	Description of DDSM	Removal of questionable mass cases	P_01856	Mammogram	NCIT	NCIT_C20178	calcification case
Digital Database for Screening Mammography	Homo sapiens	NCBITAXON	NCBITaxon:9606	breast	UBERON	UBERON:0000310	Description of DDSM	Removal of questionable mass cases	P_01858	Mammogram	NCIT	NCIT_C20178	calcification case
Digital Database for Screening Mammography	Homo sapiens	NCBITAXON	NCBITaxon:9606	breast	UBERON	UBERON:0000310	Description of DDSM	Removal of questionable mass cases	P_01875	Mammogram	NCIT	NCIT_C20178	calcification case
Digital Database for Screening Mammography	Homo sapiens	NCBITAXON	NCBITaxon:9606	breast	UBERON	UBERON:0000310	Description of DDSM	Removal of questionable mass cases	P_01884	Mammogram	NCIT	NCIT_C20178	calcification case
Digital Database for Screening Mammography	Homo sapiens	NCBITAXON	NCBITaxon:9606	breast	UBERON	UBERON:0000310	Description of DDSM	Removal of questionable mass cases	P_01885	Mammogram	NCIT	NCIT_C20178	calcification case
Digital Database for Screening Mammography	Homo sapiens	NCBITAXON	NCBITaxon:9606	breast	UBERON	UBERON:0000310	Description of DDSM	Removal of questionable mass cases	P_02105	Mammogram	NCIT	NCIT_C20178	calcification case
Digital Database for Screening Mammography	Homo sapiens	NCBITAXON	NCBITaxon:9606	breast	UBERON	UBERON:0000310	Description of DDSM	Removal of questionable mass cases	P_02115	Mammogram	NCIT	NCIT_C20178	calcification case
Digital Database for Screening Mammography	Homo sapiens	NCBITAXON	NCBITaxon:9606	breast	UBERON	UBERON:0000310	Description of DDSM	Removal of questionable mass cases	P_02133	Mammogram	NCIT	NCIT_C20178	calcification case
Digital Database for Screening Mammography	Homo sapiens	NCBITAXON	NCBITaxon:9606	breast	UBERON	UBERON:0000310	Description of DDSM	Removal of questionable mass cases	P_02154	Mammogram	NCIT	NCIT_C20178	calcification case
Digital Database for Screening Mammography	Homo sapiens	NCBITAXON	NCBITaxon:9606	breast	UBERON	UBERON:0000310	Description of DDSM	Removal of questionable mass cases	P_02190	Mammogram	NCIT	NCIT_C20178	calcification case
Digital Database for Screening Mammography	Homo sapiens	NCBITAXON	NCBITaxon:9606	breast	UBERON	UBERON:0000310	Description of DDSM	Removal of questionable mass cases	P_02195	Mammogram	NCIT	NCIT_C20178	calcification case
Digital Database for Screening Mammography	Homo sapiens	NCBITAXON	NCBITaxon:9606	breast	UBERON	UBERON:0000310	Description of DDSM	Removal of questionable mass cases	P_02218	Mammogram	NCIT	NCIT_C20178	calcification case
Digital Database for Screening Mammography	Homo sapiens	NCBITAXON	NCBITaxon:9606	breast	UBERON	UBERON:0000310	Description of DDSM	Removal of questionable mass cases	P_02220	Mammogram	NCIT	NCIT_C20178	calcification case
Digital Database for Screening Mammography	Homo sapiens	NCBITAXON	NCBITaxon:9606	breast	UBERON	UBERON:0000310	Description of DDSM	Removal of questionable mass cases	P_02226	Mammogram	NCIT	NCIT_C20178	calcification case
Digital Database for Screening Mammography	Homo sapiens	NCBITAXON	NCBITaxon:9606	breast	UBERON	UBERON:0000310	Description of DDSM	Removal of questionable mass cases	P_02232	Mammogram	NCIT	NCIT_C20178	calcification case
Digital Database for Screening Mammography	Homo sapiens	NCBITAXON	NCBITaxon:9606	breast	UBERON	UBERON:0000310	Description of DDSM	Removal of questionable mass cases	P_02234	Mammogram	NCIT	NCIT_C20178	calcification case
Digital Database for Screening Mammography	Homo sapiens	NCBITAXON	NCBITaxon:9606	breast	UBERON	UBERON:0000310	Description of DDSM	Removal of questionable mass cases	P_02259	Mammogram	NCIT	NCIT_C20178	calcification case
Digital Database for Screening Mammography	Homo sapiens	NCBITAXON	NCBITaxon:9606	breast	UBERON	UBERON:0000310	Description of DDSM	Removal of questionable mass cases	P_02270	Mammogram	NCIT	NCIT_C20178	calcification case
Digital Database for Screening Mammography	Homo sapiens	NCBITAXON	NCBITaxon:9606	breast	UBERON	UBERON:0000310	Description of DDSM	Removal of questionable mass cases	P_02285	Mammogram	NCIT	NCIT_C20178	calcification case
Digital Database for Screening Mammography	Homo sapiens	NCBITAXON	NCBITaxon:9606	breast	UBERON	UBERON:0000310	Description of DDSM	Removal of questionable mass cases	P_02313	Mammogram	NCIT	NCIT_C20178	calcification case
Digital Database for Screening Mammography	Homo sapiens	NCBITAXON	NCBITaxon:9606	breast	UBERON	UBERON:0000310	Description of DDSM	Removal of questionable mass cases	P_02316	Mammogram	NCIT	NCIT_C20178	calcification case
Digital Database for Screening Mammography	Homo sapiens	NCBITAXON	NCBITaxon:9606	breast	UBERON	UBERON:0000310	Description of DDSM	Removal of questionable mass cases	P_02318	Mammogram	NCIT	NCIT_C20178	calcification case
Digital Database for Screening Mammography	Homo sapiens	NCBITAXON	NCBITaxon:9606	breast	UBERON	UBERON:0000310	Description of DDSM	Removal of questionable mass cases	P_02323	Mammogram	NCIT	NCIT_C20178	calcification case
Digital Database for Screening Mammography	Homo sapiens	NCBITAXON	NCBITaxon:9606	breast	UBERON	UBERON:0000310	Description of DDSM	Removal of questionable mass cases	P_02348	Mammogram	NCIT	NCIT_C20178	calcification case
Digital Database for Screening Mammography	Homo sapiens	NCBITAXON	NCBITaxon:9606	breast	UBERON	UBERON:0000310	Description of DDSM	Removal of questionable mass cases	P_02368	Mammogram	NCIT	NCIT_C20178	calcification case
Digital Database for Screening Mammography	Homo sapiens	NCBITAXON	NCBITaxon:9606	breast	UBERON	UBERON:0000310	Description of DDSM	Removal of questionable mass cases	P_02380	Mammogram	NCIT	NCIT_C20178	calcification case
Digital Database for Screening Mammography	Homo sapiens	NCBITAXON	NCBITaxon:9606	breast	UBERON	UBERON:0000310	Description of DDSM	Removal of questionable mass cases	P_02393	Mammogram	NCIT	NCIT_C20178	calcification case
Digital Database for Screening Mammography	Homo sapiens	NCBITAXON	NCBITaxon:9606	breast	UBERON	UBERON:0000310	Description of DDSM	Removal of questionable mass cases	P_02400	Mammogram	NCIT	NCIT_C20178	calcification case
Digital Database for Screening Mammography	Homo sapiens	NCBITAXON	NCBITaxon:9606	breast	UBERON	UBERON:0000310	Description of DDSM	Removal of questionable mass cases	P_02402	Mammogram	NCIT	NCIT_C20178	calcification case
Digital Database for Screening Mammography	Homo sapiens	NCBITAXON	NCBITaxon:9606	breast	UBERON	UBERON:0000310	Description of DDSM	Removal of questionable mass cases	P_02405	Mammogram	NCIT	NCIT_C20178	calcification case
Digital Database for Screening Mammography	Homo sapiens	NCBITAXON	NCBITaxon:9606	breast	UBERON	UBERON:0000310	Description of DDSM	Removal of questionable mass cases	P_02409	Mammogram	NCIT	NCIT_C20178	calcification case
Digital Database for Screening Mammography	Homo sapiens	NCBITAXON	NCBITaxon:9606	breast	UBERON	UBERON:0000310	Description of DDSM	Removal of questionable mass cases	P_02419	Mammogram	NCIT	NCIT_C20178	calcification case
Digital Database for Screening Mammography	Homo sapiens	NCBITAXON	NCBITaxon:9606	breast	UBERON	UBERON:0000310	Description of DDSM	Removal of questionable mass cases	P_02424	Mammogram	NCIT	NCIT_C20178	calcification case
Digital Database for Screening Mammography	Homo sapiens	NCBITAXON	NCBITaxon:9606	breast	UBERON	UBERON:0000310	Description of DDSM	Removal of questionable mass cases	P_02434	Mammogram	NCIT	NCIT_C20178	calcification case
Digital Database for Screening Mammography	Homo sapiens	NCBITAXON	NCBITaxon:9606	breast	UBERON	UBERON:0000310	Description of DDSM	Removal of questionable mass cases	P_02437	Mammogram	NCIT	NCIT_C20178	calcification case
Digital Database for Screening Mammography	Homo sapiens	NCBITAXON	NCBITaxon:9606	breast	UBERON	UBERON:0000310	Description of DDSM	Removal of questionable mass cases	P_02442	Mammogram	NCIT	NCIT_C20178	calcification case
Digital Database for Screening Mammography	Homo sapiens	NCBITAXON	NCBITaxon:9606	breast	UBERON	UBERON:0000310	Description of DDSM	Removal of questionable mass cases	P_02456	Mammogram	NCIT	NCIT_C20178	calcification case
Digital Database for Screening Mammography	Homo sapiens	NCBITAXON	NCBITaxon:9606	breast	UBERON	UBERON:0000310	Description of DDSM	Removal of questionable mass cases	P_02459	Mammogram	NCIT	NCIT_C20178	calcification case
Digital Database for Screening Mammography	Homo sapiens	NCBITAXON	NCBITaxon:9606	breast	UBERON	UBERON:0000310	Description of DDSM	Removal of questionable mass cases	P_02460	Mammogram	NCIT	NCIT_C20178	calcification case
Digital Database for Screening Mammography	Homo sapiens	NCBITAXON	NCBITaxon:9606	breast	UBERON	UBERON:0000310	Description of DDSM	Removal of questionable mass cases	P_02468	Mammogram	NCIT	NCIT_C20178	calcification case
Digital Database for Screening Mammography	Homo sapiens	NCBITAXON	NCBITaxon:9606	breast	UBERON	UBERON:0000310	Description of DDSM	Removal of questionable mass cases	P_02475	Mammogram	NCIT	NCIT_C20178	calcification case
Digital Database for Screening Mammography	Homo sapiens	NCBITAXON	NCBITaxon:9606	breast	UBERON	UBERON:0000310	Description of DDSM	Removal of questionable mass cases	P_02489	Mammogram	NCIT	NCIT_C20178	calcification case
Digital Database for Screening Mammography	Homo sapiens	NCBITAXON	NCBITaxon:9606	breast	UBERON	UBERON:0000310	Description of DDSM	Removal of questionable mass cases	P_02508	Mammogram	NCIT	NCIT_C20178	calcification case
Digital Database for Screening Mammography	Homo sapiens	NCBITAXON	NCBITaxon:9606	breast	UBERON	UBERON:0000310	Description of DDSM	Removal of questionable mass cases	P_02518	Mammogram	NCIT	NCIT_C20178	calcification case
Digital Database for Screening Mammography	Homo sapiens	NCBITAXON	NCBITaxon:9606	breast	UBERON	UBERON:0000310	Description of DDSM	Removal of questionable mass cases	P_02522	Mammogram	NCIT	NCIT_C20178	calcification case
Digital Database for Screening Mammography	Homo sapiens	NCBITAXON	NCBITaxon:9606	breast	UBERON	UBERON:0000310	Description of DDSM	Removal of questionable mass cases	P_02559	Mammogram	NCIT	NCIT_C20178	calcification case
Digital Database for Screening Mammography	Homo sapiens	NCBITAXON	NCBITaxon:9606	breast	UBERON	UBERON:0000310	Description of DDSM	Removal of questionable mass cases	P_02563	Mammogram	NCIT	NCIT_C20178	calcification case
Digital Database for Screening Mammography	Homo sapiens	NCBITAXON	NCBITaxon:9606	breast	UBERON	UBERON:0000310	Description of DDSM	Removal of questionable mass cases	P_02566	Mammogram	NCIT	NCIT_C20178	calcification case
Digital Database for Screening Mammography	Homo sapiens	NCBITAXON	NCBITaxon:9606	breast	UBERON	UBERON:0000310	Description of DDSM	Removal of questionable mass cases	P_02572	Mammogram	NCIT	NCIT_C20178	calcification case
Digital Database for Screening Mammography	Homo sapiens	NCBITAXON	NCBITaxon:9606	breast	UBERON	UBERON:0000310	Description of DDSM	Removal of questionable mass cases	P_02584	Mammogram	NCIT	NCIT_C20178	calcification case
Digital Database for Screening Mammography	Homo sapiens	NCBITAXON	NCBITaxon:9606	breast	UBERON	UBERON:0000310	Description of DDSM	Removal of questionable mass cases	P_00038	Mammogram	NCIT	NCIT_C20178	calcification case
Digital Database for Screening Mammography	Homo sapiens	NCBITAXON	NCBITaxon:9606	breast	UBERON	UBERON:0000310	Description of DDSM	Removal of questionable mass cases	P_00077	Mammogram	NCIT	NCIT_C20178	calcification case
Digital Database for Screening Mammography	Homo sapiens	NCBITAXON	NCBITaxon:9606	breast	UBERON	UBERON:0000310	Description of DDSM	Removal of questionable mass cases	P_00100	Mammogram	NCIT	NCIT_C20178	calcification case
Digital Database for Screening Mammography	Homo sapiens	NCBITAXON	NCBITaxon:9606	breast	UBERON	UBERON:0000310	Description of DDSM	Removal of questionable mass cases	P_00127	Mammogram	NCIT	NCIT_C20178	calcification case
Digital Database for Screening Mammography	Homo sapiens	NCBITAXON	NCBITaxon:9606	breast	UBERON	UBERON:0000310	Description of DDSM	Removal of questionable mass cases	P_00132	Mammogram	NCIT	NCIT_C20178	calcification case
Digital Database for Screening Mammography	Homo sapiens	NCBITAXON	NCBITaxon:9606	breast	UBERON	UBERON:0000310	Description of DDSM	Removal of questionable mass cases	P_00140	Mammogram	NCIT	NCIT_C20178	calcification case
Digital Database for Screening Mammography	Homo sapiens	NCBITAXON	NCBITaxon:9606	breast	UBERON	UBERON:0000310	Description of DDSM	Removal of questionable mass cases	P_00141	Mammogram	NCIT	NCIT_C20178	calcification case
Digital Database for Screening Mammography	Homo sapiens	NCBITAXON	NCBITaxon:9606	breast	UBERON	UBERON:0000310	Description of DDSM	Removal of questionable mass cases	P_00150	Mammogram	NCIT	NCIT_C20178	calcification case
Digital Database for Screening Mammography	Homo sapiens	NCBITAXON	NCBITaxon:9606	breast	UBERON	UBERON:0000310	Description of DDSM	Removal of questionable mass cases	P_00163	Mammogram	NCIT	NCIT_C20178	calcification case
Digital Database for Screening Mammography	Homo sapiens	NCBITAXON	NCBITaxon:9606	breast	UBERON	UBERON:0000310	Description of DDSM	Removal of questionable mass cases	P_00164	Mammogram	NCIT	NCIT_C20178	calcification case
Digital Database for Screening Mammography	Homo sapiens	NCBITAXON	NCBITaxon:9606	breast	UBERON	UBERON:0000310	Description of DDSM	Removal of questionable mass cases	P_00180	Mammogram	NCIT	NCIT_C20178	calcification case
Digital Database for Screening Mammography	Homo sapiens	NCBITAXON	NCBITaxon:9606	breast	UBERON	UBERON:0000310	Description of DDSM	Removal of questionable mass cases	P_00195	Mammogram	NCIT	NCIT_C20178	calcification case
Digital Database for Screening Mammography	Homo sapiens	NCBITAXON	NCBITaxon:9606	breast	UBERON	UBERON:0000310	Description of DDSM	Removal of questionable mass cases	P_00214	Mammogram	NCIT	NCIT_C20178	calcification case
Digital Database for Screening Mammography	Homo sapiens	NCBITAXON	NCBITaxon:9606	breast	UBERON	UBERON:0000310	Description of DDSM	Removal of questionable mass cases	P_00223	Mammogram	NCIT	NCIT_C20178	calcification case
Digital Database for Screening Mammography	Homo sapiens	NCBITAXON	NCBITaxon:9606	breast	UBERON	UBERON:0000310	Description of DDSM	Removal of questionable mass cases	P_00244	Mammogram	NCIT	NCIT_C20178	calcification case
Digital Database for Screening Mammography	Homo sapiens	NCBITAXON	NCBITaxon:9606	breast	UBERON	UBERON:0000310	Description of DDSM	Removal of questionable mass cases	P_00246	Mammogram	NCIT	NCIT_C20178	calcification case
Digital Database for Screening Mammography	Homo sapiens	NCBITAXON	NCBITaxon:9606	breast	UBERON	UBERON:0000310	Description of DDSM	Removal of questionable mass cases	P_00257	Mammogram	NCIT	NCIT_C20178	calcification case
Digital Database for Screening Mammography	Homo sapiens	NCBITAXON	NCBITaxon:9606	breast	UBERON	UBERON:0000310	Description of DDSM	Removal of questionable mass cases	P_00299	Mammogram	NCIT	NCIT_C20178	calcification case
Digital Database for Screening Mammography	Homo sapiens	NCBITAXON	NCBITaxon:9606	breast	UBERON	UBERON:0000310	Description of DDSM	Removal of questionable mass cases	P_00315	Mammogram	NCIT	NCIT_C20178	calcification case
Digital Database for Screening Mammography	Homo sapiens	NCBITAXON	NCBITaxon:9606	breast	UBERON	UBERON:0000310	Description of DDSM	Removal of questionable mass cases	P_00325	Mammogram	NCIT	NCIT_C20178	calcification case
Digital Database for Screening Mammography	Homo sapiens	NCBITAXON	NCBITaxon:9606	breast	UBERON	UBERON:0000310	Description of DDSM	Removal of questionable mass cases	P_00331	Mammogram	NCIT	NCIT_C20178	calcification case
Digital Database for Screening Mammography	Homo sapiens	NCBITAXON	NCBITaxon:9606	breast	UBERON	UBERON:0000310	Description of DDSM	Removal of questionable mass cases	P_00344	Mammogram	NCIT	NCIT_C20178	calcification case
Digital Database for Screening Mammography	Homo sapiens	NCBITAXON	NCBITaxon:9606	breast	UBERON	UBERON:0000310	Description of DDSM	Removal of questionable mass cases	P_00352	Mammogram	NCIT	NCIT_C20178	calcification case
Digital Database for Screening Mammography	Homo sapiens	NCBITAXON	NCBITaxon:9606	breast	UBERON	UBERON:0000310	Description of DDSM	Removal of questionable mass cases	P_00353	Mammogram	NCIT	NCIT_C20178	calcification case
Digital Database for Screening Mammography	Homo sapiens	NCBITAXON	NCBITaxon:9606	breast	UBERON	UBERON:0000310	Description of DDSM	Removal of questionable mass cases	P_00368	Mammogram	NCIT	NCIT_C20178	calcification case
Digital Database for Screening Mammography	Homo sapiens	NCBITAXON	NCBITaxon:9606	breast	UBERON	UBERON:0000310	Description of DDSM	Removal of questionable mass cases	P_00372	Mammogram	NCIT	NCIT_C20178	calcification case
Digital Database for Screening Mammography	Homo sapiens	NCBITAXON	NCBITaxon:9606	breast	UBERON	UBERON:0000310	Description of DDSM	Removal of questionable mass cases	P_00390	Mammogram	NCIT	NCIT_C20178	calcification case
Digital Database for Screening Mammography	Homo sapiens	NCBITAXON	NCBITaxon:9606	breast	UBERON	UBERON:0000310	Description of DDSM	Removal of questionable mass cases	P_00397	Mammogram	NCIT	NCIT_C20178	calcification case
Digital Database for Screening Mammography	Homo sapiens	NCBITAXON	NCBITaxon:9606	breast	UBERON	UBERON:0000310	Description of DDSM	Removal of questionable mass cases	P_00402	Mammogram	NCIT	NCIT_C20178	calcification case
Digital Database for Screening Mammography	Homo sapiens	NCBITAXON	NCBITaxon:9606	breast	UBERON	UBERON:0000310	Description of DDSM	Removal of questionable mass cases	P_00403	Mammogram	NCIT	NCIT_C20178	calcification case
Digital Database for Screening Mammography	Homo sapiens	NCBITAXON	NCBITaxon:9606	breast	UBERON	UBERON:0000310	Description of DDSM	Removal of questionable mass cases	P_00460	Mammogram	NCIT	NCIT_C20178	calcification case
Digital Database for Screening Mammography	Homo sapiens	NCBITAXON	NCBITaxon:9606	breast	UBERON	UBERON:0000310	Description of DDSM	Removal of questionable mass cases	P_00466	Mammogram	NCIT	NCIT_C20178	calcification case
Digital Database for Screening Mammography	Homo sapiens	NCBITAXON	NCBITaxon:9606	breast	UBERON	UBERON:0000310	Description of DDSM	Removal of questionable mass cases	P_00485	Mammogram	NCIT	NCIT_C20178	calcification case
Digital Database for Screening Mammography	Homo sapiens	NCBITAXON	NCBITaxon:9606	breast	UBERON	UBERON:0000310	Description of DDSM	Removal of questionable mass cases	P_00497	Mammogram	NCIT	NCIT_C20178	calcification case
Digital Database for Screening Mammography	Homo sapiens	NCBITAXON	NCBITaxon:9606	breast	UBERON	UBERON:0000310	Description of DDSM	Removal of questionable mass cases	P_00537	Mammogram	NCIT	NCIT_C20178	calcification case
Digital Database for Screening Mammography	Homo sapiens	NCBITAXON	NCBITaxon:9606	breast	UBERON	UBERON:0000310	Description of DDSM	Removal of questionable mass cases	P_00562	Mammogram	NCIT	NCIT_C20178	calcification case
Digital Database for Screening Mammography	Homo sapiens	NCBITAXON	NCBITaxon:9606	breast	UBERON	UBERON:0000310	Description of DDSM	Removal of questionable mass cases	P_00570	Mammogram	NCIT	NCIT_C20178	calcification case
Digital Database for Screening Mammography	Homo sapiens	NCBITAXON	NCBITaxon:9606	breast	UBERON	UBERON:0000310	Description of DDSM	Removal of questionable mass cases	P_00579	Mammogram	NCIT	NCIT_C20178	calcification case
Digital Database for Screening Mammography	Homo sapiens	NCBITAXON	NCBITaxon:9606	breast	UBERON	UBERON:0000310	Description of DDSM	Removal of questionable mass cases	P_00589	Mammogram	NCIT	NCIT_C20178	calcification case
Digital Database for Screening Mammography	Homo sapiens	NCBITAXON	NCBITaxon:9606	breast	UBERON	UBERON:0000310	Description of DDSM	Removal of questionable mass cases	P_00608	Mammogram	NCIT	NCIT_C20178	calcification case
Digital Database for Screening Mammography	Homo sapiens	NCBITAXON	NCBITaxon:9606	breast	UBERON	UBERON:0000310	Description of DDSM	Removal of questionable mass cases	P_00620	Mammogram	NCIT	NCIT_C20178	calcification case
Digital Database for Screening Mammography	Homo sapiens	NCBITAXON	NCBITaxon:9606	breast	UBERON	UBERON:0000310	Description of DDSM	Removal of questionable mass cases	P_00643	Mammogram	NCIT	NCIT_C20178	calcification case
Digital Database for Screening Mammography	Homo sapiens	NCBITAXON	NCBITaxon:9606	breast	UBERON	UBERON:0000310	Description of DDSM	Removal of questionable mass cases	P_00646	Mammogram	NCIT	NCIT_C20178	calcification case
Digital Database for Screening Mammography	Homo sapiens	NCBITAXON	NCBITaxon:9606	breast	UBERON	UBERON:0000310	Description of DDSM	Removal of questionable mass cases	P_00649	Mammogram	NCIT	NCIT_C20178	calcification case
Digital Database for Screening Mammography	Homo sapiens	NCBITAXON	NCBITaxon:9606	breast	UBERON	UBERON:0000310	Description of DDSM	Removal of questionable mass cases	P_00663	Mammogram	NCIT	NCIT_C20178	calcification case
Digital Database for Screening Mammography	Homo sapiens	NCBITAXON	NCBITaxon:9606	breast	UBERON	UBERON:0000310	Description of DDSM	Removal of questionable mass cases	P_00679	Mammogram	NCIT	NCIT_C20178	calcification case
Digital Database for Screening Mammography	Homo sapiens	NCBITAXON	NCBITaxon:9606	breast	UBERON	UBERON:0000310	Description of DDSM	Removal of questionable mass cases	P_00681	Mammogram	NCIT	NCIT_C20178	calcification case
Digital Database for Screening Mammography	Homo sapiens	NCBITAXON	NCBITaxon:9606	breast	UBERON	UBERON:0000310	Description of DDSM	Removal of questionable mass cases	P_00686	Mammogram	NCIT	NCIT_C20178	calcification case
Digital Database for Screening Mammography	Homo sapiens	NCBITAXON	NCBITaxon:9606	breast	UBERON	UBERON:0000310	Description of DDSM	Removal of questionable mass cases	P_00774	Mammogram	NCIT	NCIT_C20178	calcification case
Digital Database for Screening Mammography	Homo sapiens	NCBITAXON	NCBITaxon:9606	breast	UBERON	UBERON:0000310	Description of DDSM	Removal of questionable mass cases	P_00789	Mammogram	NCIT	NCIT_C20178	calcification case
Digital Database for Screening Mammography	Homo sapiens	NCBITAXON	NCBITaxon:9606	breast	UBERON	UBERON:0000310	Description of DDSM	Removal of questionable mass cases	P_00790	Mammogram	NCIT	NCIT_C20178	calcification case
Digital Database for Screening Mammography	Homo sapiens	NCBITAXON	NCBITaxon:9606	breast	UBERON	UBERON:0000310	Description of DDSM	Removal of questionable mass cases	P_00795	Mammogram	NCIT	NCIT_C20178	calcification case
Digital Database for Screening Mammography	Homo sapiens	NCBITAXON	NCBITaxon:9606	breast	UBERON	UBERON:0000310	Description of DDSM	Removal of questionable mass cases	P_00811	Mammogram	NCIT	NCIT_C20178	calcification case
Digital Database for Screening Mammography	Homo sapiens	NCBITAXON	NCBITaxon:9606	breast	UBERON	UBERON:0000310	Description of DDSM	Removal of questionable mass cases	P_00827	Mammogram	NCIT	NCIT_C20178	calcification case
Digital Database for Screening Mammography	Homo sapiens	NCBITAXON	NCBITaxon:9606	breast	UBERON	UBERON:0000310	Description of DDSM	Removal of questionable mass cases	P_00843	Mammogram	NCIT	NCIT_C20178	calcification case
Digital Database for Screening Mammography	Homo sapiens	NCBITAXON	NCBITaxon:9606	breast	UBERON	UBERON:0000310	Description of DDSM	Removal of questionable mass cases	P_00857	Mammogram	NCIT	NCIT_C20178	calcification case
Digital Database for Screening Mammography	Homo sapiens	NCBITAXON	NCBITaxon:9606	breast	UBERON	UBERON:0000310	Description of DDSM	Removal of questionable mass cases	P_00876	Mammogram	NCIT	NCIT_C20178	calcification case
Digital Database for Screening Mammography	Homo sapiens	NCBITAXON	NCBITaxon:9606	breast	UBERON	UBERON:0000310	Description of DDSM	Removal of questionable mass cases	P_00879	Mammogram	NCIT	NCIT_C20178	calcification case
Digital Database for Screening Mammography	Homo sapiens	NCBITAXON	NCBITaxon:9606	breast	UBERON	UBERON:0000310	Description of DDSM	Removal of questionable mass cases	P_00905	Mammogram	NCIT	NCIT_C20178	calcification case
Digital Database for Screening Mammography	Homo sapiens	NCBITAXON	NCBITaxon:9606	breast	UBERON	UBERON:0000310	Description of DDSM	Removal of questionable mass cases	P_00919	Mammogram	NCIT	NCIT_C20178	calcification case
Digital Database for Screening Mammography	Homo sapiens	NCBITAXON	NCBITaxon:9606	breast	UBERON	UBERON:0000310	Description of DDSM	Removal of questionable mass cases	P_00974	Mammogram	NCIT	NCIT_C20178	calcification case
Digital Database for Screening Mammography	Homo sapiens	NCBITAXON	NCBITaxon:9606	breast	UBERON	UBERON:0000310	Description of DDSM	Removal of questionable mass cases	P_01004	Mammogram	NCIT	NCIT_C20178	calcification case
Digital Database for Screening Mammography	Homo sapiens	NCBITAXON	NCBITaxon:9606	breast	UBERON	UBERON:0000310	Description of DDSM	Removal of questionable mass cases	P_01006	Mammogram	NCIT	NCIT_C20178	calcification case
Digital Database for Screening Mammography	Homo sapiens	NCBITAXON	NCBITaxon:9606	breast	UBERON	UBERON:0000310	Description of DDSM	Removal of questionable mass cases	P_01022	Mammogram	NCIT	NCIT_C20178	calcification case
Digital Database for Screening Mammography	Homo sapiens	NCBITAXON	NCBITaxon:9606	breast	UBERON	UBERON:0000310	Description of DDSM	Removal of questionable mass cases	P_01030	Mammogram	NCIT	NCIT_C20178	calcification case
Digital Database for Screening Mammography	Homo sapiens	NCBITAXON	NCBITaxon:9606	breast	UBERON	UBERON:0000310	Description of DDSM	Removal of questionable mass cases	P_01042	Mammogram	NCIT	NCIT_C20178	calcification case
Digital Database for Screening Mammography	Homo sapiens	NCBITAXON	NCBITaxon:9606	breast	UBERON	UBERON:0000310	Description of DDSM	Removal of questionable mass cases	P_01050	Mammogram	NCIT	NCIT_C20178	calcification case
Digital Database for Screening Mammography	Homo sapiens	NCBITAXON	NCBITaxon:9606	breast	UBERON	UBERON:0000310	Description of DDSM	Removal of questionable mass cases	P_01058	Mammogram	NCIT	NCIT_C20178	calcification case
Digital Database for Screening Mammography	Homo sapiens	NCBITAXON	NCBITaxon:9606	breast	UBERON	UBERON:0000310	Description of DDSM	Removal of questionable mass cases	P_01067	Mammogram	NCIT	NCIT_C20178	calcification case
Digital Database for Screening Mammography	Homo sapiens	NCBITAXON	NCBITaxon:9606	breast	UBERON	UBERON:0000310	Description of DDSM	Removal of questionable mass cases	P_01092	Mammogram	NCIT	NCIT_C20178	calcification case
Digital Database for Screening Mammography	Homo sapiens	NCBITAXON	NCBITaxon:9606	breast	UBERON	UBERON:0000310	Description of DDSM	Removal of questionable mass cases	P_01132	Mammogram	NCIT	NCIT_C20178	calcification case
Digital Database for Screening Mammography	Homo sapiens	NCBITAXON	NCBITaxon:9606	breast	UBERON	UBERON:0000310	Description of DDSM	Removal of questionable mass cases	P_01148	Mammogram	NCIT	NCIT_C20178	calcification case
Digital Database for Screening Mammography	Homo sapiens	NCBITAXON	NCBITaxon:9606	breast	UBERON	UBERON:0000310	Description of DDSM	Removal of questionable mass cases	P_01154	Mammogram	NCIT	NCIT_C20178	calcification case
Digital Database for Screening Mammography	Homo sapiens	NCBITAXON	NCBITaxon:9606	breast	UBERON	UBERON:0000310	Description of DDSM	Removal of questionable mass cases	P_01157	Mammogram	NCIT	NCIT_C20178	calcification case
Digital Database for Screening Mammography	Homo sapiens	NCBITAXON	NCBITaxon:9606	breast	UBERON	UBERON:0000310	Description of DDSM	Removal of questionable mass cases	P_01211	Mammogram	NCIT	NCIT_C20178	calcification case
Digital Database for Screening Mammography	Homo sapiens	NCBITAXON	NCBITaxon:9606	breast	UBERON	UBERON:0000310	Description of DDSM	Removal of questionable mass cases	P_01217	Mammogram	NCIT	NCIT_C20178	calcification case
Digital Database for Screening Mammography	Homo sapiens	NCBITAXON	NCBITaxon:9606	breast	UBERON	UBERON:0000310	Description of DDSM	Removal of questionable mass cases	P_01224	Mammogram	NCIT	NCIT_C20178	calcification case
Digital Database for Screening Mammography	Homo sapiens	NCBITAXON	NCBITaxon:9606	breast	UBERON	UBERON:0000310	Description of DDSM	Removal of questionable mass cases	P_01253	Mammogram	NCIT	NCIT_C20178	calcification case
Digital Database for Screening Mammography	Homo sapiens	NCBITAXON	NCBITaxon:9606	breast	UBERON	UBERON:0000310	Description of DDSM	Removal of questionable mass cases	P_01272	Mammogram	NCIT	NCIT_C20178	calcification case
Digital Database for Screening Mammography	Homo sapiens	NCBITAXON	NCBITaxon:9606	breast	UBERON	UBERON:0000310	Description of DDSM	Removal of questionable mass cases	P_01303	Mammogram	NCIT	NCIT_C20178	calcification case
Digital Database for Screening Mammography	Homo sapiens	NCBITAXON	NCBITaxon:9606	breast	UBERON	UBERON:0000310	Description of DDSM	Removal of questionable mass cases	P_01308	Mammogram	NCIT	NCIT_C20178	calcification case
Digital Database for Screening Mammography	Homo sapiens	NCBITAXON	NCBITaxon:9606	breast	UBERON	UBERON:0000310	Description of DDSM	Removal of questionable mass cases	P_01318	Mammogram	NCIT	NCIT_C20178	calcification case
Digital Database for Screening Mammography	Homo sapiens	NCBITAXON	NCBITaxon:9606	breast	UBERON	UBERON:0000310	Description of DDSM	Removal of questionable mass cases	P_01320	Mammogram	NCIT	NCIT_C20178	calcification case
Digital Database for Screening Mammography	Homo sapiens	NCBITAXON	NCBITaxon:9606	breast	UBERON	UBERON:0000310	Description of DDSM	Removal of questionable mass cases	P_01352	Mammogram	NCIT	NCIT_C20178	calcification case
Digital Database for Screening Mammography	Homo sapiens	NCBITAXON	NCBITaxon:9606	breast	UBERON	UBERON:0000310	Description of DDSM	Removal of questionable mass cases	P_01353	Mammogram	NCIT	NCIT_C20178	calcification case
Digital Database for Screening Mammography	Homo sapiens	NCBITAXON	NCBITaxon:9606	breast	UBERON	UBERON:0000310	Description of DDSM	Removal of questionable mass cases	P_01390	Mammogram	NCIT	NCIT_C20178	calcification case
Digital Database for Screening Mammography	Homo sapiens	NCBITAXON	NCBITaxon:9606	breast	UBERON	UBERON:0000310	Description of DDSM	Removal of questionable mass cases	P_01399	Mammogram	NCIT	NCIT_C20178	calcification case
Digital Database for Screening Mammography	Homo sapiens	NCBITAXON	NCBITaxon:9606	breast	UBERON	UBERON:0000310	Description of DDSM	Removal of questionable mass cases	P_01407	Mammogram	NCIT	NCIT_C20178	calcification case
Digital Database for Screening Mammography	Homo sapiens	NCBITAXON	NCBITaxon:9606	breast	UBERON	UBERON:0000310	Description of DDSM	Removal of questionable mass cases	P_01414	Mammogram	NCIT	NCIT_C20178	calcification case
Digital Database for Screening Mammography	Homo sapiens	NCBITAXON	NCBITaxon:9606	breast	UBERON	UBERON:0000310	Description of DDSM	Removal of questionable mass cases	P_01415	Mammogram	NCIT	NCIT_C20178	calcification case
Digital Database for Screening Mammography	Homo sapiens	NCBITAXON	NCBITaxon:9606	breast	UBERON	UBERON:0000310	Description of DDSM	Removal of questionable mass cases	P_01419	Mammogram	NCIT	NCIT_C20178	calcification case
Digital Database for Screening Mammography	Homo sapiens	NCBITAXON	NCBITaxon:9606	breast	UBERON	UBERON:0000310	Description of DDSM	Removal of questionable mass cases	P_01425	Mammogram	NCIT	NCIT_C20178	calcification case
Digital Database for Screening Mammography	Homo sapiens	NCBITAXON	NCBITaxon:9606	breast	UBERON	UBERON:0000310	Description of DDSM	Removal of questionable mass cases	P_01460	Mammogram	NCIT	NCIT_C20178	calcification case
Digital Database for Screening Mammography	Homo sapiens	NCBITAXON	NCBITaxon:9606	breast	UBERON	UBERON:0000310	Description of DDSM	Removal of questionable mass cases	P_01465	Mammogram	NCIT	NCIT_C20178	calcification case
Digital Database for Screening Mammography	Homo sapiens	NCBITAXON	NCBITaxon:9606	breast	UBERON	UBERON:0000310	Description of DDSM	Removal of questionable mass cases	P_01471	Mammogram	NCIT	NCIT_C20178	calcification case
Digital Database for Screening Mammography	Homo sapiens	NCBITAXON	NCBITaxon:9606	breast	UBERON	UBERON:0000310	Description of DDSM	Removal of questionable mass cases	P_01476	Mammogram	NCIT	NCIT_C20178	calcification case
Digital Database for Screening Mammography	Homo sapiens	NCBITAXON	NCBITaxon:9606	breast	UBERON	UBERON:0000310	Description of DDSM	Removal of questionable mass cases	P_01483	Mammogram	NCIT	NCIT_C20178	calcification case
Digital Database for Screening Mammography	Homo sapiens	NCBITAXON	NCBITaxon:9606	breast	UBERON	UBERON:0000310	Description of DDSM	Removal of questionable mass cases	P_01490	Mammogram	NCIT	NCIT_C20178	calcification case
Digital Database for Screening Mammography	Homo sapiens	NCBITAXON	NCBITaxon:9606	breast	UBERON	UBERON:0000310	Description of DDSM	Removal of questionable mass cases	P_01523	Mammogram	NCIT	NCIT_C20178	calcification case
Digital Database for Screening Mammography	Homo sapiens	NCBITAXON	NCBITaxon:9606	breast	UBERON	UBERON:0000310	Description of DDSM	Removal of questionable mass cases	P_01535	Mammogram	NCIT	NCIT_C20178	calcification case
Digital Database for Screening Mammography	Homo sapiens	NCBITAXON	NCBITaxon:9606	breast	UBERON	UBERON:0000310	Description of DDSM	Removal of questionable mass cases	P_01536	Mammogram	NCIT	NCIT_C20178	calcification case
Digital Database for Screening Mammography	Homo sapiens	NCBITAXON	NCBITaxon:9606	breast	UBERON	UBERON:0000310	Description of DDSM	Removal of questionable mass cases	P_01538	Mammogram	NCIT	NCIT_C20178	calcification case
Digital Database for Screening Mammography	Homo sapiens	NCBITAXON	NCBITaxon:9606	breast	UBERON	UBERON:0000310	Description of DDSM	Removal of questionable mass cases	P_01547	Mammogram	NCIT	NCIT_C20178	calcification case
Digital Database for Screening Mammography	Homo sapiens	NCBITAXON	NCBITaxon:9606	breast	UBERON	UBERON:0000310	Description of DDSM	Removal of questionable mass cases	P_01562	Mammogram	NCIT	NCIT_C20178	calcification case
Digital Database for Screening Mammography	Homo sapiens	NCBITAXON	NCBITaxon:9606	breast	UBERON	UBERON:0000310	Description of DDSM	Removal of questionable mass cases	P_01602	Mammogram	NCIT	NCIT_C20178	calcification case
Digital Database for Screening Mammography	Homo sapiens	NCBITAXON	NCBITaxon:9606	breast	UBERON	UBERON:0000310	Description of DDSM	Removal of questionable mass cases	P_01643	Mammogram	NCIT	NCIT_C20178	calcification case
Digital Database for Screening Mammography	Homo sapiens	NCBITAXON	NCBITaxon:9606	breast	UBERON	UBERON:0000310	Description of DDSM	Removal of questionable mass cases	P_01670	Mammogram	NCIT	NCIT_C20178	calcification case
Digital Database for Screening Mammography	Homo sapiens	NCBITAXON	NCBITaxon:9606	breast	UBERON	UBERON:0000310	Description of DDSM	Removal of questionable mass cases	P_01711	Mammogram	NCIT	NCIT_C20178	calcification case
Digital Database for Screening Mammography	Homo sapiens	NCBITAXON	NCBITaxon:9606	breast	UBERON	UBERON:0000310	Description of DDSM	Removal of questionable mass cases	P_01713	Mammogram	NCIT	NCIT_C20178	calcification case
Digital Database for Screening Mammography	Homo sapiens	NCBITAXON	NCBITaxon:9606	breast	UBERON	UBERON:0000310	Description of DDSM	Removal of questionable mass cases	P_01728	Mammogram	NCIT	NCIT_C20178	calcification case
Digital Database for Screening Mammography	Homo sapiens	NCBITAXON	NCBITaxon:9606	breast	UBERON	UBERON:0000310	Description of DDSM	Removal of questionable mass cases	P_01743	Mammogram	NCIT	NCIT_C20178	calcification case
Digital Database for Screening Mammography	Homo sapiens	NCBITAXON	NCBITaxon:9606	breast	UBERON	UBERON:0000310	Description of DDSM	Removal of questionable mass cases	P_01752	Mammogram	NCIT	NCIT_C20178	calcification case
Digital Database for Screening Mammography	Homo sapiens	NCBITAXON	NCBITaxon:9606	breast	UBERON	UBERON:0000310	Description of DDSM	Removal of questionable mass cases	P_01773	Mammogram	NCIT	NCIT_C20178	calcification case
Digital Database for Screening Mammography	Homo sapiens	NCBITAXON	NCBITaxon:9606	breast	UBERON	UBERON:0000310	Description of DDSM	Removal of questionable mass cases	P_01820	Mammogram	NCIT	NCIT_C20178	calcification case
Digital Database for Screening Mammography	Homo sapiens	NCBITAXON	NCBITaxon:9606	breast	UBERON	UBERON:0000310	Description of DDSM	Removal of questionable mass cases	P_01834	Mammogram	NCIT	NCIT_C20178	calcification case
Digital Database for Screening Mammography	Homo sapiens	NCBITAXON	NCBITaxon:9606	breast	UBERON	UBERON:0000310	Description of DDSM	Removal of questionable mass cases	P_01842	Mammogram	NCIT	NCIT_C20178	calcification case
Digital Database for Screening Mammography	Homo sapiens	NCBITAXON	NCBITaxon:9606	breast	UBERON	UBERON:0000310	Description of DDSM	Removal of questionable mass cases	P_01845	Mammogram	NCIT	NCIT_C20178	calcification case
Digital Database for Screening Mammography	Homo sapiens	NCBITAXON	NCBITaxon:9606	breast	UBERON	UBERON:0000310	Description of DDSM	Removal of questionable mass cases	P_01861	Mammogram	NCIT	NCIT_C20178	calcification case
Digital Database for Screening Mammography	Homo sapiens	NCBITAXON	NCBITaxon:9606	breast	UBERON	UBERON:0000310	Description of DDSM	Removal of questionable mass cases	P_01867	Mammogram	NCIT	NCIT_C20178	calcification case
Digital Database for Screening Mammography	Homo sapiens	NCBITAXON	NCBITaxon:9606	breast	UBERON	UBERON:0000310	Description of DDSM	Removal of questionable mass cases	P_01868	Mammogram	NCIT	NCIT_C20178	calcification case
Digital Database for Screening Mammography	Homo sapiens	NCBITAXON	NCBITaxon:9606	breast	UBERON	UBERON:0000310	Description of DDSM	Removal of questionable mass cases	P_01872	Mammogram	NCIT	NCIT_C20178	calcification case
Digital Database for Screening Mammography	Homo sapiens	NCBITAXON	NCBITaxon:9606	breast	UBERON	UBERON:0000310	Description of DDSM	Removal of questionable mass cases	P_01882	Mammogram	NCIT	NCIT_C20178	calcification case
Digital Database for Screening Mammography	Homo sapiens	NCBITAXON	NCBITaxon:9606	breast	UBERON	UBERON:0000310	Description of DDSM	Removal of questionable mass cases	P_02102	Mammogram	NCIT	NCIT_C20178	calcification case
Digital Database for Screening Mammography	Homo sapiens	NCBITAXON	NCBITaxon:9606	breast	UBERON	UBERON:0000310	Description of DDSM	Removal of questionable mass cases	P_02139	Mammogram	NCIT	NCIT_C20178	calcification case
Digital Database for Screening Mammography	Homo sapiens	NCBITAXON	NCBITaxon:9606	breast	UBERON	UBERON:0000310	Description of DDSM	Removal of questionable mass cases	P_02153	Mammogram	NCIT	NCIT_C20178	calcification case
Digital Database for Screening Mammography	Homo sapiens	NCBITAXON	NCBITaxon:9606	breast	UBERON	UBERON:0000310	Description of DDSM	Removal of questionable mass cases	P_02159	Mammogram	NCIT	NCIT_C20178	calcification case
Digital Database for Screening Mammography	Homo sapiens	NCBITAXON	NCBITaxon:9606	breast	UBERON	UBERON:0000310	Description of DDSM	Removal of questionable mass cases	P_02176	Mammogram	NCIT	NCIT_C20178	calcification case
Digital Database for Screening Mammography	Homo sapiens	NCBITAXON	NCBITaxon:9606	breast	UBERON	UBERON:0000310	Description of DDSM	Removal of questionable mass cases	P_02198	Mammogram	NCIT	NCIT_C20178	calcification case
Digital Database for Screening Mammography	Homo sapiens	NCBITAXON	NCBITaxon:9606	breast	UBERON	UBERON:0000310	Description of DDSM	Removal of questionable mass cases	P_02275	Mammogram	NCIT	NCIT_C20178	calcification case
Digital Database for Screening Mammography	Homo sapiens	NCBITAXON	NCBITaxon:9606	breast	UBERON	UBERON:0000310	Description of DDSM	Removal of questionable mass cases	P_02418	Mammogram	NCIT	NCIT_C20178	calcification case
Digital Database for Screening Mammography	Homo sapiens	NCBITAXON	NCBITaxon:9606	breast	UBERON	UBERON:0000310	Description of DDSM	Removal of questionable mass cases	P_02420	Mammogram	NCIT	NCIT_C20178	calcification case
Digital Database for Screening Mammography	Homo sapiens	NCBITAXON	NCBITaxon:9606	breast	UBERON	UBERON:0000310	Description of DDSM	Removal of questionable mass cases	P_02432	Mammogram	NCIT	NCIT_C20178	calcification case
Digital Database for Screening Mammography	Homo sapiens	NCBITAXON	NCBITaxon:9606	breast	UBERON	UBERON:0000310	Description of DDSM	Removal of questionable mass cases	P_02464	Mammogram	NCIT	NCIT_C20178	calcification case
Digital Database for Screening Mammography	Homo sapiens	NCBITAXON	NCBITaxon:9606	breast	UBERON	UBERON:0000310	Description of DDSM	Removal of questionable mass cases	P_02498	Mammogram	NCIT	NCIT_C20178	calcification case
Digital Database for Screening Mammography	Homo sapiens	NCBITAXON	NCBITaxon:9606	breast	UBERON	UBERON:0000310	Description of DDSM	Removal of questionable mass cases	P_02501	Mammogram	NCIT	NCIT_C20178	calcification case
