# Supplementary material for: A curated mammography data set for use in computer-aided detection and diagnosis research
Source: Sci Data. 2017 Dec 19;4:170177. doi: 10.1038/sdata.2017.177 (PMC5735920; doi:10.1038/sdata.2017.177)
Supplement: Supplementary file 1 [file sdata2017177-isa1.zip › a_assay_Lee.txt]

Sample Name	Protocol REF	Protocol REF	Assay Name	Raw Data File	Comment[Data Repository]	Comment[Data Record Accession]	Comment[Data Record URI]	Protocol REF	Derived Data File	Comment[Data Repository]	Comment[Data Record URI]	Protocol REF	Derived Data File	Comment[Data Repository]	Comment[Data Record URI]	Protocol REF	Derived Data File	Comment[Data Repository]	Comment[Data Record URI]	Protocol REF	Derived Data File	Comment[Data Repository]	Comment[Data Record URI]	Protocol REF	Derived Data File	Comment[Data Repository]	Comment[Data Record URI]	
P_00001	Image Decompression	Image Processing	P_00001_LEFT_CC_1.LJPEG	P_00001_LEFT_CC_1.dcm	The Cancer Imaging Archive	doi:10.7937/K9/TCIA.2016.7O02S9CY	http://dx.doi.org/10.7937/K9/TCIA.2016.7O02S9CY	Mass Segmentation	P_00001_LEFT_CC_1.dcm	The Cancer Imaging Archive	http://dx.doi.org/10.7937/K9/TCIA.2016.7O02S9CY	Image cropping	mass_cases/cropped_images/P_00001_LEFT_CC_1.dcm	The Cancer Imaging Archive	http://dx.doi.org/10.7937/K9/TCIA.2016.7O02S9CY	Data partition	Mass-Training_P_00001_LEFT_CC/1.3.6.1.4.1.9590.100.1.2.422112722213189649807611434612228974994/1.3.6.1.4.1.9590.100.1.2.342386194811267636608694132590482924515/000000.dcm	The Cancer Imaging Archive	http://dx.doi.org/10.7937/K9/TCIA.2016.7O02S9CY	Standardized Train/Test splits	"Mass-Training_P_00001_LEFT_CC_1/1.3.6.1.4.1.9590.100.1.2.108268213011361124203859148071588939106/1.3.6.1.4.1.9590.100.1.2.296736403313792599626368780122205399650/000001.dcm
"	The Cancer Imaging Archive	http://dx.doi.org/10.7937/K9/TCIA.2016.7O02S9CY	Standardized Train/Test splits	Mass-Training_P_00001_LEFT_CC_1/1.3.6.1.4.1.9590.100.1.2.108268213011361124203859148071588939106/1.3.6.1.4.1.9590.100.1.2.296736403313792599626368780122205399650/000000.dcm	The Cancer Imaging Archive	http://dx.doi.org/10.7937/K9/TCIA.2016.7O02S9CY	
P_00001	Parse Semantic Features	Image Processing	P_00001.ics, P_00001_LEFT_CC_1.OVERLAY	mass_case_description_train_set.csv	The Cancer Imaging Archive	doi:10.7937/K9/TCIA.2016.7O02S9CY	http://dx.doi.org/10.7937/K9/TCIA.2016.7O02S9CY																					
P_00001	Image Decompression	Image Processing	P_00001_LEFT_MLO_1.LJPEG	P_00001_LEFT_MLO_1.dcm	The Cancer Imaging Archive	doi:10.7937/K9/TCIA.2016.7O02S9CY	http://dx.doi.org/10.7937/K9/TCIA.2016.7O02S9CY	Mass Segmentation	P_00001_LEFT_MLO_1.dcm	The Cancer Imaging Archive	http://dx.doi.org/10.7937/K9/TCIA.2016.7O02S9CY	Image cropping	mass_cases/cropped_images/P_00001_LEFT_MLO_1.dcm	The Cancer Imaging Archive	http://dx.doi.org/10.7937/K9/TCIA.2016.7O02S9CY	Data partition	Mass-Training_P_00001_LEFT_MLO/1.3.6.1.4.1.9590.100.1.2.319478999311971442426185353560182990988/1.3.6.1.4.1.9590.100.1.2.359308329312397897125630708681441180834/000000.dcm	The Cancer Imaging Archive	http://dx.doi.org/10.7937/K9/TCIA.2016.7O02S9CY	Standardized Train/Test splits	"Mass-Training_P_00001_LEFT_MLO_1/1.3.6.1.4.1.9590.100.1.2.188473874511440575807446266233629582526/1.3.6.1.4.1.9590.100.1.2.227955274711225756835838775062793186053/000001.dcm
"	The Cancer Imaging Archive	http://dx.doi.org/10.7937/K9/TCIA.2016.7O02S9CY	Standardized Train/Test splits	Mass-Training_P_00001_LEFT_MLO_1/1.3.6.1.4.1.9590.100.1.2.188473874511440575807446266233629582526/1.3.6.1.4.1.9590.100.1.2.227955274711225756835838775062793186053/000000.dcm	The Cancer Imaging Archive	http://dx.doi.org/10.7937/K9/TCIA.2016.7O02S9CY	
P_00001	Parse Semantic Features	Image Processing	P_00001.ics, P_00001_LEFT_MLO_1.OVERLAY	mass_case_description_train_set.csv	The Cancer Imaging Archive	doi:10.7937/K9/TCIA.2016.7O02S9CY	http://dx.doi.org/10.7937/K9/TCIA.2016.7O02S9CY																					
P_00004	Image Decompression	Image Processing	P_00004_LEFT_CC_1.LJPEG	P_00004_LEFT_CC_1.dcm	The Cancer Imaging Archive	doi:10.7937/K9/TCIA.2016.7O02S9CY	http://dx.doi.org/10.7937/K9/TCIA.2016.7O02S9CY	Mass Segmentation	P_00004_LEFT_CC_1.dcm	The Cancer Imaging Archive	http://dx.doi.org/10.7937/K9/TCIA.2016.7O02S9CY	Image cropping	mass_cases/cropped_images/P_00004_LEFT_CC_1.dcm	The Cancer Imaging Archive	http://dx.doi.org/10.7937/K9/TCIA.2016.7O02S9CY	Data partition	Mass-Training_P_00004_LEFT_CC/1.3.6.1.4.1.9590.100.1.2.347107867812656628709864319310977895697/1.3.6.1.4.1.9590.100.1.2.89180046211022531834352631483669346540/000000.dcm	The Cancer Imaging Archive	http://dx.doi.org/10.7937/K9/TCIA.2016.7O02S9CY	Standardized Train/Test splits	"Mass-Training_P_00004_LEFT_CC_1/1.3.6.1.4.1.9590.100.1.2.414182170112396175925115449620455230167/1.3.6.1.4.1.9590.100.1.2.429120414011832984817094399141838850375/000001.dcm
"	The Cancer Imaging Archive	http://dx.doi.org/10.7937/K9/TCIA.2016.7O02S9CY	Standardized Train/Test splits	Mass-Training_P_00004_LEFT_CC_1/1.3.6.1.4.1.9590.100.1.2.414182170112396175925115449620455230167/1.3.6.1.4.1.9590.100.1.2.429120414011832984817094399141838850375/000000.dcm	The Cancer Imaging Archive	http://dx.doi.org/10.7937/K9/TCIA.2016.7O02S9CY	
P_00004	Parse Semantic Features	Image Processing	P_00004.ics, P_00004_LEFT_CC_1.OVERLAY	mass_case_description_train_set.csv	The Cancer Imaging Archive	doi:10.7937/K9/TCIA.2016.7O02S9CY	http://dx.doi.org/10.7937/K9/TCIA.2016.7O02S9CY																					
P_00004	Image Decompression	Image Processing	P_00004_LEFT_MLO_1.LJPEG	P_00004_LEFT_MLO_1.dcm	The Cancer Imaging Archive	doi:10.7937/K9/TCIA.2016.7O02S9CY	http://dx.doi.org/10.7937/K9/TCIA.2016.7O02S9CY	Mass Segmentation	P_00004_LEFT_MLO_1.dcm	The Cancer Imaging Archive	http://dx.doi.org/10.7937/K9/TCIA.2016.7O02S9CY	Image cropping	mass_cases/cropped_images/P_00004_LEFT_MLO_1.dcm	The Cancer Imaging Archive	http://dx.doi.org/10.7937/K9/TCIA.2016.7O02S9CY	Data partition	Mass-Training_P_00004_LEFT_MLO/1.3.6.1.4.1.9590.100.1.2.272600286511817402806912403581910920939/1.3.6.1.4.1.9590.100.1.2.295360926313492745441868049270168300162/000000.dcm	The Cancer Imaging Archive	http://dx.doi.org/10.7937/K9/TCIA.2016.7O02S9CY	Standardized Train/Test splits	"Mass-Training_P_00004_LEFT_MLO_1/1.3.6.1.4.1.9590.100.1.2.342549219112801262604988012930063078769/1.3.6.1.4.1.9590.100.1.2.115134232113001553100559896703407510515/000001.dcm
"	The Cancer Imaging Archive	http://dx.doi.org/10.7937/K9/TCIA.2016.7O02S9CY	Standardized Train/Test splits	Mass-Training_P_00004_LEFT_MLO_1/1.3.6.1.4.1.9590.100.1.2.342549219112801262604988012930063078769/1.3.6.1.4.1.9590.100.1.2.115134232113001553100559896703407510515/000000.dcm	The Cancer Imaging Archive	http://dx.doi.org/10.7937/K9/TCIA.2016.7O02S9CY	
P_00004	Parse Semantic Features	Image Processing	P_00004.ics, P_00004_LEFT_MLO_1.OVERLAY	mass_case_description_train_set.csv	The Cancer Imaging Archive	doi:10.7937/K9/TCIA.2016.7O02S9CY	http://dx.doi.org/10.7937/K9/TCIA.2016.7O02S9CY																					
P_00004	Image Decompression	Image Processing	P_00004_RIGHT_MLO_1.LJPEG	P_00004_RIGHT_MLO_1.dcm	The Cancer Imaging Archive	doi:10.7937/K9/TCIA.2016.7O02S9CY	http://dx.doi.org/10.7937/K9/TCIA.2016.7O02S9CY	Mass Segmentation	P_00004_RIGHT_MLO_1.dcm	The Cancer Imaging Archive	http://dx.doi.org/10.7937/K9/TCIA.2016.7O02S9CY	Image cropping	mass_cases/cropped_images/P_00004_RIGHT_MLO_1.dcm	The Cancer Imaging Archive	http://dx.doi.org/10.7937/K9/TCIA.2016.7O02S9CY	Data partition	Mass-Training_P_00004_RIGHT_MLO/1.3.6.1.4.1.9590.100.1.2.174047308712169195014610267031196524486/1.3.6.1.4.1.9590.100.1.2.410524754913057908920631336070876889890/000000.dcm	The Cancer Imaging Archive	http://dx.doi.org/10.7937/K9/TCIA.2016.7O02S9CY	Standardized Train/Test splits	"Mass-Training_P_00004_RIGHT_MLO_1/1.3.6.1.4.1.9590.100.1.2.341142631111685501338932932302380583774/1.3.6.1.4.1.9590.100.1.2.12857366312625701203276284233604184846/000001.dcm
"	The Cancer Imaging Archive	http://dx.doi.org/10.7937/K9/TCIA.2016.7O02S9CY	Standardized Train/Test splits	Mass-Training_P_00004_RIGHT_MLO_1/1.3.6.1.4.1.9590.100.1.2.341142631111685501338932932302380583774/1.3.6.1.4.1.9590.100.1.2.12857366312625701203276284233604184846/000000.dcm	The Cancer Imaging Archive	http://dx.doi.org/10.7937/K9/TCIA.2016.7O02S9CY	
P_00004	Parse Semantic Features	Image Processing	P_00004.ics, P_00004_RIGHT_MLO_1.OVERLAY	mass_case_description_train_set.csv	The Cancer Imaging Archive	doi:10.7937/K9/TCIA.2016.7O02S9CY	http://dx.doi.org/10.7937/K9/TCIA.2016.7O02S9CY																					
P_00009	Image Decompression	Image Processing	P_00009_RIGHT_CC_1.LJPEG	P_00009_RIGHT_CC_1.dcm	The Cancer Imaging Archive	doi:10.7937/K9/TCIA.2016.7O02S9CY	http://dx.doi.org/10.7937/K9/TCIA.2016.7O02S9CY	Mass Segmentation	P_00009_RIGHT_CC_1.dcm	The Cancer Imaging Archive	http://dx.doi.org/10.7937/K9/TCIA.2016.7O02S9CY	Image cropping	mass_cases/cropped_images/P_00009_RIGHT_CC_1.dcm	The Cancer Imaging Archive	http://dx.doi.org/10.7937/K9/TCIA.2016.7O02S9CY	Data partition	Mass-Training_P_00009_RIGHT_CC/1.3.6.1.4.1.9590.100.1.2.348094436212980762312744999743818171955/1.3.6.1.4.1.9590.100.1.2.392091931911637760938815694332198115839/000000.dcm	The Cancer Imaging Archive	http://dx.doi.org/10.7937/K9/TCIA.2016.7O02S9CY	Standardized Train/Test splits	"Mass-Training_P_00009_RIGHT_CC_1/1.3.6.1.4.1.9590.100.1.2.242248988911264591618859462853814566714/1.3.6.1.4.1.9590.100.1.2.38355348211600094806469224183939342192/000001.dcm
"	The Cancer Imaging Archive	http://dx.doi.org/10.7937/K9/TCIA.2016.7O02S9CY	Standardized Train/Test splits	Mass-Training_P_00009_RIGHT_CC_1/1.3.6.1.4.1.9590.100.1.2.242248988911264591618859462853814566714/1.3.6.1.4.1.9590.100.1.2.38355348211600094806469224183939342192/000000.dcm	The Cancer Imaging Archive	http://dx.doi.org/10.7937/K9/TCIA.2016.7O02S9CY	
P_00009	Parse Semantic Features	Image Processing	P_00009.ics, P_00009_RIGHT_CC_1.OVERLAY	mass_case_description_train_set.csv	The Cancer Imaging Archive	doi:10.7937/K9/TCIA.2016.7O02S9CY	http://dx.doi.org/10.7937/K9/TCIA.2016.7O02S9CY																					
P_00009	Image Decompression	Image Processing	P_00009_RIGHT_MLO_1.LJPEG	P_00009_RIGHT_MLO_1.dcm	The Cancer Imaging Archive	doi:10.7937/K9/TCIA.2016.7O02S9CY	http://dx.doi.org/10.7937/K9/TCIA.2016.7O02S9CY	Mass Segmentation	P_00009_RIGHT_MLO_1.dcm	The Cancer Imaging Archive	http://dx.doi.org/10.7937/K9/TCIA.2016.7O02S9CY	Image cropping	mass_cases/cropped_images/P_00009_RIGHT_MLO_1.dcm	The Cancer Imaging Archive	http://dx.doi.org/10.7937/K9/TCIA.2016.7O02S9CY	Data partition	Mass-Training_P_00009_RIGHT_MLO/1.3.6.1.4.1.9590.100.1.2.255880668112335952601613726063195485525/1.3.6.1.4.1.9590.100.1.2.18553022011298363903753970133853455201/000000.dcm	The Cancer Imaging Archive	http://dx.doi.org/10.7937/K9/TCIA.2016.7O02S9CY	Standardized Train/Test splits	"Mass-Training_P_00009_RIGHT_MLO_1/1.3.6.1.4.1.9590.100.1.2.335609780010927131533324655753766075455/1.3.6.1.4.1.9590.100.1.2.401504763912518926442932683851439819951/000001.dcm
"	The Cancer Imaging Archive	http://dx.doi.org/10.7937/K9/TCIA.2016.7O02S9CY	Standardized Train/Test splits	Mass-Training_P_00009_RIGHT_MLO_1/1.3.6.1.4.1.9590.100.1.2.335609780010927131533324655753766075455/1.3.6.1.4.1.9590.100.1.2.401504763912518926442932683851439819951/000000.dcm	The Cancer Imaging Archive	http://dx.doi.org/10.7937/K9/TCIA.2016.7O02S9CY	
P_00009	Parse Semantic Features	Image Processing	P_00009.ics, P_00009_RIGHT_MLO_1.OVERLAY	mass_case_description_train_set.csv	The Cancer Imaging Archive	doi:10.7937/K9/TCIA.2016.7O02S9CY	http://dx.doi.org/10.7937/K9/TCIA.2016.7O02S9CY																					
P_00015	Image Decompression	Image Processing	P_00015_LEFT_MLO_1.LJPEG	P_00015_LEFT_MLO_1.dcm	The Cancer Imaging Archive	doi:10.7937/K9/TCIA.2016.7O02S9CY	http://dx.doi.org/10.7937/K9/TCIA.2016.7O02S9CY	Mass Segmentation	P_00015_LEFT_MLO_1.dcm	The Cancer Imaging Archive	http://dx.doi.org/10.7937/K9/TCIA.2016.7O02S9CY	Image cropping	mass_cases/cropped_images/P_00015_LEFT_MLO_1.dcm	The Cancer Imaging Archive	http://dx.doi.org/10.7937/K9/TCIA.2016.7O02S9CY	Data partition	Mass-Training_P_00015_LEFT_MLO/1.3.6.1.4.1.9590.100.1.2.401772036413964151122239013710383266724/1.3.6.1.4.1.9590.100.1.2.399831242111800621220027542190666363688/000000.dcm	The Cancer Imaging Archive	http://dx.doi.org/10.7937/K9/TCIA.2016.7O02S9CY	Standardized Train/Test splits	"Mass-Training_P_00015_LEFT_MLO_1/1.3.6.1.4.1.9590.100.1.2.88226023711289360709168377972019346937/1.3.6.1.4.1.9590.100.1.2.225307445711972492021703541080800178003/000001.dcm
"	The Cancer Imaging Archive	http://dx.doi.org/10.7937/K9/TCIA.2016.7O02S9CY	Standardized Train/Test splits	Mass-Training_P_00015_LEFT_MLO_1/1.3.6.1.4.1.9590.100.1.2.88226023711289360709168377972019346937/1.3.6.1.4.1.9590.100.1.2.225307445711972492021703541080800178003/000000.dcm	The Cancer Imaging Archive	http://dx.doi.org/10.7937/K9/TCIA.2016.7O02S9CY	
P_00015	Parse Semantic Features	Image Processing	P_00015.ics, P_00015_LEFT_MLO_1.OVERLAY	mass_case_description_train_set.csv	The Cancer Imaging Archive	doi:10.7937/K9/TCIA.2016.7O02S9CY	http://dx.doi.org/10.7937/K9/TCIA.2016.7O02S9CY																					
P_00018	Image Decompression	Image Processing	P_00018_RIGHT_CC_1.LJPEG	P_00018_RIGHT_CC_1.dcm	The Cancer Imaging Archive	doi:10.7937/K9/TCIA.2016.7O02S9CY	http://dx.doi.org/10.7937/K9/TCIA.2016.7O02S9CY	Mass Segmentation	P_00018_RIGHT_CC_1.dcm	The Cancer Imaging Archive	http://dx.doi.org/10.7937/K9/TCIA.2016.7O02S9CY	Image cropping	mass_cases/cropped_images/P_00018_RIGHT_CC_1.dcm	The Cancer Imaging Archive	http://dx.doi.org/10.7937/K9/TCIA.2016.7O02S9CY	Data partition	Mass-Training_P_00018_RIGHT_CC/1.3.6.1.4.1.9590.100.1.2.95984463413128864010730858240882618937/1.3.6.1.4.1.9590.100.1.2.353764633213863442442494539840710764601/000000.dcm	The Cancer Imaging Archive	http://dx.doi.org/10.7937/K9/TCIA.2016.7O02S9CY	Standardized Train/Test splits	"Mass-Training_P_00018_RIGHT_CC_1/1.3.6.1.4.1.9590.100.1.2.128534382212443571339674961083697292063/1.3.6.1.4.1.9590.100.1.2.393707185513959554524123170961270881067/000001.dcm
"	The Cancer Imaging Archive	http://dx.doi.org/10.7937/K9/TCIA.2016.7O02S9CY	Standardized Train/Test splits	Mass-Training_P_00018_RIGHT_CC_1/1.3.6.1.4.1.9590.100.1.2.128534382212443571339674961083697292063/1.3.6.1.4.1.9590.100.1.2.393707185513959554524123170961270881067/000000.dcm	The Cancer Imaging Archive	http://dx.doi.org/10.7937/K9/TCIA.2016.7O02S9CY	
P_00018	Parse Semantic Features	Image Processing	P_00018.ics, P_00018_RIGHT_CC_1.OVERLAY	mass_case_description_train_set.csv	The Cancer Imaging Archive	doi:10.7937/K9/TCIA.2016.7O02S9CY	http://dx.doi.org/10.7937/K9/TCIA.2016.7O02S9CY																					
P_00018	Image Decompression	Image Processing	P_00018_RIGHT_MLO_1.LJPEG	P_00018_RIGHT_MLO_1.dcm	The Cancer Imaging Archive	doi:10.7937/K9/TCIA.2016.7O02S9CY	http://dx.doi.org/10.7937/K9/TCIA.2016.7O02S9CY	Mass Segmentation	P_00018_RIGHT_MLO_1.dcm	The Cancer Imaging Archive	http://dx.doi.org/10.7937/K9/TCIA.2016.7O02S9CY	Image cropping	mass_cases/cropped_images/P_00018_RIGHT_MLO_1.dcm	The Cancer Imaging Archive	http://dx.doi.org/10.7937/K9/TCIA.2016.7O02S9CY	Data partition	Mass-Training_P_00018_RIGHT_MLO/1.3.6.1.4.1.9590.100.1.2.185380682810337528808354106072261609956/1.3.6.1.4.1.9590.100.1.2.301773695910378556700140939623830965391/000000.dcm	The Cancer Imaging Archive	http://dx.doi.org/10.7937/K9/TCIA.2016.7O02S9CY	Standardized Train/Test splits	"Mass-Training_P_00018_RIGHT_MLO_1/1.3.6.1.4.1.9590.100.1.2.101779170312160317816019480361869195813/1.3.6.1.4.1.9590.100.1.2.47910753912017870434385834703698378596/000001.dcm
"	The Cancer Imaging Archive	http://dx.doi.org/10.7937/K9/TCIA.2016.7O02S9CY	Standardized Train/Test splits	Mass-Training_P_00018_RIGHT_MLO_1/1.3.6.1.4.1.9590.100.1.2.101779170312160317816019480361869195813/1.3.6.1.4.1.9590.100.1.2.47910753912017870434385834703698378596/000000.dcm	The Cancer Imaging Archive	http://dx.doi.org/10.7937/K9/TCIA.2016.7O02S9CY	
P_00018	Parse Semantic Features	Image Processing	P_00018.ics, P_00018_RIGHT_MLO_1.OVERLAY	mass_case_description_train_set.csv	The Cancer Imaging Archive	doi:10.7937/K9/TCIA.2016.7O02S9CY	http://dx.doi.org/10.7937/K9/TCIA.2016.7O02S9CY																					
P_00021	Image Decompression	Image Processing	P_00021_LEFT_CC_1.LJPEG	P_00021_LEFT_CC_1.dcm	The Cancer Imaging Archive	doi:10.7937/K9/TCIA.2016.7O02S9CY	http://dx.doi.org/10.7937/K9/TCIA.2016.7O02S9CY	Mass Segmentation	P_00021_LEFT_CC_1.dcm	The Cancer Imaging Archive	http://dx.doi.org/10.7937/K9/TCIA.2016.7O02S9CY	Image cropping	mass_cases/cropped_images/P_00021_LEFT_CC_1.dcm	The Cancer Imaging Archive	http://dx.doi.org/10.7937/K9/TCIA.2016.7O02S9CY	Data partition	Mass-Training_P_00021_LEFT_CC/1.3.6.1.4.1.9590.100.1.2.28401082313831724636545548104024008921/1.3.6.1.4.1.9590.100.1.2.145557498613842583714429986600518227573/000000.dcm	The Cancer Imaging Archive	http://dx.doi.org/10.7937/K9/TCIA.2016.7O02S9CY	Standardized Train/Test splits	"Mass-Training_P_00021_LEFT_CC_1/1.3.6.1.4.1.9590.100.1.2.212979376011286736118274927533757655420/1.3.6.1.4.1.9590.100.1.2.361187641612044722920735361310877600748/000001.dcm
"	The Cancer Imaging Archive	http://dx.doi.org/10.7937/K9/TCIA.2016.7O02S9CY	Standardized Train/Test splits	Mass-Training_P_00021_LEFT_CC_1/1.3.6.1.4.1.9590.100.1.2.212979376011286736118274927533757655420/1.3.6.1.4.1.9590.100.1.2.361187641612044722920735361310877600748/000000.dcm	The Cancer Imaging Archive	http://dx.doi.org/10.7937/K9/TCIA.2016.7O02S9CY	
P_00021	Parse Semantic Features	Image Processing	P_00021.ics, P_00021_LEFT_CC_1.OVERLAY	mass_case_description_train_set.csv	The Cancer Imaging Archive	doi:10.7937/K9/TCIA.2016.7O02S9CY	http://dx.doi.org/10.7937/K9/TCIA.2016.7O02S9CY																					
P_00021	Image Decompression	Image Processing	P_00021_LEFT_MLO_1.LJPEG	P_00021_LEFT_MLO_1.dcm	The Cancer Imaging Archive	doi:10.7937/K9/TCIA.2016.7O02S9CY	http://dx.doi.org/10.7937/K9/TCIA.2016.7O02S9CY	Mass Segmentation	P_00021_LEFT_MLO_1.dcm	The Cancer Imaging Archive	http://dx.doi.org/10.7937/K9/TCIA.2016.7O02S9CY	Image cropping	mass_cases/cropped_images/P_00021_LEFT_MLO_1.dcm	The Cancer Imaging Archive	http://dx.doi.org/10.7937/K9/TCIA.2016.7O02S9CY	Data partition	Mass-Training_P_00021_LEFT_MLO/1.3.6.1.4.1.9590.100.1.2.175775778412639397630711440683592723498/1.3.6.1.4.1.9590.100.1.2.369287458813355648611939058220166307923/000000.dcm	The Cancer Imaging Archive	http://dx.doi.org/10.7937/K9/TCIA.2016.7O02S9CY	Standardized Train/Test splits	"Mass-Training_P_00021_LEFT_MLO_1/1.3.6.1.4.1.9590.100.1.2.295738407912089019110889683583088598647/1.3.6.1.4.1.9590.100.1.2.42615123112846587420486229992978116905/000001.dcm
"	The Cancer Imaging Archive	http://dx.doi.org/10.7937/K9/TCIA.2016.7O02S9CY	Standardized Train/Test splits	Mass-Training_P_00021_LEFT_MLO_1/1.3.6.1.4.1.9590.100.1.2.295738407912089019110889683583088598647/1.3.6.1.4.1.9590.100.1.2.42615123112846587420486229992978116905/000000.dcm	The Cancer Imaging Archive	http://dx.doi.org/10.7937/K9/TCIA.2016.7O02S9CY	
P_00021	Parse Semantic Features	Image Processing	P_00021.ics, P_00021_LEFT_MLO_1.OVERLAY	mass_case_description_train_set.csv	The Cancer Imaging Archive	doi:10.7937/K9/TCIA.2016.7O02S9CY	http://dx.doi.org/10.7937/K9/TCIA.2016.7O02S9CY																					
P_00021	Image Decompression	Image Processing	P_00021_RIGHT_CC_1.LJPEG	P_00021_RIGHT_CC_1.dcm	The Cancer Imaging Archive	doi:10.7937/K9/TCIA.2016.7O02S9CY	http://dx.doi.org/10.7937/K9/TCIA.2016.7O02S9CY	Mass Segmentation	P_00021_RIGHT_CC_1.dcm	The Cancer Imaging Archive	http://dx.doi.org/10.7937/K9/TCIA.2016.7O02S9CY	Image cropping	mass_cases/cropped_images/P_00021_RIGHT_CC_1.dcm	The Cancer Imaging Archive	http://dx.doi.org/10.7937/K9/TCIA.2016.7O02S9CY	Data partition	Mass-Training_P_00021_RIGHT_CC/1.3.6.1.4.1.9590.100.1.2.114376984313241513706470829062391344750/1.3.6.1.4.1.9590.100.1.2.238517328812179290330581800221092807231/000000.dcm	The Cancer Imaging Archive	http://dx.doi.org/10.7937/K9/TCIA.2016.7O02S9CY	Standardized Train/Test splits	"Mass-Training_P_00021_RIGHT_CC_1/1.3.6.1.4.1.9590.100.1.2.381762743612956335517707795440652726945/1.3.6.1.4.1.9590.100.1.2.217714721512309207834238012412393001991/000001.dcm
"	The Cancer Imaging Archive	http://dx.doi.org/10.7937/K9/TCIA.2016.7O02S9CY	Standardized Train/Test splits	Mass-Training_P_00021_RIGHT_CC_1/1.3.6.1.4.1.9590.100.1.2.381762743612956335517707795440652726945/1.3.6.1.4.1.9590.100.1.2.217714721512309207834238012412393001991/000000.dcm	The Cancer Imaging Archive	http://dx.doi.org/10.7937/K9/TCIA.2016.7O02S9CY	
P_00021	Parse Semantic Features	Image Processing	P_00021.ics, P_00021_RIGHT_CC_1.OVERLAY	mass_case_description_train_set.csv	The Cancer Imaging Archive	doi:10.7937/K9/TCIA.2016.7O02S9CY	http://dx.doi.org/10.7937/K9/TCIA.2016.7O02S9CY																					
P_00021	Image Decompression	Image Processing	P_00021_RIGHT_MLO_1.LJPEG	P_00021_RIGHT_MLO_1.dcm	The Cancer Imaging Archive	doi:10.7937/K9/TCIA.2016.7O02S9CY	http://dx.doi.org/10.7937/K9/TCIA.2016.7O02S9CY	Mass Segmentation	P_00021_RIGHT_MLO_1.dcm	The Cancer Imaging Archive	http://dx.doi.org/10.7937/K9/TCIA.2016.7O02S9CY	Image cropping	mass_cases/cropped_images/P_00021_RIGHT_MLO_1.dcm	The Cancer Imaging Archive	http://dx.doi.org/10.7937/K9/TCIA.2016.7O02S9CY	Data partition	Mass-Training_P_00021_RIGHT_MLO/1.3.6.1.4.1.9590.100.1.2.247192178412263055725573019241412748943/1.3.6.1.4.1.9590.100.1.2.84350006812506903321489911520378117746/000000.dcm	The Cancer Imaging Archive	http://dx.doi.org/10.7937/K9/TCIA.2016.7O02S9CY	Standardized Train/Test splits	"Mass-Training_P_00021_RIGHT_MLO_1/1.3.6.1.4.1.9590.100.1.2.120122475211232450231949075410736769339/1.3.6.1.4.1.9590.100.1.2.33652198311064953508688487743308017382/000001.dcm
"	The Cancer Imaging Archive	http://dx.doi.org/10.7937/K9/TCIA.2016.7O02S9CY	Standardized Train/Test splits	Mass-Training_P_00021_RIGHT_MLO_1/1.3.6.1.4.1.9590.100.1.2.120122475211232450231949075410736769339/1.3.6.1.4.1.9590.100.1.2.33652198311064953508688487743308017382/000000.dcm	The Cancer Imaging Archive	http://dx.doi.org/10.7937/K9/TCIA.2016.7O02S9CY	
P_00021	Parse Semantic Features	Image Processing	P_00021.ics, P_00021_RIGHT_MLO_1.OVERLAY	mass_case_description_train_set.csv	The Cancer Imaging Archive	doi:10.7937/K9/TCIA.2016.7O02S9CY	http://dx.doi.org/10.7937/K9/TCIA.2016.7O02S9CY																					
P_00023	Image Decompression	Image Processing	P_00023_RIGHT_CC_1.LJPEG	P_00023_RIGHT_CC_1.dcm	The Cancer Imaging Archive	doi:10.7937/K9/TCIA.2016.7O02S9CY	http://dx.doi.org/10.7937/K9/TCIA.2016.7O02S9CY	Mass Segmentation	P_00023_RIGHT_CC_1.dcm	The Cancer Imaging Archive	http://dx.doi.org/10.7937/K9/TCIA.2016.7O02S9CY	Image cropping	mass_cases/cropped_images/P_00023_RIGHT_CC_1.dcm	The Cancer Imaging Archive	http://dx.doi.org/10.7937/K9/TCIA.2016.7O02S9CY	Data partition	Mass-Training_P_00023_RIGHT_CC/1.3.6.1.4.1.9590.100.1.2.383240688411966989623682541100021419545/1.3.6.1.4.1.9590.100.1.2.123968816011512951434814084172747879091/000000.dcm	The Cancer Imaging Archive	http://dx.doi.org/10.7937/K9/TCIA.2016.7O02S9CY	Standardized Train/Test splits	"Mass-Training_P_00023_RIGHT_CC_1/1.3.6.1.4.1.9590.100.1.2.332745218911042083414248014282525746282/1.3.6.1.4.1.9590.100.1.2.284159596213273410631233627161184420091/000001.dcm
"	The Cancer Imaging Archive	http://dx.doi.org/10.7937/K9/TCIA.2016.7O02S9CY	Standardized Train/Test splits	Mass-Training_P_00023_RIGHT_CC_1/1.3.6.1.4.1.9590.100.1.2.332745218911042083414248014282525746282/1.3.6.1.4.1.9590.100.1.2.284159596213273410631233627161184420091/000000.dcm	The Cancer Imaging Archive	http://dx.doi.org/10.7937/K9/TCIA.2016.7O02S9CY	
P_00023	Parse Semantic Features	Image Processing	P_00023.ics, P_00023_RIGHT_CC_1.OVERLAY	mass_case_description_train_set.csv	The Cancer Imaging Archive	doi:10.7937/K9/TCIA.2016.7O02S9CY	http://dx.doi.org/10.7937/K9/TCIA.2016.7O02S9CY																					
P_00023	Image Decompression	Image Processing	P_00023_RIGHT_MLO_1.LJPEG	P_00023_RIGHT_MLO_1.dcm	The Cancer Imaging Archive	doi:10.7937/K9/TCIA.2016.7O02S9CY	http://dx.doi.org/10.7937/K9/TCIA.2016.7O02S9CY	Mass Segmentation	P_00023_RIGHT_MLO_1.dcm	The Cancer Imaging Archive	http://dx.doi.org/10.7937/K9/TCIA.2016.7O02S9CY	Image cropping	mass_cases/cropped_images/P_00023_RIGHT_MLO_1.dcm	The Cancer Imaging Archive	http://dx.doi.org/10.7937/K9/TCIA.2016.7O02S9CY	Data partition	Mass-Training_P_00023_RIGHT_MLO/1.3.6.1.4.1.9590.100.1.2.253835565811989178716635253031407528127/1.3.6.1.4.1.9590.100.1.2.417639228911807576813743896492930957214/000000.dcm	The Cancer Imaging Archive	http://dx.doi.org/10.7937/K9/TCIA.2016.7O02S9CY	Standardized Train/Test splits	"Mass-Training_P_00023_RIGHT_MLO_1/1.3.6.1.4.1.9590.100.1.2.284918572511098242942895292202096390295/1.3.6.1.4.1.9590.100.1.2.314636098012486843933844430364271144365/000001.dcm
"	The Cancer Imaging Archive	http://dx.doi.org/10.7937/K9/TCIA.2016.7O02S9CY	Standardized Train/Test splits	Mass-Training_P_00023_RIGHT_MLO_1/1.3.6.1.4.1.9590.100.1.2.284918572511098242942895292202096390295/1.3.6.1.4.1.9590.100.1.2.314636098012486843933844430364271144365/000000.dcm	The Cancer Imaging Archive	http://dx.doi.org/10.7937/K9/TCIA.2016.7O02S9CY	
P_00023	Parse Semantic Features	Image Processing	P_00023.ics, P_00023_RIGHT_MLO_1.OVERLAY	mass_case_description_train_set.csv	The Cancer Imaging Archive	doi:10.7937/K9/TCIA.2016.7O02S9CY	http://dx.doi.org/10.7937/K9/TCIA.2016.7O02S9CY																					
P_00026	Image Decompression	Image Processing	P_00026_LEFT_CC_1.LJPEG	P_00026_LEFT_CC_1.dcm	The Cancer Imaging Archive	doi:10.7937/K9/TCIA.2016.7O02S9CY	http://dx.doi.org/10.7937/K9/TCIA.2016.7O02S9CY	Mass Segmentation	P_00026_LEFT_CC_1.dcm	The Cancer Imaging Archive	http://dx.doi.org/10.7937/K9/TCIA.2016.7O02S9CY	Image cropping	mass_cases/cropped_images/P_00026_LEFT_CC_1.dcm	The Cancer Imaging Archive	http://dx.doi.org/10.7937/K9/TCIA.2016.7O02S9CY	Data partition	Mass-Training_P_00026_LEFT_CC/1.3.6.1.4.1.9590.100.1.2.212307922712861102735895215443855797290/1.3.6.1.4.1.9590.100.1.2.309084608411015532140916069362205656297/000000.dcm	The Cancer Imaging Archive	http://dx.doi.org/10.7937/K9/TCIA.2016.7O02S9CY	Standardized Train/Test splits	"Mass-Training_P_00026_LEFT_CC_1/1.3.6.1.4.1.9590.100.1.2.26245820812910361916078573183056950220/1.3.6.1.4.1.9590.100.1.2.142889173811613901920181365083149585541/000001.dcm
"	The Cancer Imaging Archive	http://dx.doi.org/10.7937/K9/TCIA.2016.7O02S9CY	Standardized Train/Test splits	Mass-Training_P_00026_LEFT_CC_1/1.3.6.1.4.1.9590.100.1.2.26245820812910361916078573183056950220/1.3.6.1.4.1.9590.100.1.2.142889173811613901920181365083149585541/000000.dcm	The Cancer Imaging Archive	http://dx.doi.org/10.7937/K9/TCIA.2016.7O02S9CY	
P_00026	Parse Semantic Features	Image Processing	P_00026.ics, P_00026_LEFT_CC_1.OVERLAY	mass_case_description_train_set.csv	The Cancer Imaging Archive	doi:10.7937/K9/TCIA.2016.7O02S9CY	http://dx.doi.org/10.7937/K9/TCIA.2016.7O02S9CY																					
P_00026	Image Decompression	Image Processing	P_00026_LEFT_MLO_1.LJPEG	P_00026_LEFT_MLO_1.dcm	The Cancer Imaging Archive	doi:10.7937/K9/TCIA.2016.7O02S9CY	http://dx.doi.org/10.7937/K9/TCIA.2016.7O02S9CY	Mass Segmentation	P_00026_LEFT_MLO_1.dcm	The Cancer Imaging Archive	http://dx.doi.org/10.7937/K9/TCIA.2016.7O02S9CY	Image cropping	mass_cases/cropped_images/P_00026_LEFT_MLO_1.dcm	The Cancer Imaging Archive	http://dx.doi.org/10.7937/K9/TCIA.2016.7O02S9CY	Data partition	Mass-Training_P_00026_LEFT_MLO/1.3.6.1.4.1.9590.100.1.2.424095517511151239437277979244276078886/1.3.6.1.4.1.9590.100.1.2.108774078613788646228188307731057957441/000000.dcm	The Cancer Imaging Archive	http://dx.doi.org/10.7937/K9/TCIA.2016.7O02S9CY	Standardized Train/Test splits	"Mass-Training_P_00026_LEFT_MLO_1/1.3.6.1.4.1.9590.100.1.2.307605623113643342502595872241504349569/1.3.6.1.4.1.9590.100.1.2.255440158212643374936099923381215494528/000001.dcm
"	The Cancer Imaging Archive	http://dx.doi.org/10.7937/K9/TCIA.2016.7O02S9CY	Standardized Train/Test splits	Mass-Training_P_00026_LEFT_MLO_1/1.3.6.1.4.1.9590.100.1.2.307605623113643342502595872241504349569/1.3.6.1.4.1.9590.100.1.2.255440158212643374936099923381215494528/000000.dcm	The Cancer Imaging Archive	http://dx.doi.org/10.7937/K9/TCIA.2016.7O02S9CY	
P_00026	Parse Semantic Features	Image Processing	P_00026.ics, P_00026_LEFT_MLO_1.OVERLAY	mass_case_description_train_set.csv	The Cancer Imaging Archive	doi:10.7937/K9/TCIA.2016.7O02S9CY	http://dx.doi.org/10.7937/K9/TCIA.2016.7O02S9CY																					
P_00027	Image Decompression	Image Processing	P_00027_RIGHT_CC_1.LJPEG	P_00027_RIGHT_CC_1.dcm	The Cancer Imaging Archive	doi:10.7937/K9/TCIA.2016.7O02S9CY	http://dx.doi.org/10.7937/K9/TCIA.2016.7O02S9CY	Mass Segmentation	P_00027_RIGHT_CC_1.dcm	The Cancer Imaging Archive	http://dx.doi.org/10.7937/K9/TCIA.2016.7O02S9CY	Image cropping	mass_cases/cropped_images/P_00027_RIGHT_CC_1.dcm	The Cancer Imaging Archive	http://dx.doi.org/10.7937/K9/TCIA.2016.7O02S9CY	Data partition	Mass-Training_P_00027_RIGHT_CC/1.3.6.1.4.1.9590.100.1.2.398259406213015625341502947160023759553/1.3.6.1.4.1.9590.100.1.2.110121844111380389421997802543666595081/000000.dcm	The Cancer Imaging Archive	http://dx.doi.org/10.7937/K9/TCIA.2016.7O02S9CY	Standardized Train/Test splits	"Mass-Training_P_00027_RIGHT_CC_1/1.3.6.1.4.1.9590.100.1.2.182672081911331506417627480500191997400/1.3.6.1.4.1.9590.100.1.2.396436984912888479002383720172714065434/000001.dcm
"	The Cancer Imaging Archive	http://dx.doi.org/10.7937/K9/TCIA.2016.7O02S9CY	Standardized Train/Test splits	Mass-Training_P_00027_RIGHT_CC_1/1.3.6.1.4.1.9590.100.1.2.182672081911331506417627480500191997400/1.3.6.1.4.1.9590.100.1.2.396436984912888479002383720172714065434/000000.dcm	The Cancer Imaging Archive	http://dx.doi.org/10.7937/K9/TCIA.2016.7O02S9CY	
P_00027	Parse Semantic Features	Image Processing	P_00027.ics, P_00027_RIGHT_CC_1.OVERLAY	mass_case_description_train_set.csv	The Cancer Imaging Archive	doi:10.7937/K9/TCIA.2016.7O02S9CY	http://dx.doi.org/10.7937/K9/TCIA.2016.7O02S9CY																					
P_00027	Image Decompression	Image Processing	P_00027_RIGHT_MLO_1.LJPEG	P_00027_RIGHT_MLO_1.dcm	The Cancer Imaging Archive	doi:10.7937/K9/TCIA.2016.7O02S9CY	http://dx.doi.org/10.7937/K9/TCIA.2016.7O02S9CY	Mass Segmentation	P_00027_RIGHT_MLO_1.dcm	The Cancer Imaging Archive	http://dx.doi.org/10.7937/K9/TCIA.2016.7O02S9CY	Image cropping	mass_cases/cropped_images/P_00027_RIGHT_MLO_1.dcm	The Cancer Imaging Archive	http://dx.doi.org/10.7937/K9/TCIA.2016.7O02S9CY	Data partition	Mass-Training_P_00027_RIGHT_MLO/1.3.6.1.4.1.9590.100.1.2.296355720010444458240688206571254562597/1.3.6.1.4.1.9590.100.1.2.22246302512974851218714489803754405447/000000.dcm	The Cancer Imaging Archive	http://dx.doi.org/10.7937/K9/TCIA.2016.7O02S9CY	Standardized Train/Test splits	"Mass-Training_P_00027_RIGHT_MLO_1/1.3.6.1.4.1.9590.100.1.2.171454278910755430323331459993015301785/1.3.6.1.4.1.9590.100.1.2.218548371113017715627621595111310183932/000001.dcm
"	The Cancer Imaging Archive	http://dx.doi.org/10.7937/K9/TCIA.2016.7O02S9CY	Standardized Train/Test splits	Mass-Training_P_00027_RIGHT_MLO_1/1.3.6.1.4.1.9590.100.1.2.171454278910755430323331459993015301785/1.3.6.1.4.1.9590.100.1.2.218548371113017715627621595111310183932/000000.dcm	The Cancer Imaging Archive	http://dx.doi.org/10.7937/K9/TCIA.2016.7O02S9CY	
P_00027	Parse Semantic Features	Image Processing	P_00027.ics, P_00027_RIGHT_MLO_1.OVERLAY	mass_case_description_train_set.csv	The Cancer Imaging Archive	doi:10.7937/K9/TCIA.2016.7O02S9CY	http://dx.doi.org/10.7937/K9/TCIA.2016.7O02S9CY																					
P_00034	Image Decompression	Image Processing	P_00034_RIGHT_CC_1.LJPEG	P_00034_RIGHT_CC_1.dcm	The Cancer Imaging Archive	doi:10.7937/K9/TCIA.2016.7O02S9CY	http://dx.doi.org/10.7937/K9/TCIA.2016.7O02S9CY	Mass Segmentation	P_00034_RIGHT_CC_1.dcm	The Cancer Imaging Archive	http://dx.doi.org/10.7937/K9/TCIA.2016.7O02S9CY	Image cropping	mass_cases/cropped_images/P_00034_RIGHT_CC_1.dcm	The Cancer Imaging Archive	http://dx.doi.org/10.7937/K9/TCIA.2016.7O02S9CY	Data partition	Mass-Training_P_00034_RIGHT_CC/1.3.6.1.4.1.9590.100.1.2.209340321012438329726967707290139732405/1.3.6.1.4.1.9590.100.1.2.222964872412147464212566329811281296906/000000.dcm	The Cancer Imaging Archive	http://dx.doi.org/10.7937/K9/TCIA.2016.7O02S9CY	Standardized Train/Test splits	"Mass-Training_P_00034_RIGHT_CC_1/1.3.6.1.4.1.9590.100.1.2.367023324511786004333042935370033186295/1.3.6.1.4.1.9590.100.1.2.335868980512870398813541823021371195197/000001.dcm
"	The Cancer Imaging Archive	http://dx.doi.org/10.7937/K9/TCIA.2016.7O02S9CY	Standardized Train/Test splits	Mass-Training_P_00034_RIGHT_CC_1/1.3.6.1.4.1.9590.100.1.2.367023324511786004333042935370033186295/1.3.6.1.4.1.9590.100.1.2.335868980512870398813541823021371195197/000000.dcm	The Cancer Imaging Archive	http://dx.doi.org/10.7937/K9/TCIA.2016.7O02S9CY	
P_00034	Parse Semantic Features	Image Processing	P_00034.ics, P_00034_RIGHT_CC_1.OVERLAY	mass_case_description_train_set.csv	The Cancer Imaging Archive	doi:10.7937/K9/TCIA.2016.7O02S9CY	http://dx.doi.org/10.7937/K9/TCIA.2016.7O02S9CY																					
P_00034	Image Decompression	Image Processing	P_00034_RIGHT_MLO_1.LJPEG	P_00034_RIGHT_MLO_1.dcm	The Cancer Imaging Archive	doi:10.7937/K9/TCIA.2016.7O02S9CY	http://dx.doi.org/10.7937/K9/TCIA.2016.7O02S9CY	Mass Segmentation	P_00034_RIGHT_MLO_1.dcm	The Cancer Imaging Archive	http://dx.doi.org/10.7937/K9/TCIA.2016.7O02S9CY	Image cropping	mass_cases/cropped_images/P_00034_RIGHT_MLO_1.dcm	The Cancer Imaging Archive	http://dx.doi.org/10.7937/K9/TCIA.2016.7O02S9CY	Data partition	Mass-Training_P_00034_RIGHT_MLO/1.3.6.1.4.1.9590.100.1.2.371560733812438197903016431563920061638/1.3.6.1.4.1.9590.100.1.2.369255064712196304011941917441138397637/000000.dcm	The Cancer Imaging Archive	http://dx.doi.org/10.7937/K9/TCIA.2016.7O02S9CY	Standardized Train/Test splits	"Mass-Training_P_00034_RIGHT_MLO_1/1.3.6.1.4.1.9590.100.1.2.421313371712173228306747670072425645234/1.3.6.1.4.1.9590.100.1.2.359413664411847701707062903472488590712/000001.dcm
"	The Cancer Imaging Archive	http://dx.doi.org/10.7937/K9/TCIA.2016.7O02S9CY	Standardized Train/Test splits	Mass-Training_P_00034_RIGHT_MLO_1/1.3.6.1.4.1.9590.100.1.2.421313371712173228306747670072425645234/1.3.6.1.4.1.9590.100.1.2.359413664411847701707062903472488590712/000000.dcm	The Cancer Imaging Archive	http://dx.doi.org/10.7937/K9/TCIA.2016.7O02S9CY	
P_00034	Parse Semantic Features	Image Processing	P_00034.ics, P_00034_RIGHT_MLO_1.OVERLAY	mass_case_description_train_set.csv	The Cancer Imaging Archive	doi:10.7937/K9/TCIA.2016.7O02S9CY	http://dx.doi.org/10.7937/K9/TCIA.2016.7O02S9CY																					
P_00039	Image Decompression	Image Processing	P_00039_RIGHT_CC_1.LJPEG	P_00039_RIGHT_CC_1.dcm	The Cancer Imaging Archive	doi:10.7937/K9/TCIA.2016.7O02S9CY	http://dx.doi.org/10.7937/K9/TCIA.2016.7O02S9CY	Mass Segmentation	P_00039_RIGHT_CC_1.dcm	The Cancer Imaging Archive	http://dx.doi.org/10.7937/K9/TCIA.2016.7O02S9CY	Image cropping	mass_cases/cropped_images/P_00039_RIGHT_CC_1.dcm	The Cancer Imaging Archive	http://dx.doi.org/10.7937/K9/TCIA.2016.7O02S9CY	Data partition	Mass-Training_P_00039_RIGHT_CC/1.3.6.1.4.1.9590.100.1.2.207543222610302170221448482624244889888/1.3.6.1.4.1.9590.100.1.2.19837517612718253003962722834096769392/000000.dcm	The Cancer Imaging Archive	http://dx.doi.org/10.7937/K9/TCIA.2016.7O02S9CY	Standardized Train/Test splits	"Mass-Training_P_00039_RIGHT_CC_1/1.3.6.1.4.1.9590.100.1.2.78842911013758962140154725751379303714/1.3.6.1.4.1.9590.100.1.2.420516911812665689337358652421062172286/000001.dcm
"	The Cancer Imaging Archive	http://dx.doi.org/10.7937/K9/TCIA.2016.7O02S9CY	Standardized Train/Test splits	Mass-Training_P_00039_RIGHT_CC_1/1.3.6.1.4.1.9590.100.1.2.78842911013758962140154725751379303714/1.3.6.1.4.1.9590.100.1.2.420516911812665689337358652421062172286/000000.dcm	The Cancer Imaging Archive	http://dx.doi.org/10.7937/K9/TCIA.2016.7O02S9CY	
P_00039	Parse Semantic Features	Image Processing	P_00039.ics, P_00039_RIGHT_CC_1.OVERLAY	mass_case_description_train_set.csv	The Cancer Imaging Archive	doi:10.7937/K9/TCIA.2016.7O02S9CY	http://dx.doi.org/10.7937/K9/TCIA.2016.7O02S9CY																					
P_00039	Image Decompression	Image Processing	P_00039_RIGHT_MLO_1.LJPEG	P_00039_RIGHT_MLO_1.dcm	The Cancer Imaging Archive	doi:10.7937/K9/TCIA.2016.7O02S9CY	http://dx.doi.org/10.7937/K9/TCIA.2016.7O02S9CY	Mass Segmentation	P_00039_RIGHT_MLO_1.dcm	The Cancer Imaging Archive	http://dx.doi.org/10.7937/K9/TCIA.2016.7O02S9CY	Image cropping	mass_cases/cropped_images/P_00039_RIGHT_MLO_1.dcm	The Cancer Imaging Archive	http://dx.doi.org/10.7937/K9/TCIA.2016.7O02S9CY	Data partition	Mass-Training_P_00039_RIGHT_MLO/1.3.6.1.4.1.9590.100.1.2.355151815812079432001389047390422934862/1.3.6.1.4.1.9590.100.1.2.71857658212153789806692143780711049660/000000.dcm	The Cancer Imaging Archive	http://dx.doi.org/10.7937/K9/TCIA.2016.7O02S9CY	Standardized Train/Test splits	"Mass-Training_P_00039_RIGHT_MLO_1/1.3.6.1.4.1.9590.100.1.2.245281140912469138420139032682288382715/1.3.6.1.4.1.9590.100.1.2.242954804411701100131255663731941105753/000001.dcm
"	The Cancer Imaging Archive	http://dx.doi.org/10.7937/K9/TCIA.2016.7O02S9CY	Standardized Train/Test splits	Mass-Training_P_00039_RIGHT_MLO_1/1.3.6.1.4.1.9590.100.1.2.245281140912469138420139032682288382715/1.3.6.1.4.1.9590.100.1.2.242954804411701100131255663731941105753/000000.dcm	The Cancer Imaging Archive	http://dx.doi.org/10.7937/K9/TCIA.2016.7O02S9CY	
P_00039	Parse Semantic Features	Image Processing	P_00039.ics, P_00039_RIGHT_MLO_1.OVERLAY	mass_case_description_train_set.csv	The Cancer Imaging Archive	doi:10.7937/K9/TCIA.2016.7O02S9CY	http://dx.doi.org/10.7937/K9/TCIA.2016.7O02S9CY																					
P_00041	Image Decompression	Image Processing	P_00041_LEFT_CC_1.LJPEG	P_00041_LEFT_CC_1.dcm	The Cancer Imaging Archive	doi:10.7937/K9/TCIA.2016.7O02S9CY	http://dx.doi.org/10.7937/K9/TCIA.2016.7O02S9CY	Mass Segmentation	P_00041_LEFT_CC_1.dcm	The Cancer Imaging Archive	http://dx.doi.org/10.7937/K9/TCIA.2016.7O02S9CY	Image cropping	mass_cases/cropped_images/P_00041_LEFT_CC_1.dcm	The Cancer Imaging Archive	http://dx.doi.org/10.7937/K9/TCIA.2016.7O02S9CY	Data partition	Mass-Training_P_00041_LEFT_CC/1.3.6.1.4.1.9590.100.1.2.310509292211907024228798844362626397976/1.3.6.1.4.1.9590.100.1.2.345718135710333764616119469392727175992/000000.dcm	The Cancer Imaging Archive	http://dx.doi.org/10.7937/K9/TCIA.2016.7O02S9CY	Standardized Train/Test splits	"Mass-Training_P_00041_LEFT_CC_1/1.3.6.1.4.1.9590.100.1.2.111044894413782227111472098631431829032/1.3.6.1.4.1.9590.100.1.2.60163734712612164127719274822853034962/000001.dcm
"	The Cancer Imaging Archive	http://dx.doi.org/10.7937/K9/TCIA.2016.7O02S9CY	Standardized Train/Test splits	Mass-Training_P_00041_LEFT_CC_1/1.3.6.1.4.1.9590.100.1.2.111044894413782227111472098631431829032/1.3.6.1.4.1.9590.100.1.2.60163734712612164127719274822853034962/000000.dcm	The Cancer Imaging Archive	http://dx.doi.org/10.7937/K9/TCIA.2016.7O02S9CY	
P_00041	Parse Semantic Features	Image Processing	P_00041.ics, P_00041_LEFT_CC_1.OVERLAY	mass_case_description_train_set.csv	The Cancer Imaging Archive	doi:10.7937/K9/TCIA.2016.7O02S9CY	http://dx.doi.org/10.7937/K9/TCIA.2016.7O02S9CY																					
P_00041	Image Decompression	Image Processing	P_00041_LEFT_MLO_1.LJPEG	P_00041_LEFT_MLO_1.dcm	The Cancer Imaging Archive	doi:10.7937/K9/TCIA.2016.7O02S9CY	http://dx.doi.org/10.7937/K9/TCIA.2016.7O02S9CY	Mass Segmentation	P_00041_LEFT_MLO_1.dcm	The Cancer Imaging Archive	http://dx.doi.org/10.7937/K9/TCIA.2016.7O02S9CY	Image cropping	mass_cases/cropped_images/P_00041_LEFT_MLO_1.dcm	The Cancer Imaging Archive	http://dx.doi.org/10.7937/K9/TCIA.2016.7O02S9CY	Data partition	Mass-Training_P_00041_LEFT_MLO/1.3.6.1.4.1.9590.100.1.2.295754293612033016024021766492711886875/1.3.6.1.4.1.9590.100.1.2.225312674712404832441253979110135741852/000000.dcm	The Cancer Imaging Archive	http://dx.doi.org/10.7937/K9/TCIA.2016.7O02S9CY	Standardized Train/Test splits	"Mass-Training_P_00041_LEFT_MLO_1/1.3.6.1.4.1.9590.100.1.2.307572764112056939903409896170670159632/1.3.6.1.4.1.9590.100.1.2.417548435212326627838780655634202890890/000001.dcm
"	The Cancer Imaging Archive	http://dx.doi.org/10.7937/K9/TCIA.2016.7O02S9CY	Standardized Train/Test splits	Mass-Training_P_00041_LEFT_MLO_1/1.3.6.1.4.1.9590.100.1.2.307572764112056939903409896170670159632/1.3.6.1.4.1.9590.100.1.2.417548435212326627838780655634202890890/000000.dcm	The Cancer Imaging Archive	http://dx.doi.org/10.7937/K9/TCIA.2016.7O02S9CY	
P_00041	Parse Semantic Features	Image Processing	P_00041.ics, P_00041_LEFT_MLO_1.OVERLAY	mass_case_description_train_set.csv	The Cancer Imaging Archive	doi:10.7937/K9/TCIA.2016.7O02S9CY	http://dx.doi.org/10.7937/K9/TCIA.2016.7O02S9CY																					
P_00044	Image Decompression	Image Processing	P_00044_RIGHT_CC_1.LJPEG	P_00044_RIGHT_CC_1.dcm	The Cancer Imaging Archive	doi:10.7937/K9/TCIA.2016.7O02S9CY	http://dx.doi.org/10.7937/K9/TCIA.2016.7O02S9CY	Mass Segmentation	P_00044_RIGHT_CC_1.dcm	The Cancer Imaging Archive	http://dx.doi.org/10.7937/K9/TCIA.2016.7O02S9CY	Image cropping	mass_cases/cropped_images/P_00044_RIGHT_CC_1.dcm	The Cancer Imaging Archive	http://dx.doi.org/10.7937/K9/TCIA.2016.7O02S9CY	Data partition	Mass-Training_P_00044_RIGHT_CC/1.3.6.1.4.1.9590.100.1.2.177916736710819203641726729123499779148/1.3.6.1.4.1.9590.100.1.2.101999469712679926627011488331183444331/000000.dcm	The Cancer Imaging Archive	http://dx.doi.org/10.7937/K9/TCIA.2016.7O02S9CY	Standardized Train/Test splits	"Mass-Training_P_00044_RIGHT_CC_1/1.3.6.1.4.1.9590.100.1.2.79460970811348304808158675643137475344/1.3.6.1.4.1.9590.100.1.2.304527856611712560839004435521362525492/000001.dcm
"	The Cancer Imaging Archive	http://dx.doi.org/10.7937/K9/TCIA.2016.7O02S9CY	Standardized Train/Test splits	Mass-Training_P_00044_RIGHT_CC_1/1.3.6.1.4.1.9590.100.1.2.79460970811348304808158675643137475344/1.3.6.1.4.1.9590.100.1.2.304527856611712560839004435521362525492/000000.dcm	The Cancer Imaging Archive	http://dx.doi.org/10.7937/K9/TCIA.2016.7O02S9CY	
P_00044	Parse Semantic Features	Image Processing	P_00044.ics, P_00044_RIGHT_CC_1.OVERLAY	mass_case_description_train_set.csv	The Cancer Imaging Archive	doi:10.7937/K9/TCIA.2016.7O02S9CY	http://dx.doi.org/10.7937/K9/TCIA.2016.7O02S9CY																					
P_00044	Image Decompression	Image Processing	P_00044_RIGHT_CC_2.LJPEG	P_00044_RIGHT_CC_2.dcm	The Cancer Imaging Archive	doi:10.7937/K9/TCIA.2016.7O02S9CY	http://dx.doi.org/10.7937/K9/TCIA.2016.7O02S9CY	Mass Segmentation	P_00044_RIGHT_CC_2.dcm	The Cancer Imaging Archive	http://dx.doi.org/10.7937/K9/TCIA.2016.7O02S9CY	Image cropping	mass_cases/cropped_images/P_00044_RIGHT_CC_2.dcm	The Cancer Imaging Archive	http://dx.doi.org/10.7937/K9/TCIA.2016.7O02S9CY	Data partition	Mass-Training_P_00044_RIGHT_CC/1.3.6.1.4.1.9590.100.1.2.177916736710819203641726729123499779148/1.3.6.1.4.1.9590.100.1.2.101999469712679926627011488331183444331/000000.dcm	The Cancer Imaging Archive	http://dx.doi.org/10.7937/K9/TCIA.2016.7O02S9CY	Standardized Train/Test splits	"Mass-Training_P_00044_RIGHT_CC_2/1.3.6.1.4.1.9590.100.1.2.312717412710794744305648708451659733313/1.3.6.1.4.1.9590.100.1.2.147130923511366769139915729033649460878/000001.dcm
"	The Cancer Imaging Archive	http://dx.doi.org/10.7937/K9/TCIA.2016.7O02S9CY	Standardized Train/Test splits	Mass-Training_P_00044_RIGHT_CC_2/1.3.6.1.4.1.9590.100.1.2.312717412710794744305648708451659733313/1.3.6.1.4.1.9590.100.1.2.147130923511366769139915729033649460878/000000.dcm	The Cancer Imaging Archive	http://dx.doi.org/10.7937/K9/TCIA.2016.7O02S9CY	
P_00044	Parse Semantic Features	Image Processing	P_00044.ics, P_00044_RIGHT_CC_2.OVERLAY	mass_case_description_train_set.csv	The Cancer Imaging Archive	doi:10.7937/K9/TCIA.2016.7O02S9CY	http://dx.doi.org/10.7937/K9/TCIA.2016.7O02S9CY																					
P_00044	Image Decompression	Image Processing	P_00044_RIGHT_CC_3.LJPEG	P_00044_RIGHT_CC_3.dcm	The Cancer Imaging Archive	doi:10.7937/K9/TCIA.2016.7O02S9CY	http://dx.doi.org/10.7937/K9/TCIA.2016.7O02S9CY	Mass Segmentation	P_00044_RIGHT_CC_3.dcm	The Cancer Imaging Archive	http://dx.doi.org/10.7937/K9/TCIA.2016.7O02S9CY	Image cropping	mass_cases/cropped_images/P_00044_RIGHT_CC_3.dcm	The Cancer Imaging Archive	http://dx.doi.org/10.7937/K9/TCIA.2016.7O02S9CY	Data partition	Mass-Training_P_00044_RIGHT_CC/1.3.6.1.4.1.9590.100.1.2.177916736710819203641726729123499779148/1.3.6.1.4.1.9590.100.1.2.101999469712679926627011488331183444331/000000.dcm	The Cancer Imaging Archive	http://dx.doi.org/10.7937/K9/TCIA.2016.7O02S9CY	Standardized Train/Test splits	"Mass-Training_P_00044_RIGHT_CC_3/1.3.6.1.4.1.9590.100.1.2.87180561212923595018321754992596914174/1.3.6.1.4.1.9590.100.1.2.424729954711159697125126701203315814592/000001.dcm
"	The Cancer Imaging Archive	http://dx.doi.org/10.7937/K9/TCIA.2016.7O02S9CY	Standardized Train/Test splits	Mass-Training_P_00044_RIGHT_CC_3/1.3.6.1.4.1.9590.100.1.2.87180561212923595018321754992596914174/1.3.6.1.4.1.9590.100.1.2.424729954711159697125126701203315814592/000000.dcm	The Cancer Imaging Archive	http://dx.doi.org/10.7937/K9/TCIA.2016.7O02S9CY	
P_00044	Parse Semantic Features	Image Processing	P_00044.ics, P_00044_RIGHT_CC_3.OVERLAY	mass_case_description_train_set.csv	The Cancer Imaging Archive	doi:10.7937/K9/TCIA.2016.7O02S9CY	http://dx.doi.org/10.7937/K9/TCIA.2016.7O02S9CY																					
P_00044	Image Decompression	Image Processing	P_00044_RIGHT_CC_4.LJPEG	P_00044_RIGHT_CC_4.dcm	The Cancer Imaging Archive	doi:10.7937/K9/TCIA.2016.7O02S9CY	http://dx.doi.org/10.7937/K9/TCIA.2016.7O02S9CY	Mass Segmentation	P_00044_RIGHT_CC_4.dcm	The Cancer Imaging Archive	http://dx.doi.org/10.7937/K9/TCIA.2016.7O02S9CY	Image cropping	mass_cases/cropped_images/P_00044_RIGHT_CC_4.dcm	The Cancer Imaging Archive	http://dx.doi.org/10.7937/K9/TCIA.2016.7O02S9CY	Data partition	Mass-Training_P_00044_RIGHT_CC/1.3.6.1.4.1.9590.100.1.2.177916736710819203641726729123499779148/1.3.6.1.4.1.9590.100.1.2.101999469712679926627011488331183444331/000000.dcm	The Cancer Imaging Archive	http://dx.doi.org/10.7937/K9/TCIA.2016.7O02S9CY	Standardized Train/Test splits	"Mass-Training_P_00044_RIGHT_CC_4/1.3.6.1.4.1.9590.100.1.2.37723048212823091001263551114258600793/1.3.6.1.4.1.9590.100.1.2.187667275212026947717046191624230680968/000001.dcm
"	The Cancer Imaging Archive	http://dx.doi.org/10.7937/K9/TCIA.2016.7O02S9CY	Standardized Train/Test splits	Mass-Training_P_00044_RIGHT_CC_4/1.3.6.1.4.1.9590.100.1.2.37723048212823091001263551114258600793/1.3.6.1.4.1.9590.100.1.2.187667275212026947717046191624230680968/000000.dcm	The Cancer Imaging Archive	http://dx.doi.org/10.7937/K9/TCIA.2016.7O02S9CY	
P_00044	Parse Semantic Features	Image Processing	P_00044.ics, P_00044_RIGHT_CC_4.OVERLAY	mass_case_description_train_set.csv	The Cancer Imaging Archive	doi:10.7937/K9/TCIA.2016.7O02S9CY	http://dx.doi.org/10.7937/K9/TCIA.2016.7O02S9CY																					
P_00044	Image Decompression	Image Processing	P_00044_RIGHT_MLO_1.LJPEG	P_00044_RIGHT_MLO_1.dcm	The Cancer Imaging Archive	doi:10.7937/K9/TCIA.2016.7O02S9CY	http://dx.doi.org/10.7937/K9/TCIA.2016.7O02S9CY	Mass Segmentation	P_00044_RIGHT_MLO_1.dcm	The Cancer Imaging Archive	http://dx.doi.org/10.7937/K9/TCIA.2016.7O02S9CY	Image cropping	mass_cases/cropped_images/P_00044_RIGHT_MLO_1.dcm	The Cancer Imaging Archive	http://dx.doi.org/10.7937/K9/TCIA.2016.7O02S9CY	Data partition	Mass-Training_P_00044_RIGHT_MLO/1.3.6.1.4.1.9590.100.1.2.274192875013809146620053408232266702892/1.3.6.1.4.1.9590.100.1.2.126931471711950064228802134232479763588/000000.dcm	The Cancer Imaging Archive	http://dx.doi.org/10.7937/K9/TCIA.2016.7O02S9CY	Standardized Train/Test splits	"Mass-Training_P_00044_RIGHT_MLO_1/1.3.6.1.4.1.9590.100.1.2.319104704612515454416761608994013376443/1.3.6.1.4.1.9590.100.1.2.36424169110661276032958565582898180862/000001.dcm
"	The Cancer Imaging Archive	http://dx.doi.org/10.7937/K9/TCIA.2016.7O02S9CY	Standardized Train/Test splits	Mass-Training_P_00044_RIGHT_MLO_1/1.3.6.1.4.1.9590.100.1.2.319104704612515454416761608994013376443/1.3.6.1.4.1.9590.100.1.2.36424169110661276032958565582898180862/000000.dcm	The Cancer Imaging Archive	http://dx.doi.org/10.7937/K9/TCIA.2016.7O02S9CY	
P_00044	Parse Semantic Features	Image Processing	P_00044.ics, P_00044_RIGHT_MLO_1.OVERLAY	mass_case_description_train_set.csv	The Cancer Imaging Archive	doi:10.7937/K9/TCIA.2016.7O02S9CY	http://dx.doi.org/10.7937/K9/TCIA.2016.7O02S9CY																					
P_00044	Image Decompression	Image Processing	P_00044_RIGHT_MLO_2.LJPEG	P_00044_RIGHT_MLO_2.dcm	The Cancer Imaging Archive	doi:10.7937/K9/TCIA.2016.7O02S9CY	http://dx.doi.org/10.7937/K9/TCIA.2016.7O02S9CY	Mass Segmentation	P_00044_RIGHT_MLO_2.dcm	The Cancer Imaging Archive	http://dx.doi.org/10.7937/K9/TCIA.2016.7O02S9CY	Image cropping	mass_cases/cropped_images/P_00044_RIGHT_MLO_2.dcm	The Cancer Imaging Archive	http://dx.doi.org/10.7937/K9/TCIA.2016.7O02S9CY	Data partition	Mass-Training_P_00044_RIGHT_MLO/1.3.6.1.4.1.9590.100.1.2.274192875013809146620053408232266702892/1.3.6.1.4.1.9590.100.1.2.126931471711950064228802134232479763588/000000.dcm	The Cancer Imaging Archive	http://dx.doi.org/10.7937/K9/TCIA.2016.7O02S9CY	Standardized Train/Test splits	"Mass-Training_P_00044_RIGHT_MLO_2/1.3.6.1.4.1.9590.100.1.2.296291345611478418737756747790102998278/1.3.6.1.4.1.9590.100.1.2.414422747910982358008788584120329514207/000001.dcm
"	The Cancer Imaging Archive	http://dx.doi.org/10.7937/K9/TCIA.2016.7O02S9CY	Standardized Train/Test splits	Mass-Training_P_00044_RIGHT_MLO_2/1.3.6.1.4.1.9590.100.1.2.296291345611478418737756747790102998278/1.3.6.1.4.1.9590.100.1.2.414422747910982358008788584120329514207/000000.dcm	The Cancer Imaging Archive	http://dx.doi.org/10.7937/K9/TCIA.2016.7O02S9CY	
P_00044	Parse Semantic Features	Image Processing	P_00044.ics, P_00044_RIGHT_MLO_2.OVERLAY	mass_case_description_train_set.csv	The Cancer Imaging Archive	doi:10.7937/K9/TCIA.2016.7O02S9CY	http://dx.doi.org/10.7937/K9/TCIA.2016.7O02S9CY																					
P_00045	Image Decompression	Image Processing	P_00045_LEFT_CC_1.LJPEG	P_00045_LEFT_CC_1.dcm	The Cancer Imaging Archive	doi:10.7937/K9/TCIA.2016.7O02S9CY	http://dx.doi.org/10.7937/K9/TCIA.2016.7O02S9CY	Mass Segmentation	P_00045_LEFT_CC_1.dcm	The Cancer Imaging Archive	http://dx.doi.org/10.7937/K9/TCIA.2016.7O02S9CY	Image cropping	mass_cases/cropped_images/P_00045_LEFT_CC_1.dcm	The Cancer Imaging Archive	http://dx.doi.org/10.7937/K9/TCIA.2016.7O02S9CY	Data partition	Mass-Training_P_00045_LEFT_CC/1.3.6.1.4.1.9590.100.1.2.321246494411068039516840826013619823834/1.3.6.1.4.1.9590.100.1.2.42762912711049730303427014573334305742/000000.dcm	The Cancer Imaging Archive	http://dx.doi.org/10.7937/K9/TCIA.2016.7O02S9CY	Standardized Train/Test splits	"Mass-Training_P_00045_LEFT_CC_1/1.3.6.1.4.1.9590.100.1.2.352053261011302530331907309353632817635/1.3.6.1.4.1.9590.100.1.2.31764380412808876606254242891696464260/000001.dcm
"	The Cancer Imaging Archive	http://dx.doi.org/10.7937/K9/TCIA.2016.7O02S9CY	Standardized Train/Test splits	Mass-Training_P_00045_LEFT_CC_1/1.3.6.1.4.1.9590.100.1.2.352053261011302530331907309353632817635/1.3.6.1.4.1.9590.100.1.2.31764380412808876606254242891696464260/000000.dcm	The Cancer Imaging Archive	http://dx.doi.org/10.7937/K9/TCIA.2016.7O02S9CY	
P_00045	Parse Semantic Features	Image Processing	P_00045.ics, P_00045_LEFT_CC_1.OVERLAY	mass_case_description_train_set.csv	The Cancer Imaging Archive	doi:10.7937/K9/TCIA.2016.7O02S9CY	http://dx.doi.org/10.7937/K9/TCIA.2016.7O02S9CY																					
P_00045	Image Decompression	Image Processing	P_00045_LEFT_MLO_1.LJPEG	P_00045_LEFT_MLO_1.dcm	The Cancer Imaging Archive	doi:10.7937/K9/TCIA.2016.7O02S9CY	http://dx.doi.org/10.7937/K9/TCIA.2016.7O02S9CY	Mass Segmentation	P_00045_LEFT_MLO_1.dcm	The Cancer Imaging Archive	http://dx.doi.org/10.7937/K9/TCIA.2016.7O02S9CY	Image cropping	mass_cases/cropped_images/P_00045_LEFT_MLO_1.dcm	The Cancer Imaging Archive	http://dx.doi.org/10.7937/K9/TCIA.2016.7O02S9CY	Data partition	Mass-Training_P_00045_LEFT_MLO/1.3.6.1.4.1.9590.100.1.2.137525764012966107504287371992570353399/1.3.6.1.4.1.9590.100.1.2.94401286311079940637575354234176510341/000000.dcm	The Cancer Imaging Archive	http://dx.doi.org/10.7937/K9/TCIA.2016.7O02S9CY	Standardized Train/Test splits	"Mass-Training_P_00045_LEFT_MLO_1/1.3.6.1.4.1.9590.100.1.2.230241657812512497123632966521447307348/1.3.6.1.4.1.9590.100.1.2.342806866711097390303497745003367823178/000001.dcm
"	The Cancer Imaging Archive	http://dx.doi.org/10.7937/K9/TCIA.2016.7O02S9CY	Standardized Train/Test splits	Mass-Training_P_00045_LEFT_MLO_1/1.3.6.1.4.1.9590.100.1.2.230241657812512497123632966521447307348/1.3.6.1.4.1.9590.100.1.2.342806866711097390303497745003367823178/000000.dcm	The Cancer Imaging Archive	http://dx.doi.org/10.7937/K9/TCIA.2016.7O02S9CY	
P_00045	Parse Semantic Features	Image Processing	P_00045.ics, P_00045_LEFT_MLO_1.OVERLAY	mass_case_description_train_set.csv	The Cancer Imaging Archive	doi:10.7937/K9/TCIA.2016.7O02S9CY	http://dx.doi.org/10.7937/K9/TCIA.2016.7O02S9CY																					
P_00046	Image Decompression	Image Processing	P_00046_RIGHT_MLO_1.LJPEG	P_00046_RIGHT_MLO_1.dcm	The Cancer Imaging Archive	doi:10.7937/K9/TCIA.2016.7O02S9CY	http://dx.doi.org/10.7937/K9/TCIA.2016.7O02S9CY	Mass Segmentation	P_00046_RIGHT_MLO_1.dcm	The Cancer Imaging Archive	http://dx.doi.org/10.7937/K9/TCIA.2016.7O02S9CY	Image cropping	mass_cases/cropped_images/P_00046_RIGHT_MLO_1.dcm	The Cancer Imaging Archive	http://dx.doi.org/10.7937/K9/TCIA.2016.7O02S9CY	Data partition	Mass-Training_P_00046_RIGHT_MLO/1.3.6.1.4.1.9590.100.1.2.115265164011229802412221495132178688724/1.3.6.1.4.1.9590.100.1.2.171816063911475350035467296003818227479/000000.dcm	The Cancer Imaging Archive	http://dx.doi.org/10.7937/K9/TCIA.2016.7O02S9CY	Standardized Train/Test splits	"Mass-Training_P_00046_RIGHT_MLO_1/1.3.6.1.4.1.9590.100.1.2.221210022912039906924508568581758536723/1.3.6.1.4.1.9590.100.1.2.353972119912089662303500760722167984709/000001.dcm
"	The Cancer Imaging Archive	http://dx.doi.org/10.7937/K9/TCIA.2016.7O02S9CY	Standardized Train/Test splits	Mass-Training_P_00046_RIGHT_MLO_1/1.3.6.1.4.1.9590.100.1.2.221210022912039906924508568581758536723/1.3.6.1.4.1.9590.100.1.2.353972119912089662303500760722167984709/000000.dcm	The Cancer Imaging Archive	http://dx.doi.org/10.7937/K9/TCIA.2016.7O02S9CY	
P_00046	Parse Semantic Features	Image Processing	P_00046.ics, P_00046_RIGHT_MLO_1.OVERLAY	mass_case_description_train_set.csv	The Cancer Imaging Archive	doi:10.7937/K9/TCIA.2016.7O02S9CY	http://dx.doi.org/10.7937/K9/TCIA.2016.7O02S9CY																					
P_00051	Image Decompression	Image Processing	P_00051_LEFT_CC_1.LJPEG	P_00051_LEFT_CC_1.dcm	The Cancer Imaging Archive	doi:10.7937/K9/TCIA.2016.7O02S9CY	http://dx.doi.org/10.7937/K9/TCIA.2016.7O02S9CY	Mass Segmentation	P_00051_LEFT_CC_1.dcm	The Cancer Imaging Archive	http://dx.doi.org/10.7937/K9/TCIA.2016.7O02S9CY	Image cropping	mass_cases/cropped_images/P_00051_LEFT_CC_1.dcm	The Cancer Imaging Archive	http://dx.doi.org/10.7937/K9/TCIA.2016.7O02S9CY	Data partition	Mass-Training_P_00051_LEFT_CC/1.3.6.1.4.1.9590.100.1.2.299274068813474189135145752361480593090/1.3.6.1.4.1.9590.100.1.2.24049862710563375227171012253250062296/000000.dcm	The Cancer Imaging Archive	http://dx.doi.org/10.7937/K9/TCIA.2016.7O02S9CY	Standardized Train/Test splits	"Mass-Training_P_00051_LEFT_CC_1/1.3.6.1.4.1.9590.100.1.2.279501312010137357206678181462736582535/1.3.6.1.4.1.9590.100.1.2.143813222312398331821338710380855308042/000001.dcm
"	The Cancer Imaging Archive	http://dx.doi.org/10.7937/K9/TCIA.2016.7O02S9CY	Standardized Train/Test splits	Mass-Training_P_00051_LEFT_CC_1/1.3.6.1.4.1.9590.100.1.2.279501312010137357206678181462736582535/1.3.6.1.4.1.9590.100.1.2.143813222312398331821338710380855308042/000000.dcm	The Cancer Imaging Archive	http://dx.doi.org/10.7937/K9/TCIA.2016.7O02S9CY	
P_00051	Parse Semantic Features	Image Processing	P_00051.ics, P_00051_LEFT_CC_1.OVERLAY	mass_case_description_train_set.csv	The Cancer Imaging Archive	doi:10.7937/K9/TCIA.2016.7O02S9CY	http://dx.doi.org/10.7937/K9/TCIA.2016.7O02S9CY																					
P_00051	Image Decompression	Image Processing	P_00051_LEFT_MLO_1.LJPEG	P_00051_LEFT_MLO_1.dcm	The Cancer Imaging Archive	doi:10.7937/K9/TCIA.2016.7O02S9CY	http://dx.doi.org/10.7937/K9/TCIA.2016.7O02S9CY	Mass Segmentation	P_00051_LEFT_MLO_1.dcm	The Cancer Imaging Archive	http://dx.doi.org/10.7937/K9/TCIA.2016.7O02S9CY	Image cropping	mass_cases/cropped_images/P_00051_LEFT_MLO_1.dcm	The Cancer Imaging Archive	http://dx.doi.org/10.7937/K9/TCIA.2016.7O02S9CY	Data partition	Mass-Training_P_00051_LEFT_MLO/1.3.6.1.4.1.9590.100.1.2.85022970713740038318533858560288835388/1.3.6.1.4.1.9590.100.1.2.126303723213704792631423033741356404692/000000.dcm	The Cancer Imaging Archive	http://dx.doi.org/10.7937/K9/TCIA.2016.7O02S9CY	Standardized Train/Test splits	"Mass-Training_P_00051_LEFT_MLO_1/1.3.6.1.4.1.9590.100.1.2.138044209711247116401628594534212614815/1.3.6.1.4.1.9590.100.1.2.246130090311553315234482668904181393758/000001.dcm
"	The Cancer Imaging Archive	http://dx.doi.org/10.7937/K9/TCIA.2016.7O02S9CY	Standardized Train/Test splits	Mass-Training_P_00051_LEFT_MLO_1/1.3.6.1.4.1.9590.100.1.2.138044209711247116401628594534212614815/1.3.6.1.4.1.9590.100.1.2.246130090311553315234482668904181393758/000000.dcm	The Cancer Imaging Archive	http://dx.doi.org/10.7937/K9/TCIA.2016.7O02S9CY	
P_00051	Parse Semantic Features	Image Processing	P_00051.ics, P_00051_LEFT_MLO_1.OVERLAY	mass_case_description_train_set.csv	The Cancer Imaging Archive	doi:10.7937/K9/TCIA.2016.7O02S9CY	http://dx.doi.org/10.7937/K9/TCIA.2016.7O02S9CY																					
P_00054	Image Decompression	Image Processing	P_00054_RIGHT_MLO_1.LJPEG	P_00054_RIGHT_MLO_1.dcm	The Cancer Imaging Archive	doi:10.7937/K9/TCIA.2016.7O02S9CY	http://dx.doi.org/10.7937/K9/TCIA.2016.7O02S9CY	Mass Segmentation	P_00054_RIGHT_MLO_1.dcm	The Cancer Imaging Archive	http://dx.doi.org/10.7937/K9/TCIA.2016.7O02S9CY	Image cropping	mass_cases/cropped_images/P_00054_RIGHT_MLO_1.dcm	The Cancer Imaging Archive	http://dx.doi.org/10.7937/K9/TCIA.2016.7O02S9CY	Data partition	Mass-Training_P_00054_RIGHT_MLO/1.3.6.1.4.1.9590.100.1.2.282675382511156551206326340301993702184/1.3.6.1.4.1.9590.100.1.2.71142001913594554509299523963960662855/000000.dcm	The Cancer Imaging Archive	http://dx.doi.org/10.7937/K9/TCIA.2016.7O02S9CY	Standardized Train/Test splits	"Mass-Training_P_00054_RIGHT_MLO_1/1.3.6.1.4.1.9590.100.1.2.4586106112860215003690049533853711471/1.3.6.1.4.1.9590.100.1.2.147482114012307911938186633001212085130/000001.dcm
"	The Cancer Imaging Archive	http://dx.doi.org/10.7937/K9/TCIA.2016.7O02S9CY	Standardized Train/Test splits	Mass-Training_P_00054_RIGHT_MLO_1/1.3.6.1.4.1.9590.100.1.2.4586106112860215003690049533853711471/1.3.6.1.4.1.9590.100.1.2.147482114012307911938186633001212085130/000000.dcm	The Cancer Imaging Archive	http://dx.doi.org/10.7937/K9/TCIA.2016.7O02S9CY	
P_00054	Parse Semantic Features	Image Processing	P_00054.ics, P_00054_RIGHT_MLO_1.OVERLAY	mass_case_description_train_set.csv	The Cancer Imaging Archive	doi:10.7937/K9/TCIA.2016.7O02S9CY	http://dx.doi.org/10.7937/K9/TCIA.2016.7O02S9CY																					
P_00055	Image Decompression	Image Processing	P_00055_LEFT_CC_1.LJPEG	P_00055_LEFT_CC_1.dcm	The Cancer Imaging Archive	doi:10.7937/K9/TCIA.2016.7O02S9CY	http://dx.doi.org/10.7937/K9/TCIA.2016.7O02S9CY	Mass Segmentation	P_00055_LEFT_CC_1.dcm	The Cancer Imaging Archive	http://dx.doi.org/10.7937/K9/TCIA.2016.7O02S9CY	Image cropping	mass_cases/cropped_images/P_00055_LEFT_CC_1.dcm	The Cancer Imaging Archive	http://dx.doi.org/10.7937/K9/TCIA.2016.7O02S9CY	Data partition	Mass-Training_P_00055_LEFT_CC/1.3.6.1.4.1.9590.100.1.2.385459992111929166623633412341055927880/1.3.6.1.4.1.9590.100.1.2.392843982712744859935562444050144815856/000000.dcm	The Cancer Imaging Archive	http://dx.doi.org/10.7937/K9/TCIA.2016.7O02S9CY	Standardized Train/Test splits	"Mass-Training_P_00055_LEFT_CC_1/1.3.6.1.4.1.9590.100.1.2.125440116411273208629971564852611688382/1.3.6.1.4.1.9590.100.1.2.51184847912600641827700251082226435484/000001.dcm
"	The Cancer Imaging Archive	http://dx.doi.org/10.7937/K9/TCIA.2016.7O02S9CY	Standardized Train/Test splits	Mass-Training_P_00055_LEFT_CC_1/1.3.6.1.4.1.9590.100.1.2.125440116411273208629971564852611688382/1.3.6.1.4.1.9590.100.1.2.51184847912600641827700251082226435484/000000.dcm	The Cancer Imaging Archive	http://dx.doi.org/10.7937/K9/TCIA.2016.7O02S9CY	
P_00055	Parse Semantic Features	Image Processing	P_00055.ics, P_00055_LEFT_CC_1.OVERLAY	mass_case_description_train_set.csv	The Cancer Imaging Archive	doi:10.7937/K9/TCIA.2016.7O02S9CY	http://dx.doi.org/10.7937/K9/TCIA.2016.7O02S9CY																					
P_00057	Image Decompression	Image Processing	P_00057_RIGHT_CC_1.LJPEG	P_00057_RIGHT_CC_1.dcm	The Cancer Imaging Archive	doi:10.7937/K9/TCIA.2016.7O02S9CY	http://dx.doi.org/10.7937/K9/TCIA.2016.7O02S9CY	Mass Segmentation	P_00057_RIGHT_CC_1.dcm	The Cancer Imaging Archive	http://dx.doi.org/10.7937/K9/TCIA.2016.7O02S9CY	Image cropping	mass_cases/cropped_images/P_00057_RIGHT_CC_1.dcm	The Cancer Imaging Archive	http://dx.doi.org/10.7937/K9/TCIA.2016.7O02S9CY	Data partition	Mass-Training_P_00057_RIGHT_CC/1.3.6.1.4.1.9590.100.1.2.302034738911816817918941200814265898685/1.3.6.1.4.1.9590.100.1.2.224382551013539826002081665883063274367/000000.dcm	The Cancer Imaging Archive	http://dx.doi.org/10.7937/K9/TCIA.2016.7O02S9CY	Standardized Train/Test splits	"Mass-Training_P_00057_RIGHT_CC_1/1.3.6.1.4.1.9590.100.1.2.6420209613130157320694724022843775865/1.3.6.1.4.1.9590.100.1.2.131387636413821557906041965383102746688/000001.dcm
"	The Cancer Imaging Archive	http://dx.doi.org/10.7937/K9/TCIA.2016.7O02S9CY	Standardized Train/Test splits	Mass-Training_P_00057_RIGHT_CC_1/1.3.6.1.4.1.9590.100.1.2.6420209613130157320694724022843775865/1.3.6.1.4.1.9590.100.1.2.131387636413821557906041965383102746688/000000.dcm	The Cancer Imaging Archive	http://dx.doi.org/10.7937/K9/TCIA.2016.7O02S9CY	
P_00057	Parse Semantic Features	Image Processing	P_00057.ics, P_00057_RIGHT_CC_1.OVERLAY	mass_case_description_train_set.csv	The Cancer Imaging Archive	doi:10.7937/K9/TCIA.2016.7O02S9CY	http://dx.doi.org/10.7937/K9/TCIA.2016.7O02S9CY																					
P_00057	Image Decompression	Image Processing	P_00057_RIGHT_MLO_1.LJPEG	P_00057_RIGHT_MLO_1.dcm	The Cancer Imaging Archive	doi:10.7937/K9/TCIA.2016.7O02S9CY	http://dx.doi.org/10.7937/K9/TCIA.2016.7O02S9CY	Mass Segmentation	P_00057_RIGHT_MLO_1.dcm	The Cancer Imaging Archive	http://dx.doi.org/10.7937/K9/TCIA.2016.7O02S9CY	Image cropping	mass_cases/cropped_images/P_00057_RIGHT_MLO_1.dcm	The Cancer Imaging Archive	http://dx.doi.org/10.7937/K9/TCIA.2016.7O02S9CY	Data partition	Mass-Training_P_00057_RIGHT_MLO/1.3.6.1.4.1.9590.100.1.2.270499175412797598714540225913086116745/1.3.6.1.4.1.9590.100.1.2.312778704210164438821730925283101542220/000000.dcm	The Cancer Imaging Archive	http://dx.doi.org/10.7937/K9/TCIA.2016.7O02S9CY	Standardized Train/Test splits	"Mass-Training_P_00057_RIGHT_MLO_1/1.3.6.1.4.1.9590.100.1.2.32974517812473409725014816291921958435/1.3.6.1.4.1.9590.100.1.2.327802325011574904120839671651989730373/000001.dcm
"	The Cancer Imaging Archive	http://dx.doi.org/10.7937/K9/TCIA.2016.7O02S9CY	Standardized Train/Test splits	Mass-Training_P_00057_RIGHT_MLO_1/1.3.6.1.4.1.9590.100.1.2.32974517812473409725014816291921958435/1.3.6.1.4.1.9590.100.1.2.327802325011574904120839671651989730373/000000.dcm	The Cancer Imaging Archive	http://dx.doi.org/10.7937/K9/TCIA.2016.7O02S9CY	
P_00057	Parse Semantic Features	Image Processing	P_00057.ics, P_00057_RIGHT_MLO_1.OVERLAY	mass_case_description_train_set.csv	The Cancer Imaging Archive	doi:10.7937/K9/TCIA.2016.7O02S9CY	http://dx.doi.org/10.7937/K9/TCIA.2016.7O02S9CY																					
P_00058	Image Decompression	Image Processing	P_00058_RIGHT_CC_1.LJPEG	P_00058_RIGHT_CC_1.dcm	The Cancer Imaging Archive	doi:10.7937/K9/TCIA.2016.7O02S9CY	http://dx.doi.org/10.7937/K9/TCIA.2016.7O02S9CY	Mass Segmentation	P_00058_RIGHT_CC_1.dcm	The Cancer Imaging Archive	http://dx.doi.org/10.7937/K9/TCIA.2016.7O02S9CY	Image cropping	mass_cases/cropped_images/P_00058_RIGHT_CC_1.dcm	The Cancer Imaging Archive	http://dx.doi.org/10.7937/K9/TCIA.2016.7O02S9CY	Data partition	Mass-Training_P_00058_RIGHT_CC/1.3.6.1.4.1.9590.100.1.2.363238277612644992408163396062314764915/1.3.6.1.4.1.9590.100.1.2.423589932611394098813047451172529019148/000000.dcm	The Cancer Imaging Archive	http://dx.doi.org/10.7937/K9/TCIA.2016.7O02S9CY	Standardized Train/Test splits	"Mass-Training_P_00058_RIGHT_CC_1/1.3.6.1.4.1.9590.100.1.2.4148074411303608216703581661056670341/1.3.6.1.4.1.9590.100.1.2.327746193511348136629110048580081997513/000001.dcm
"	The Cancer Imaging Archive	http://dx.doi.org/10.7937/K9/TCIA.2016.7O02S9CY	Standardized Train/Test splits	Mass-Training_P_00058_RIGHT_CC_1/1.3.6.1.4.1.9590.100.1.2.4148074411303608216703581661056670341/1.3.6.1.4.1.9590.100.1.2.327746193511348136629110048580081997513/000000.dcm	The Cancer Imaging Archive	http://dx.doi.org/10.7937/K9/TCIA.2016.7O02S9CY	
P_00058	Parse Semantic Features	Image Processing	P_00058.ics, P_00058_RIGHT_CC_1.OVERLAY	mass_case_description_train_set.csv	The Cancer Imaging Archive	doi:10.7937/K9/TCIA.2016.7O02S9CY	http://dx.doi.org/10.7937/K9/TCIA.2016.7O02S9CY																					
P_00059	Image Decompression	Image Processing	P_00059_LEFT_CC_1.LJPEG	P_00059_LEFT_CC_1.dcm	The Cancer Imaging Archive	doi:10.7937/K9/TCIA.2016.7O02S9CY	http://dx.doi.org/10.7937/K9/TCIA.2016.7O02S9CY	Mass Segmentation	P_00059_LEFT_CC_1.dcm	The Cancer Imaging Archive	http://dx.doi.org/10.7937/K9/TCIA.2016.7O02S9CY	Image cropping	mass_cases/cropped_images/P_00059_LEFT_CC_1.dcm	The Cancer Imaging Archive	http://dx.doi.org/10.7937/K9/TCIA.2016.7O02S9CY	Data partition	Mass-Training_P_00059_LEFT_CC/1.3.6.1.4.1.9590.100.1.2.244333476513014374236524940141235965702/1.3.6.1.4.1.9590.100.1.2.62520602613602980418030688082379323379/000000.dcm	The Cancer Imaging Archive	http://dx.doi.org/10.7937/K9/TCIA.2016.7O02S9CY	Standardized Train/Test splits	"Mass-Training_P_00059_LEFT_CC_1/1.3.6.1.4.1.9590.100.1.2.401398924711581741339345765413987838707/1.3.6.1.4.1.9590.100.1.2.203970065112706924324370021454096282600/000000.dcm
"	The Cancer Imaging Archive	http://dx.doi.org/10.7937/K9/TCIA.2016.7O02S9CY	Standardized Train/Test splits	Mass-Training_P_00059_LEFT_CC_1/1.3.6.1.4.1.9590.100.1.2.48879868112616314014628722363459317695/1.3.6.1.4.1.9590.100.1.2.11686230612923981409805359571305102767/000000.dcm	The Cancer Imaging Archive	http://dx.doi.org/10.7937/K9/TCIA.2016.7O02S9CY	
P_00059	Parse Semantic Features	Image Processing	P_00059.ics, P_00059_LEFT_CC_1.OVERLAY	mass_case_description_train_set.csv	The Cancer Imaging Archive	doi:10.7937/K9/TCIA.2016.7O02S9CY	http://dx.doi.org/10.7937/K9/TCIA.2016.7O02S9CY																					
P_00059	Image Decompression	Image Processing	P_00059_LEFT_MLO_1.LJPEG	P_00059_LEFT_MLO_1.dcm	The Cancer Imaging Archive	doi:10.7937/K9/TCIA.2016.7O02S9CY	http://dx.doi.org/10.7937/K9/TCIA.2016.7O02S9CY	Mass Segmentation	P_00059_LEFT_MLO_1.dcm	The Cancer Imaging Archive	http://dx.doi.org/10.7937/K9/TCIA.2016.7O02S9CY	Image cropping	mass_cases/cropped_images/P_00059_LEFT_MLO_1.dcm	The Cancer Imaging Archive	http://dx.doi.org/10.7937/K9/TCIA.2016.7O02S9CY	Data partition	Mass-Training_P_00059_LEFT_MLO/1.3.6.1.4.1.9590.100.1.2.319348319511040142417557303050939695280/1.3.6.1.4.1.9590.100.1.2.43941248811932060425959307772414033323/000000.dcm	The Cancer Imaging Archive	http://dx.doi.org/10.7937/K9/TCIA.2016.7O02S9CY	Standardized Train/Test splits	"Mass-Training_P_00059_LEFT_MLO_1/1.3.6.1.4.1.9590.100.1.2.242921529611868736516328754073569063603/1.3.6.1.4.1.9590.100.1.2.213479805111756800235140829670343680695/000000.dcm
"	The Cancer Imaging Archive	http://dx.doi.org/10.7937/K9/TCIA.2016.7O02S9CY	Standardized Train/Test splits	Mass-Training_P_00059_LEFT_MLO_1/1.3.6.1.4.1.9590.100.1.2.176451340112398457403861042321269517686/1.3.6.1.4.1.9590.100.1.2.48416062411306564131997923171520794902/000000.dcm	The Cancer Imaging Archive	http://dx.doi.org/10.7937/K9/TCIA.2016.7O02S9CY	
P_00059	Parse Semantic Features	Image Processing	P_00059.ics, P_00059_LEFT_MLO_1.OVERLAY	mass_case_description_train_set.csv	The Cancer Imaging Archive	doi:10.7937/K9/TCIA.2016.7O02S9CY	http://dx.doi.org/10.7937/K9/TCIA.2016.7O02S9CY																					
P_00061	Image Decompression	Image Processing	P_00061_RIGHT_CC_1.LJPEG	P_00061_RIGHT_CC_1.dcm	The Cancer Imaging Archive	doi:10.7937/K9/TCIA.2016.7O02S9CY	http://dx.doi.org/10.7937/K9/TCIA.2016.7O02S9CY	Mass Segmentation	P_00061_RIGHT_CC_1.dcm	The Cancer Imaging Archive	http://dx.doi.org/10.7937/K9/TCIA.2016.7O02S9CY	Image cropping	mass_cases/cropped_images/P_00061_RIGHT_CC_1.dcm	The Cancer Imaging Archive	http://dx.doi.org/10.7937/K9/TCIA.2016.7O02S9CY	Data partition	Mass-Training_P_00061_RIGHT_CC/1.3.6.1.4.1.9590.100.1.2.421450080711806752003237564681951756874/1.3.6.1.4.1.9590.100.1.2.148086015311392424203944628703986309919/000000.dcm	The Cancer Imaging Archive	http://dx.doi.org/10.7937/K9/TCIA.2016.7O02S9CY	Standardized Train/Test splits	"Mass-Training_P_00061_RIGHT_CC_1/1.3.6.1.4.1.9590.100.1.2.177107240613769782603966869803025024250/1.3.6.1.4.1.9590.100.1.2.323819613710302263925884159030090866040/000001.dcm
"	The Cancer Imaging Archive	http://dx.doi.org/10.7937/K9/TCIA.2016.7O02S9CY	Standardized Train/Test splits	Mass-Training_P_00061_RIGHT_CC_1/1.3.6.1.4.1.9590.100.1.2.177107240613769782603966869803025024250/1.3.6.1.4.1.9590.100.1.2.323819613710302263925884159030090866040/000000.dcm	The Cancer Imaging Archive	http://dx.doi.org/10.7937/K9/TCIA.2016.7O02S9CY	
P_00061	Parse Semantic Features	Image Processing	P_00061.ics, P_00061_RIGHT_CC_1.OVERLAY	mass_case_description_train_set.csv	The Cancer Imaging Archive	doi:10.7937/K9/TCIA.2016.7O02S9CY	http://dx.doi.org/10.7937/K9/TCIA.2016.7O02S9CY																					
P_00061	Image Decompression	Image Processing	P_00061_RIGHT_MLO_1.LJPEG	P_00061_RIGHT_MLO_1.dcm	The Cancer Imaging Archive	doi:10.7937/K9/TCIA.2016.7O02S9CY	http://dx.doi.org/10.7937/K9/TCIA.2016.7O02S9CY	Mass Segmentation	P_00061_RIGHT_MLO_1.dcm	The Cancer Imaging Archive	http://dx.doi.org/10.7937/K9/TCIA.2016.7O02S9CY	Image cropping	mass_cases/cropped_images/P_00061_RIGHT_MLO_1.dcm	The Cancer Imaging Archive	http://dx.doi.org/10.7937/K9/TCIA.2016.7O02S9CY	Data partition	Mass-Training_P_00061_RIGHT_MLO/1.3.6.1.4.1.9590.100.1.2.57292051112181690733542378793079914653/1.3.6.1.4.1.9590.100.1.2.51941006212124694604546402963586764653/000000.dcm	The Cancer Imaging Archive	http://dx.doi.org/10.7937/K9/TCIA.2016.7O02S9CY	Standardized Train/Test splits	"Mass-Training_P_00061_RIGHT_MLO_1/1.3.6.1.4.1.9590.100.1.2.195593486612988388325770883972107282733/1.3.6.1.4.1.9590.100.1.2.43873839610761788013224723323225482381/000001.dcm
"	The Cancer Imaging Archive	http://dx.doi.org/10.7937/K9/TCIA.2016.7O02S9CY	Standardized Train/Test splits	Mass-Training_P_00061_RIGHT_MLO_1/1.3.6.1.4.1.9590.100.1.2.195593486612988388325770883972107282733/1.3.6.1.4.1.9590.100.1.2.43873839610761788013224723323225482381/000000.dcm	The Cancer Imaging Archive	http://dx.doi.org/10.7937/K9/TCIA.2016.7O02S9CY	
P_00061	Parse Semantic Features	Image Processing	P_00061.ics, P_00061_RIGHT_MLO_1.OVERLAY	mass_case_description_train_set.csv	The Cancer Imaging Archive	doi:10.7937/K9/TCIA.2016.7O02S9CY	http://dx.doi.org/10.7937/K9/TCIA.2016.7O02S9CY																					
P_00064	Image Decompression	Image Processing	P_00064_RIGHT_MLO_1.LJPEG	P_00064_RIGHT_MLO_1.dcm	The Cancer Imaging Archive	doi:10.7937/K9/TCIA.2016.7O02S9CY	http://dx.doi.org/10.7937/K9/TCIA.2016.7O02S9CY	Mass Segmentation	P_00064_RIGHT_MLO_1.dcm	The Cancer Imaging Archive	http://dx.doi.org/10.7937/K9/TCIA.2016.7O02S9CY	Image cropping	mass_cases/cropped_images/P_00064_RIGHT_MLO_1.dcm	The Cancer Imaging Archive	http://dx.doi.org/10.7937/K9/TCIA.2016.7O02S9CY	Data partition	Mass-Training_P_00064_RIGHT_MLO/1.3.6.1.4.1.9590.100.1.2.224882768813365711015272936223318089837/1.3.6.1.4.1.9590.100.1.2.222490301911728266815742260480398367605/000000.dcm	The Cancer Imaging Archive	http://dx.doi.org/10.7937/K9/TCIA.2016.7O02S9CY	Standardized Train/Test splits	"Mass-Training_P_00064_RIGHT_MLO_1/1.3.6.1.4.1.9590.100.1.2.415046113612412949920184101293386591991/1.3.6.1.4.1.9590.100.1.2.248115994912525429104448387842986945186/000001.dcm
"	The Cancer Imaging Archive	http://dx.doi.org/10.7937/K9/TCIA.2016.7O02S9CY	Standardized Train/Test splits	Mass-Training_P_00064_RIGHT_MLO_1/1.3.6.1.4.1.9590.100.1.2.415046113612412949920184101293386591991/1.3.6.1.4.1.9590.100.1.2.248115994912525429104448387842986945186/000000.dcm	The Cancer Imaging Archive	http://dx.doi.org/10.7937/K9/TCIA.2016.7O02S9CY	
P_00064	Parse Semantic Features	Image Processing	P_00064.ics, P_00064_RIGHT_MLO_1.OVERLAY	mass_case_description_train_set.csv	The Cancer Imaging Archive	doi:10.7937/K9/TCIA.2016.7O02S9CY	http://dx.doi.org/10.7937/K9/TCIA.2016.7O02S9CY																					
P_00065	Image Decompression	Image Processing	P_00065_LEFT_CC_1.LJPEG	P_00065_LEFT_CC_1.dcm	The Cancer Imaging Archive	doi:10.7937/K9/TCIA.2016.7O02S9CY	http://dx.doi.org/10.7937/K9/TCIA.2016.7O02S9CY	Mass Segmentation	P_00065_LEFT_CC_1.dcm	The Cancer Imaging Archive	http://dx.doi.org/10.7937/K9/TCIA.2016.7O02S9CY	Image cropping	mass_cases/cropped_images/P_00065_LEFT_CC_1.dcm	The Cancer Imaging Archive	http://dx.doi.org/10.7937/K9/TCIA.2016.7O02S9CY	Data partition	Mass-Training_P_00065_LEFT_CC/1.3.6.1.4.1.9590.100.1.2.382401081413353949132934135242319307979/1.3.6.1.4.1.9590.100.1.2.426908919112508199513948266470990243457/000000.dcm	The Cancer Imaging Archive	http://dx.doi.org/10.7937/K9/TCIA.2016.7O02S9CY	Standardized Train/Test splits	"Mass-Training_P_00065_LEFT_CC_1/1.3.6.1.4.1.9590.100.1.2.190063993111994485334508742762091065664/1.3.6.1.4.1.9590.100.1.2.213055477011614464512849059040123864462/000001.dcm
"	The Cancer Imaging Archive	http://dx.doi.org/10.7937/K9/TCIA.2016.7O02S9CY	Standardized Train/Test splits	Mass-Training_P_00065_LEFT_CC_1/1.3.6.1.4.1.9590.100.1.2.190063993111994485334508742762091065664/1.3.6.1.4.1.9590.100.1.2.213055477011614464512849059040123864462/000000.dcm	The Cancer Imaging Archive	http://dx.doi.org/10.7937/K9/TCIA.2016.7O02S9CY	
P_00065	Parse Semantic Features	Image Processing	P_00065.ics, P_00065_LEFT_CC_1.OVERLAY	mass_case_description_train_set.csv	The Cancer Imaging Archive	doi:10.7937/K9/TCIA.2016.7O02S9CY	http://dx.doi.org/10.7937/K9/TCIA.2016.7O02S9CY																					
P_00065	Image Decompression	Image Processing	P_00065_LEFT_MLO_1.LJPEG	P_00065_LEFT_MLO_1.dcm	The Cancer Imaging Archive	doi:10.7937/K9/TCIA.2016.7O02S9CY	http://dx.doi.org/10.7937/K9/TCIA.2016.7O02S9CY	Mass Segmentation	P_00065_LEFT_MLO_1.dcm	The Cancer Imaging Archive	http://dx.doi.org/10.7937/K9/TCIA.2016.7O02S9CY	Image cropping	mass_cases/cropped_images/P_00065_LEFT_MLO_1.dcm	The Cancer Imaging Archive	http://dx.doi.org/10.7937/K9/TCIA.2016.7O02S9CY	Data partition	Mass-Training_P_00065_LEFT_MLO/1.3.6.1.4.1.9590.100.1.2.429306932512469105441479658784039969793/1.3.6.1.4.1.9590.100.1.2.245693496012713226434568669521804873679/000000.dcm	The Cancer Imaging Archive	http://dx.doi.org/10.7937/K9/TCIA.2016.7O02S9CY	Standardized Train/Test splits	"Mass-Training_P_00065_LEFT_MLO_1/1.3.6.1.4.1.9590.100.1.2.104972357512985661032072360213229145548/1.3.6.1.4.1.9590.100.1.2.93044142711470198221610924971131123885/000001.dcm
"	The Cancer Imaging Archive	http://dx.doi.org/10.7937/K9/TCIA.2016.7O02S9CY	Standardized Train/Test splits	Mass-Training_P_00065_LEFT_MLO_1/1.3.6.1.4.1.9590.100.1.2.104972357512985661032072360213229145548/1.3.6.1.4.1.9590.100.1.2.93044142711470198221610924971131123885/000000.dcm	The Cancer Imaging Archive	http://dx.doi.org/10.7937/K9/TCIA.2016.7O02S9CY	
P_00065	Parse Semantic Features	Image Processing	P_00065.ics, P_00065_LEFT_MLO_1.OVERLAY	mass_case_description_train_set.csv	The Cancer Imaging Archive	doi:10.7937/K9/TCIA.2016.7O02S9CY	http://dx.doi.org/10.7937/K9/TCIA.2016.7O02S9CY																					
P_00068	Image Decompression	Image Processing	P_00068_RIGHT_CC_1.LJPEG	P_00068_RIGHT_CC_1.dcm	The Cancer Imaging Archive	doi:10.7937/K9/TCIA.2016.7O02S9CY	http://dx.doi.org/10.7937/K9/TCIA.2016.7O02S9CY	Mass Segmentation	P_00068_RIGHT_CC_1.dcm	The Cancer Imaging Archive	http://dx.doi.org/10.7937/K9/TCIA.2016.7O02S9CY	Image cropping	mass_cases/cropped_images/P_00068_RIGHT_CC_1.dcm	The Cancer Imaging Archive	http://dx.doi.org/10.7937/K9/TCIA.2016.7O02S9CY	Data partition	Mass-Training_P_00068_RIGHT_CC/1.3.6.1.4.1.9590.100.1.2.183350636911233048921650269670586610759/1.3.6.1.4.1.9590.100.1.2.428163832610892161130597449180121416361/000000.dcm	The Cancer Imaging Archive	http://dx.doi.org/10.7937/K9/TCIA.2016.7O02S9CY	Standardized Train/Test splits	"Mass-Training_P_00068_RIGHT_CC_1/1.3.6.1.4.1.9590.100.1.2.1680551410091638332603043161965882707/1.3.6.1.4.1.9590.100.1.2.194296220212284866413662708871678331039/000001.dcm
"	The Cancer Imaging Archive	http://dx.doi.org/10.7937/K9/TCIA.2016.7O02S9CY	Standardized Train/Test splits	Mass-Training_P_00068_RIGHT_CC_1/1.3.6.1.4.1.9590.100.1.2.1680551410091638332603043161965882707/1.3.6.1.4.1.9590.100.1.2.194296220212284866413662708871678331039/000000.dcm	The Cancer Imaging Archive	http://dx.doi.org/10.7937/K9/TCIA.2016.7O02S9CY	
P_00068	Parse Semantic Features	Image Processing	P_00068.ics, P_00068_RIGHT_CC_1.OVERLAY	mass_case_description_train_set.csv	The Cancer Imaging Archive	doi:10.7937/K9/TCIA.2016.7O02S9CY	http://dx.doi.org/10.7937/K9/TCIA.2016.7O02S9CY																					
P_00068	Image Decompression	Image Processing	P_00068_RIGHT_MLO_1.LJPEG	P_00068_RIGHT_MLO_1.dcm	The Cancer Imaging Archive	doi:10.7937/K9/TCIA.2016.7O02S9CY	http://dx.doi.org/10.7937/K9/TCIA.2016.7O02S9CY	Mass Segmentation	P_00068_RIGHT_MLO_1.dcm	The Cancer Imaging Archive	http://dx.doi.org/10.7937/K9/TCIA.2016.7O02S9CY	Image cropping	mass_cases/cropped_images/P_00068_RIGHT_MLO_1.dcm	The Cancer Imaging Archive	http://dx.doi.org/10.7937/K9/TCIA.2016.7O02S9CY	Data partition	Mass-Training_P_00068_RIGHT_MLO/1.3.6.1.4.1.9590.100.1.2.191242319710875057441301346623150404042/1.3.6.1.4.1.9590.100.1.2.124763553711502840222713752821937905604/000000.dcm	The Cancer Imaging Archive	http://dx.doi.org/10.7937/K9/TCIA.2016.7O02S9CY	Standardized Train/Test splits	"Mass-Training_P_00068_RIGHT_MLO_1/1.3.6.1.4.1.9590.100.1.2.99165009312885519211791481780904578706/1.3.6.1.4.1.9590.100.1.2.51399914610209923438847461711244497187/000001.dcm
"	The Cancer Imaging Archive	http://dx.doi.org/10.7937/K9/TCIA.2016.7O02S9CY	Standardized Train/Test splits	Mass-Training_P_00068_RIGHT_MLO_1/1.3.6.1.4.1.9590.100.1.2.99165009312885519211791481780904578706/1.3.6.1.4.1.9590.100.1.2.51399914610209923438847461711244497187/000000.dcm	The Cancer Imaging Archive	http://dx.doi.org/10.7937/K9/TCIA.2016.7O02S9CY	
P_00068	Parse Semantic Features	Image Processing	P_00068.ics, P_00068_RIGHT_MLO_1.OVERLAY	mass_case_description_train_set.csv	The Cancer Imaging Archive	doi:10.7937/K9/TCIA.2016.7O02S9CY	http://dx.doi.org/10.7937/K9/TCIA.2016.7O02S9CY																					
P_00074	Image Decompression	Image Processing	P_00074_LEFT_MLO_1.LJPEG	P_00074_LEFT_MLO_1.dcm	The Cancer Imaging Archive	doi:10.7937/K9/TCIA.2016.7O02S9CY	http://dx.doi.org/10.7937/K9/TCIA.2016.7O02S9CY	Mass Segmentation	P_00074_LEFT_MLO_1.dcm	The Cancer Imaging Archive	http://dx.doi.org/10.7937/K9/TCIA.2016.7O02S9CY	Image cropping	mass_cases/cropped_images/P_00074_LEFT_MLO_1.dcm	The Cancer Imaging Archive	http://dx.doi.org/10.7937/K9/TCIA.2016.7O02S9CY	Data partition	Mass-Training_P_00074_LEFT_MLO/1.3.6.1.4.1.9590.100.1.2.321524535612575061128170223470119363767/1.3.6.1.4.1.9590.100.1.2.99849561512168290821756942242329439660/000000.dcm	The Cancer Imaging Archive	http://dx.doi.org/10.7937/K9/TCIA.2016.7O02S9CY	Standardized Train/Test splits	"Mass-Training_P_00074_LEFT_MLO_1/1.3.6.1.4.1.9590.100.1.2.90737959611925139036491746611250843188/1.3.6.1.4.1.9590.100.1.2.175242977012447302238948750210788626559/000001.dcm
"	The Cancer Imaging Archive	http://dx.doi.org/10.7937/K9/TCIA.2016.7O02S9CY	Standardized Train/Test splits	Mass-Training_P_00074_LEFT_MLO_1/1.3.6.1.4.1.9590.100.1.2.90737959611925139036491746611250843188/1.3.6.1.4.1.9590.100.1.2.175242977012447302238948750210788626559/000000.dcm	The Cancer Imaging Archive	http://dx.doi.org/10.7937/K9/TCIA.2016.7O02S9CY	
P_00074	Parse Semantic Features	Image Processing	P_00074.ics, P_00074_LEFT_MLO_1.OVERLAY	mass_case_description_train_set.csv	The Cancer Imaging Archive	doi:10.7937/K9/TCIA.2016.7O02S9CY	http://dx.doi.org/10.7937/K9/TCIA.2016.7O02S9CY																					
P_00074	Image Decompression	Image Processing	P_00074_RIGHT_CC_1.LJPEG	P_00074_RIGHT_CC_1.dcm	The Cancer Imaging Archive	doi:10.7937/K9/TCIA.2016.7O02S9CY	http://dx.doi.org/10.7937/K9/TCIA.2016.7O02S9CY	Mass Segmentation	P_00074_RIGHT_CC_1.dcm	The Cancer Imaging Archive	http://dx.doi.org/10.7937/K9/TCIA.2016.7O02S9CY	Image cropping	mass_cases/cropped_images/P_00074_RIGHT_CC_1.dcm	The Cancer Imaging Archive	http://dx.doi.org/10.7937/K9/TCIA.2016.7O02S9CY	Data partition	Mass-Training_P_00074_RIGHT_CC/1.3.6.1.4.1.9590.100.1.2.346633048012014373038061426120133907326/1.3.6.1.4.1.9590.100.1.2.380688420811164855711720421660362201473/000000.dcm	The Cancer Imaging Archive	http://dx.doi.org/10.7937/K9/TCIA.2016.7O02S9CY	Standardized Train/Test splits	"Mass-Training_P_00074_RIGHT_CC_1/1.3.6.1.4.1.9590.100.1.2.167708393612006454816623679351687140297/1.3.6.1.4.1.9590.100.1.2.155124955712901305830310570753262439421/000001.dcm
"	The Cancer Imaging Archive	http://dx.doi.org/10.7937/K9/TCIA.2016.7O02S9CY	Standardized Train/Test splits	Mass-Training_P_00074_RIGHT_CC_1/1.3.6.1.4.1.9590.100.1.2.167708393612006454816623679351687140297/1.3.6.1.4.1.9590.100.1.2.155124955712901305830310570753262439421/000000.dcm	The Cancer Imaging Archive	http://dx.doi.org/10.7937/K9/TCIA.2016.7O02S9CY	
P_00074	Parse Semantic Features	Image Processing	P_00074.ics, P_00074_RIGHT_CC_1.OVERLAY	mass_case_description_train_set.csv	The Cancer Imaging Archive	doi:10.7937/K9/TCIA.2016.7O02S9CY	http://dx.doi.org/10.7937/K9/TCIA.2016.7O02S9CY																					
P_00074	Image Decompression	Image Processing	P_00074_RIGHT_MLO_1.LJPEG	P_00074_RIGHT_MLO_1.dcm	The Cancer Imaging Archive	doi:10.7937/K9/TCIA.2016.7O02S9CY	http://dx.doi.org/10.7937/K9/TCIA.2016.7O02S9CY	Mass Segmentation	P_00074_RIGHT_MLO_1.dcm	The Cancer Imaging Archive	http://dx.doi.org/10.7937/K9/TCIA.2016.7O02S9CY	Image cropping	mass_cases/cropped_images/P_00074_RIGHT_MLO_1.dcm	The Cancer Imaging Archive	http://dx.doi.org/10.7937/K9/TCIA.2016.7O02S9CY	Data partition	Mass-Training_P_00074_RIGHT_MLO/1.3.6.1.4.1.9590.100.1.2.63776442513768205628428381831193118065/1.3.6.1.4.1.9590.100.1.2.270247332712204572705533887232680546749/000000.dcm	The Cancer Imaging Archive	http://dx.doi.org/10.7937/K9/TCIA.2016.7O02S9CY	Standardized Train/Test splits	"Mass-Training_P_00074_RIGHT_MLO_1/1.3.6.1.4.1.9590.100.1.2.246200833512762212241999343431632664216/1.3.6.1.4.1.9590.100.1.2.218032803711752617926296408852291032677/000001.dcm
"	The Cancer Imaging Archive	http://dx.doi.org/10.7937/K9/TCIA.2016.7O02S9CY	Standardized Train/Test splits	Mass-Training_P_00074_RIGHT_MLO_1/1.3.6.1.4.1.9590.100.1.2.246200833512762212241999343431632664216/1.3.6.1.4.1.9590.100.1.2.218032803711752617926296408852291032677/000000.dcm	The Cancer Imaging Archive	http://dx.doi.org/10.7937/K9/TCIA.2016.7O02S9CY	
P_00074	Parse Semantic Features	Image Processing	P_00074.ics, P_00074_RIGHT_MLO_1.OVERLAY	mass_case_description_train_set.csv	The Cancer Imaging Archive	doi:10.7937/K9/TCIA.2016.7O02S9CY	http://dx.doi.org/10.7937/K9/TCIA.2016.7O02S9CY																					
P_00076	Image Decompression	Image Processing	P_00076_LEFT_CC_1.LJPEG	P_00076_LEFT_CC_1.dcm	The Cancer Imaging Archive	doi:10.7937/K9/TCIA.2016.7O02S9CY	http://dx.doi.org/10.7937/K9/TCIA.2016.7O02S9CY	Mass Segmentation	P_00076_LEFT_CC_1.dcm	The Cancer Imaging Archive	http://dx.doi.org/10.7937/K9/TCIA.2016.7O02S9CY	Image cropping	mass_cases/cropped_images/P_00076_LEFT_CC_1.dcm	The Cancer Imaging Archive	http://dx.doi.org/10.7937/K9/TCIA.2016.7O02S9CY	Data partition	Mass-Training_P_00076_LEFT_CC/1.3.6.1.4.1.9590.100.1.2.305939130011980224733352449512282049543/1.3.6.1.4.1.9590.100.1.2.208879543011335395238635741982121125116/000000.dcm	The Cancer Imaging Archive	http://dx.doi.org/10.7937/K9/TCIA.2016.7O02S9CY	Standardized Train/Test splits	"Mass-Training_P_00076_LEFT_CC_1/1.3.6.1.4.1.9590.100.1.2.183025429912196084519272500951798620119/1.3.6.1.4.1.9590.100.1.2.31646194613306038711808280870848413422/000001.dcm
"	The Cancer Imaging Archive	http://dx.doi.org/10.7937/K9/TCIA.2016.7O02S9CY	Standardized Train/Test splits	Mass-Training_P_00076_LEFT_CC_1/1.3.6.1.4.1.9590.100.1.2.183025429912196084519272500951798620119/1.3.6.1.4.1.9590.100.1.2.31646194613306038711808280870848413422/000000.dcm	The Cancer Imaging Archive	http://dx.doi.org/10.7937/K9/TCIA.2016.7O02S9CY	
P_00076	Parse Semantic Features	Image Processing	P_00076.ics, P_00076_LEFT_CC_1.OVERLAY	mass_case_description_train_set.csv	The Cancer Imaging Archive	doi:10.7937/K9/TCIA.2016.7O02S9CY	http://dx.doi.org/10.7937/K9/TCIA.2016.7O02S9CY																					
P_00076	Image Decompression	Image Processing	P_00076_LEFT_MLO_1.LJPEG	P_00076_LEFT_MLO_1.dcm	The Cancer Imaging Archive	doi:10.7937/K9/TCIA.2016.7O02S9CY	http://dx.doi.org/10.7937/K9/TCIA.2016.7O02S9CY	Mass Segmentation	P_00076_LEFT_MLO_1.dcm	The Cancer Imaging Archive	http://dx.doi.org/10.7937/K9/TCIA.2016.7O02S9CY	Image cropping	mass_cases/cropped_images/P_00076_LEFT_MLO_1.dcm	The Cancer Imaging Archive	http://dx.doi.org/10.7937/K9/TCIA.2016.7O02S9CY	Data partition	Mass-Training_P_00076_LEFT_MLO/1.3.6.1.4.1.9590.100.1.2.287678326911614859218120247282515545436/1.3.6.1.4.1.9590.100.1.2.2448529311758051613285357123953923871/000000.dcm	The Cancer Imaging Archive	http://dx.doi.org/10.7937/K9/TCIA.2016.7O02S9CY	Standardized Train/Test splits	"Mass-Training_P_00076_LEFT_MLO_1/1.3.6.1.4.1.9590.100.1.2.5776592912578216831136961662767282076/1.3.6.1.4.1.9590.100.1.2.209605321012748626627455520162879888688/000001.dcm
"	The Cancer Imaging Archive	http://dx.doi.org/10.7937/K9/TCIA.2016.7O02S9CY	Standardized Train/Test splits	Mass-Training_P_00076_LEFT_MLO_1/1.3.6.1.4.1.9590.100.1.2.5776592912578216831136961662767282076/1.3.6.1.4.1.9590.100.1.2.209605321012748626627455520162879888688/000000.dcm	The Cancer Imaging Archive	http://dx.doi.org/10.7937/K9/TCIA.2016.7O02S9CY	
P_00076	Parse Semantic Features	Image Processing	P_00076.ics, P_00076_LEFT_MLO_1.OVERLAY	mass_case_description_train_set.csv	The Cancer Imaging Archive	doi:10.7937/K9/TCIA.2016.7O02S9CY	http://dx.doi.org/10.7937/K9/TCIA.2016.7O02S9CY																					
P_00079	Image Decompression	Image Processing	P_00079_RIGHT_CC_1.LJPEG	P_00079_RIGHT_CC_1.dcm	The Cancer Imaging Archive	doi:10.7937/K9/TCIA.2016.7O02S9CY	http://dx.doi.org/10.7937/K9/TCIA.2016.7O02S9CY	Mass Segmentation	P_00079_RIGHT_CC_1.dcm	The Cancer Imaging Archive	http://dx.doi.org/10.7937/K9/TCIA.2016.7O02S9CY	Image cropping	mass_cases/cropped_images/P_00079_RIGHT_CC_1.dcm	The Cancer Imaging Archive	http://dx.doi.org/10.7937/K9/TCIA.2016.7O02S9CY	Data partition	Mass-Training_P_00079_RIGHT_CC/1.3.6.1.4.1.9590.100.1.2.397228651811872505609856252713579309562/1.3.6.1.4.1.9590.100.1.2.52906053712866447802133269923371757737/000000.dcm	The Cancer Imaging Archive	http://dx.doi.org/10.7937/K9/TCIA.2016.7O02S9CY	Standardized Train/Test splits	"Mass-Training_P_00079_RIGHT_CC_1/1.3.6.1.4.1.9590.100.1.2.311360982212458397611111945502213016989/1.3.6.1.4.1.9590.100.1.2.82600937212058721501125633822189963843/000001.dcm
"	The Cancer Imaging Archive	http://dx.doi.org/10.7937/K9/TCIA.2016.7O02S9CY	Standardized Train/Test splits	Mass-Training_P_00079_RIGHT_CC_1/1.3.6.1.4.1.9590.100.1.2.311360982212458397611111945502213016989/1.3.6.1.4.1.9590.100.1.2.82600937212058721501125633822189963843/000000.dcm	The Cancer Imaging Archive	http://dx.doi.org/10.7937/K9/TCIA.2016.7O02S9CY	
P_00079	Parse Semantic Features	Image Processing	P_00079.ics, P_00079_RIGHT_CC_1.OVERLAY	mass_case_description_train_set.csv	The Cancer Imaging Archive	doi:10.7937/K9/TCIA.2016.7O02S9CY	http://dx.doi.org/10.7937/K9/TCIA.2016.7O02S9CY																					
P_00079	Image Decompression	Image Processing	P_00079_RIGHT_MLO_1.LJPEG	P_00079_RIGHT_MLO_1.dcm	The Cancer Imaging Archive	doi:10.7937/K9/TCIA.2016.7O02S9CY	http://dx.doi.org/10.7937/K9/TCIA.2016.7O02S9CY	Mass Segmentation	P_00079_RIGHT_MLO_1.dcm	The Cancer Imaging Archive	http://dx.doi.org/10.7937/K9/TCIA.2016.7O02S9CY	Image cropping	mass_cases/cropped_images/P_00079_RIGHT_MLO_1.dcm	The Cancer Imaging Archive	http://dx.doi.org/10.7937/K9/TCIA.2016.7O02S9CY	Data partition	Mass-Training_P_00079_RIGHT_MLO/1.3.6.1.4.1.9590.100.1.2.54663409711547592920508041220601078405/1.3.6.1.4.1.9590.100.1.2.106920945012310500814153560730340285091/000000.dcm	The Cancer Imaging Archive	http://dx.doi.org/10.7937/K9/TCIA.2016.7O02S9CY	Standardized Train/Test splits	"Mass-Training_P_00079_RIGHT_MLO_1/1.3.6.1.4.1.9590.100.1.2.170030702813749060414703512410678863656/1.3.6.1.4.1.9590.100.1.2.262614064312093867920571227170199974327/000001.dcm
"	The Cancer Imaging Archive	http://dx.doi.org/10.7937/K9/TCIA.2016.7O02S9CY	Standardized Train/Test splits	Mass-Training_P_00079_RIGHT_MLO_1/1.3.6.1.4.1.9590.100.1.2.170030702813749060414703512410678863656/1.3.6.1.4.1.9590.100.1.2.262614064312093867920571227170199974327/000000.dcm	The Cancer Imaging Archive	http://dx.doi.org/10.7937/K9/TCIA.2016.7O02S9CY	
P_00079	Parse Semantic Features	Image Processing	P_00079.ics, P_00079_RIGHT_MLO_1.OVERLAY	mass_case_description_train_set.csv	The Cancer Imaging Archive	doi:10.7937/K9/TCIA.2016.7O02S9CY	http://dx.doi.org/10.7937/K9/TCIA.2016.7O02S9CY																					
P_00080	Image Decompression	Image Processing	P_00080_RIGHT_CC_1.LJPEG	P_00080_RIGHT_CC_1.dcm	The Cancer Imaging Archive	doi:10.7937/K9/TCIA.2016.7O02S9CY	http://dx.doi.org/10.7937/K9/TCIA.2016.7O02S9CY	Mass Segmentation	P_00080_RIGHT_CC_1.dcm	The Cancer Imaging Archive	http://dx.doi.org/10.7937/K9/TCIA.2016.7O02S9CY	Image cropping	mass_cases/cropped_images/P_00080_RIGHT_CC_1.dcm	The Cancer Imaging Archive	http://dx.doi.org/10.7937/K9/TCIA.2016.7O02S9CY	Data partition	Mass-Training_P_00080_RIGHT_CC/1.3.6.1.4.1.9590.100.1.2.287832216011938602904296767003033402531/1.3.6.1.4.1.9590.100.1.2.424882811712752156925272152341077230426/000000.dcm	The Cancer Imaging Archive	http://dx.doi.org/10.7937/K9/TCIA.2016.7O02S9CY	Standardized Train/Test splits	"Mass-Training_P_00080_RIGHT_CC_1/1.3.6.1.4.1.9590.100.1.2.129876026112088391006492376651222889715/1.3.6.1.4.1.9590.100.1.2.382161872912744789714360820701966974210/000001.dcm
"	The Cancer Imaging Archive	http://dx.doi.org/10.7937/K9/TCIA.2016.7O02S9CY	Standardized Train/Test splits	Mass-Training_P_00080_RIGHT_CC_1/1.3.6.1.4.1.9590.100.1.2.129876026112088391006492376651222889715/1.3.6.1.4.1.9590.100.1.2.382161872912744789714360820701966974210/000000.dcm	The Cancer Imaging Archive	http://dx.doi.org/10.7937/K9/TCIA.2016.7O02S9CY	
P_00080	Parse Semantic Features	Image Processing	P_00080.ics, P_00080_RIGHT_CC_1.OVERLAY	mass_case_description_train_set.csv	The Cancer Imaging Archive	doi:10.7937/K9/TCIA.2016.7O02S9CY	http://dx.doi.org/10.7937/K9/TCIA.2016.7O02S9CY																					
P_00080	Image Decompression	Image Processing	P_00080_RIGHT_MLO_1.LJPEG	P_00080_RIGHT_MLO_1.dcm	The Cancer Imaging Archive	doi:10.7937/K9/TCIA.2016.7O02S9CY	http://dx.doi.org/10.7937/K9/TCIA.2016.7O02S9CY	Mass Segmentation	P_00080_RIGHT_MLO_1.dcm	The Cancer Imaging Archive	http://dx.doi.org/10.7937/K9/TCIA.2016.7O02S9CY	Image cropping	mass_cases/cropped_images/P_00080_RIGHT_MLO_1.dcm	The Cancer Imaging Archive	http://dx.doi.org/10.7937/K9/TCIA.2016.7O02S9CY	Data partition	Mass-Training_P_00080_RIGHT_MLO/1.3.6.1.4.1.9590.100.1.2.414003023712537688636139616602212742808/1.3.6.1.4.1.9590.100.1.2.290229220113810647235081932003928413427/000000.dcm	The Cancer Imaging Archive	http://dx.doi.org/10.7937/K9/TCIA.2016.7O02S9CY	Standardized Train/Test splits	"Mass-Training_P_00080_RIGHT_MLO_1/1.3.6.1.4.1.9590.100.1.2.114961012710952358323210889443936644857/1.3.6.1.4.1.9590.100.1.2.239086271612143569436272249690880577883/000001.dcm
"	The Cancer Imaging Archive	http://dx.doi.org/10.7937/K9/TCIA.2016.7O02S9CY	Standardized Train/Test splits	Mass-Training_P_00080_RIGHT_MLO_1/1.3.6.1.4.1.9590.100.1.2.114961012710952358323210889443936644857/1.3.6.1.4.1.9590.100.1.2.239086271612143569436272249690880577883/000000.dcm	The Cancer Imaging Archive	http://dx.doi.org/10.7937/K9/TCIA.2016.7O02S9CY	
P_00080	Parse Semantic Features	Image Processing	P_00080.ics, P_00080_RIGHT_MLO_1.OVERLAY	mass_case_description_train_set.csv	The Cancer Imaging Archive	doi:10.7937/K9/TCIA.2016.7O02S9CY	http://dx.doi.org/10.7937/K9/TCIA.2016.7O02S9CY																					
P_00081	Image Decompression	Image Processing	P_00081_RIGHT_CC_1.LJPEG	P_00081_RIGHT_CC_1.dcm	The Cancer Imaging Archive	doi:10.7937/K9/TCIA.2016.7O02S9CY	http://dx.doi.org/10.7937/K9/TCIA.2016.7O02S9CY	Mass Segmentation	P_00081_RIGHT_CC_1.dcm	The Cancer Imaging Archive	http://dx.doi.org/10.7937/K9/TCIA.2016.7O02S9CY	Image cropping	mass_cases/cropped_images/P_00081_RIGHT_CC_1.dcm	The Cancer Imaging Archive	http://dx.doi.org/10.7937/K9/TCIA.2016.7O02S9CY	Data partition	Mass-Training_P_00081_RIGHT_CC/1.3.6.1.4.1.9590.100.1.2.87229974910858071535474981432389660587/1.3.6.1.4.1.9590.100.1.2.70439657210611085411146057522676433720/000000.dcm	The Cancer Imaging Archive	http://dx.doi.org/10.7937/K9/TCIA.2016.7O02S9CY	Standardized Train/Test splits	"Mass-Training_P_00081_RIGHT_CC_1/1.3.6.1.4.1.9590.100.1.2.3408877511418502729992748811950052992/1.3.6.1.4.1.9590.100.1.2.44184316111784497007273222941348900374/000001.dcm
"	The Cancer Imaging Archive	http://dx.doi.org/10.7937/K9/TCIA.2016.7O02S9CY	Standardized Train/Test splits	Mass-Training_P_00081_RIGHT_CC_1/1.3.6.1.4.1.9590.100.1.2.3408877511418502729992748811950052992/1.3.6.1.4.1.9590.100.1.2.44184316111784497007273222941348900374/000000.dcm	The Cancer Imaging Archive	http://dx.doi.org/10.7937/K9/TCIA.2016.7O02S9CY	
P_00081	Parse Semantic Features	Image Processing	P_00081.ics, P_00081_RIGHT_CC_1.OVERLAY	mass_case_description_train_set.csv	The Cancer Imaging Archive	doi:10.7937/K9/TCIA.2016.7O02S9CY	http://dx.doi.org/10.7937/K9/TCIA.2016.7O02S9CY																					
P_00081	Image Decompression	Image Processing	P_00081_RIGHT_MLO_1.LJPEG	P_00081_RIGHT_MLO_1.dcm	The Cancer Imaging Archive	doi:10.7937/K9/TCIA.2016.7O02S9CY	http://dx.doi.org/10.7937/K9/TCIA.2016.7O02S9CY	Mass Segmentation	P_00081_RIGHT_MLO_1.dcm	The Cancer Imaging Archive	http://dx.doi.org/10.7937/K9/TCIA.2016.7O02S9CY	Image cropping	mass_cases/cropped_images/P_00081_RIGHT_MLO_1.dcm	The Cancer Imaging Archive	http://dx.doi.org/10.7937/K9/TCIA.2016.7O02S9CY	Data partition	Mass-Training_P_00081_RIGHT_MLO/1.3.6.1.4.1.9590.100.1.2.187216185111150007427465791061969230994/1.3.6.1.4.1.9590.100.1.2.76958903112621704936459227274115747517/000000.dcm	The Cancer Imaging Archive	http://dx.doi.org/10.7937/K9/TCIA.2016.7O02S9CY	Standardized Train/Test splits	"Mass-Training_P_00081_RIGHT_MLO_1/1.3.6.1.4.1.9590.100.1.2.199976242011434197739508786201071883211/1.3.6.1.4.1.9590.100.1.2.121083873611792089222373756501678310640/000001.dcm
"	The Cancer Imaging Archive	http://dx.doi.org/10.7937/K9/TCIA.2016.7O02S9CY	Standardized Train/Test splits	Mass-Training_P_00081_RIGHT_MLO_1/1.3.6.1.4.1.9590.100.1.2.199976242011434197739508786201071883211/1.3.6.1.4.1.9590.100.1.2.121083873611792089222373756501678310640/000000.dcm	The Cancer Imaging Archive	http://dx.doi.org/10.7937/K9/TCIA.2016.7O02S9CY	
P_00081	Parse Semantic Features	Image Processing	P_00081.ics, P_00081_RIGHT_MLO_1.OVERLAY	mass_case_description_train_set.csv	The Cancer Imaging Archive	doi:10.7937/K9/TCIA.2016.7O02S9CY	http://dx.doi.org/10.7937/K9/TCIA.2016.7O02S9CY																					
P_00086	Image Decompression	Image Processing	P_00086_RIGHT_CC_1.LJPEG	P_00086_RIGHT_CC_1.dcm	The Cancer Imaging Archive	doi:10.7937/K9/TCIA.2016.7O02S9CY	http://dx.doi.org/10.7937/K9/TCIA.2016.7O02S9CY	Mass Segmentation	P_00086_RIGHT_CC_1.dcm	The Cancer Imaging Archive	http://dx.doi.org/10.7937/K9/TCIA.2016.7O02S9CY	Image cropping	mass_cases/cropped_images/P_00086_RIGHT_CC_1.dcm	The Cancer Imaging Archive	http://dx.doi.org/10.7937/K9/TCIA.2016.7O02S9CY	Data partition	Mass-Training_P_00086_RIGHT_CC/1.3.6.1.4.1.9590.100.1.2.394169176210088699719991663561761551666/1.3.6.1.4.1.9590.100.1.2.156622924410420181519254667710041906178/000000.dcm	The Cancer Imaging Archive	http://dx.doi.org/10.7937/K9/TCIA.2016.7O02S9CY	Standardized Train/Test splits	"Mass-Training_P_00086_RIGHT_CC_1/1.3.6.1.4.1.9590.100.1.2.385559506110601258304362825282212587353/1.3.6.1.4.1.9590.100.1.2.72099240511939471415879661370657955847/000001.dcm
"	The Cancer Imaging Archive	http://dx.doi.org/10.7937/K9/TCIA.2016.7O02S9CY	Standardized Train/Test splits	Mass-Training_P_00086_RIGHT_CC_1/1.3.6.1.4.1.9590.100.1.2.385559506110601258304362825282212587353/1.3.6.1.4.1.9590.100.1.2.72099240511939471415879661370657955847/000000.dcm	The Cancer Imaging Archive	http://dx.doi.org/10.7937/K9/TCIA.2016.7O02S9CY	
P_00086	Parse Semantic Features	Image Processing	P_00086.ics, P_00086_RIGHT_CC_1.OVERLAY	mass_case_description_train_set.csv	The Cancer Imaging Archive	doi:10.7937/K9/TCIA.2016.7O02S9CY	http://dx.doi.org/10.7937/K9/TCIA.2016.7O02S9CY																					
P_00086	Image Decompression	Image Processing	P_00086_RIGHT_MLO_1.LJPEG	P_00086_RIGHT_MLO_1.dcm	The Cancer Imaging Archive	doi:10.7937/K9/TCIA.2016.7O02S9CY	http://dx.doi.org/10.7937/K9/TCIA.2016.7O02S9CY	Mass Segmentation	P_00086_RIGHT_MLO_1.dcm	The Cancer Imaging Archive	http://dx.doi.org/10.7937/K9/TCIA.2016.7O02S9CY	Image cropping	mass_cases/cropped_images/P_00086_RIGHT_MLO_1.dcm	The Cancer Imaging Archive	http://dx.doi.org/10.7937/K9/TCIA.2016.7O02S9CY	Data partition	Mass-Training_P_00086_RIGHT_MLO/1.3.6.1.4.1.9590.100.1.2.84996472011953863334663420420476494365/1.3.6.1.4.1.9590.100.1.2.149183380211624614428278537532778083640/000000.dcm	The Cancer Imaging Archive	http://dx.doi.org/10.7937/K9/TCIA.2016.7O02S9CY	Standardized Train/Test splits	"Mass-Training_P_00086_RIGHT_MLO_1/1.3.6.1.4.1.9590.100.1.2.73158230613773199317386922593824035981/1.3.6.1.4.1.9590.100.1.2.236615099411072091542335814700693777758/000001.dcm
"	The Cancer Imaging Archive	http://dx.doi.org/10.7937/K9/TCIA.2016.7O02S9CY	Standardized Train/Test splits	Mass-Training_P_00086_RIGHT_MLO_1/1.3.6.1.4.1.9590.100.1.2.73158230613773199317386922593824035981/1.3.6.1.4.1.9590.100.1.2.236615099411072091542335814700693777758/000000.dcm	The Cancer Imaging Archive	http://dx.doi.org/10.7937/K9/TCIA.2016.7O02S9CY	
P_00086	Parse Semantic Features	Image Processing	P_00086.ics, P_00086_RIGHT_MLO_1.OVERLAY	mass_case_description_train_set.csv	The Cancer Imaging Archive	doi:10.7937/K9/TCIA.2016.7O02S9CY	http://dx.doi.org/10.7937/K9/TCIA.2016.7O02S9CY																					
P_00090	Image Decompression	Image Processing	P_00090_LEFT_CC_1.LJPEG	P_00090_LEFT_CC_1.dcm	The Cancer Imaging Archive	doi:10.7937/K9/TCIA.2016.7O02S9CY	http://dx.doi.org/10.7937/K9/TCIA.2016.7O02S9CY	Mass Segmentation	P_00090_LEFT_CC_1.dcm	The Cancer Imaging Archive	http://dx.doi.org/10.7937/K9/TCIA.2016.7O02S9CY	Image cropping	mass_cases/cropped_images/P_00090_LEFT_CC_1.dcm	The Cancer Imaging Archive	http://dx.doi.org/10.7937/K9/TCIA.2016.7O02S9CY	Data partition	Mass-Training_P_00090_LEFT_CC/1.3.6.1.4.1.9590.100.1.2.364933437510394445742044445912909517431/1.3.6.1.4.1.9590.100.1.2.83772224311442125742849225592295739438/000000.dcm	The Cancer Imaging Archive	http://dx.doi.org/10.7937/K9/TCIA.2016.7O02S9CY	Standardized Train/Test splits	"Mass-Training_P_00090_LEFT_CC_1/1.3.6.1.4.1.9590.100.1.2.334439549411871441427864582740617628224/1.3.6.1.4.1.9590.100.1.2.229622928511557097709939887572727994977/000001.dcm
"	The Cancer Imaging Archive	http://dx.doi.org/10.7937/K9/TCIA.2016.7O02S9CY	Standardized Train/Test splits	Mass-Training_P_00090_LEFT_CC_1/1.3.6.1.4.1.9590.100.1.2.334439549411871441427864582740617628224/1.3.6.1.4.1.9590.100.1.2.229622928511557097709939887572727994977/000000.dcm	The Cancer Imaging Archive	http://dx.doi.org/10.7937/K9/TCIA.2016.7O02S9CY	
P_00090	Parse Semantic Features	Image Processing	P_00090.ics, P_00090_LEFT_CC_1.OVERLAY	mass_case_description_train_set.csv	The Cancer Imaging Archive	doi:10.7937/K9/TCIA.2016.7O02S9CY	http://dx.doi.org/10.7937/K9/TCIA.2016.7O02S9CY																					
P_00090	Image Decompression	Image Processing	P_00090_LEFT_MLO_1.LJPEG	P_00090_LEFT_MLO_1.dcm	The Cancer Imaging Archive	doi:10.7937/K9/TCIA.2016.7O02S9CY	http://dx.doi.org/10.7937/K9/TCIA.2016.7O02S9CY	Mass Segmentation	P_00090_LEFT_MLO_1.dcm	The Cancer Imaging Archive	http://dx.doi.org/10.7937/K9/TCIA.2016.7O02S9CY	Image cropping	mass_cases/cropped_images/P_00090_LEFT_MLO_1.dcm	The Cancer Imaging Archive	http://dx.doi.org/10.7937/K9/TCIA.2016.7O02S9CY	Data partition	Mass-Training_P_00090_LEFT_MLO/1.3.6.1.4.1.9590.100.1.2.109180815811510409636836458623114432458/1.3.6.1.4.1.9590.100.1.2.150047816910398807624984413733128681561/000000.dcm	The Cancer Imaging Archive	http://dx.doi.org/10.7937/K9/TCIA.2016.7O02S9CY	Standardized Train/Test splits	"Mass-Training_P_00090_LEFT_MLO_1/1.3.6.1.4.1.9590.100.1.2.62074639912020462738949874370906016240/1.3.6.1.4.1.9590.100.1.2.132822860511992519317776009000394221499/000001.dcm
"	The Cancer Imaging Archive	http://dx.doi.org/10.7937/K9/TCIA.2016.7O02S9CY	Standardized Train/Test splits	Mass-Training_P_00090_LEFT_MLO_1/1.3.6.1.4.1.9590.100.1.2.62074639912020462738949874370906016240/1.3.6.1.4.1.9590.100.1.2.132822860511992519317776009000394221499/000000.dcm	The Cancer Imaging Archive	http://dx.doi.org/10.7937/K9/TCIA.2016.7O02S9CY	
P_00090	Parse Semantic Features	Image Processing	P_00090.ics, P_00090_LEFT_MLO_1.OVERLAY	mass_case_description_train_set.csv	The Cancer Imaging Archive	doi:10.7937/K9/TCIA.2016.7O02S9CY	http://dx.doi.org/10.7937/K9/TCIA.2016.7O02S9CY																					
P_00092	Image Decompression	Image Processing	P_00092_LEFT_CC_1.LJPEG	P_00092_LEFT_CC_1.dcm	The Cancer Imaging Archive	doi:10.7937/K9/TCIA.2016.7O02S9CY	http://dx.doi.org/10.7937/K9/TCIA.2016.7O02S9CY	Mass Segmentation	P_00092_LEFT_CC_1.dcm	The Cancer Imaging Archive	http://dx.doi.org/10.7937/K9/TCIA.2016.7O02S9CY	Image cropping	mass_cases/cropped_images/P_00092_LEFT_CC_1.dcm	The Cancer Imaging Archive	http://dx.doi.org/10.7937/K9/TCIA.2016.7O02S9CY	Data partition	Mass-Training_P_00092_LEFT_CC/1.3.6.1.4.1.9590.100.1.2.29791748412171316131468479210378053080/1.3.6.1.4.1.9590.100.1.2.395119796911717183208718117572298386861/000000.dcm	The Cancer Imaging Archive	http://dx.doi.org/10.7937/K9/TCIA.2016.7O02S9CY	Standardized Train/Test splits	"Mass-Training_P_00092_LEFT_CC_1/1.3.6.1.4.1.9590.100.1.2.424777428412735250902251488350355264684/1.3.6.1.4.1.9590.100.1.2.61525752510936895032344375603971630319/000001.dcm
"	The Cancer Imaging Archive	http://dx.doi.org/10.7937/K9/TCIA.2016.7O02S9CY	Standardized Train/Test splits	Mass-Training_P_00092_LEFT_CC_1/1.3.6.1.4.1.9590.100.1.2.424777428412735250902251488350355264684/1.3.6.1.4.1.9590.100.1.2.61525752510936895032344375603971630319/000000.dcm	The Cancer Imaging Archive	http://dx.doi.org/10.7937/K9/TCIA.2016.7O02S9CY	
P_00092	Parse Semantic Features	Image Processing	P_00092.ics, P_00092_LEFT_CC_1.OVERLAY	mass_case_description_train_set.csv	The Cancer Imaging Archive	doi:10.7937/K9/TCIA.2016.7O02S9CY	http://dx.doi.org/10.7937/K9/TCIA.2016.7O02S9CY																					
P_00092	Image Decompression	Image Processing	P_00092_LEFT_MLO_1.LJPEG	P_00092_LEFT_MLO_1.dcm	The Cancer Imaging Archive	doi:10.7937/K9/TCIA.2016.7O02S9CY	http://dx.doi.org/10.7937/K9/TCIA.2016.7O02S9CY	Mass Segmentation	P_00092_LEFT_MLO_1.dcm	The Cancer Imaging Archive	http://dx.doi.org/10.7937/K9/TCIA.2016.7O02S9CY	Image cropping	mass_cases/cropped_images/P_00092_LEFT_MLO_1.dcm	The Cancer Imaging Archive	http://dx.doi.org/10.7937/K9/TCIA.2016.7O02S9CY	Data partition	Mass-Training_P_00092_LEFT_MLO/1.3.6.1.4.1.9590.100.1.2.365496934911305121141740714570689144447/1.3.6.1.4.1.9590.100.1.2.330825165611895385300304977110070004321/000000.dcm	The Cancer Imaging Archive	http://dx.doi.org/10.7937/K9/TCIA.2016.7O02S9CY	Standardized Train/Test splits	"Mass-Training_P_00092_LEFT_MLO_1/1.3.6.1.4.1.9590.100.1.2.72392771613802606834431476943529053492/1.3.6.1.4.1.9590.100.1.2.383228819411157218228373387692252277708/000001.dcm
"	The Cancer Imaging Archive	http://dx.doi.org/10.7937/K9/TCIA.2016.7O02S9CY	Standardized Train/Test splits	Mass-Training_P_00092_LEFT_MLO_1/1.3.6.1.4.1.9590.100.1.2.72392771613802606834431476943529053492/1.3.6.1.4.1.9590.100.1.2.383228819411157218228373387692252277708/000000.dcm	The Cancer Imaging Archive	http://dx.doi.org/10.7937/K9/TCIA.2016.7O02S9CY	
P_00092	Parse Semantic Features	Image Processing	P_00092.ics, P_00092_LEFT_MLO_1.OVERLAY	mass_case_description_train_set.csv	The Cancer Imaging Archive	doi:10.7937/K9/TCIA.2016.7O02S9CY	http://dx.doi.org/10.7937/K9/TCIA.2016.7O02S9CY																					
P_00092	Image Decompression	Image Processing	P_00092_LEFT_MLO_2.LJPEG	P_00092_LEFT_MLO_2.dcm	The Cancer Imaging Archive	doi:10.7937/K9/TCIA.2016.7O02S9CY	http://dx.doi.org/10.7937/K9/TCIA.2016.7O02S9CY	Mass Segmentation	P_00092_LEFT_MLO_2.dcm	The Cancer Imaging Archive	http://dx.doi.org/10.7937/K9/TCIA.2016.7O02S9CY	Image cropping	mass_cases/cropped_images/P_00092_LEFT_MLO_2.dcm	The Cancer Imaging Archive	http://dx.doi.org/10.7937/K9/TCIA.2016.7O02S9CY	Data partition	Mass-Training_P_00092_LEFT_MLO/1.3.6.1.4.1.9590.100.1.2.365496934911305121141740714570689144447/1.3.6.1.4.1.9590.100.1.2.330825165611895385300304977110070004321/000000.dcm	The Cancer Imaging Archive	http://dx.doi.org/10.7937/K9/TCIA.2016.7O02S9CY	Standardized Train/Test splits	"Mass-Training_P_00092_LEFT_MLO_2/1.3.6.1.4.1.9590.100.1.2.181532851013419110309418060063569067490/1.3.6.1.4.1.9590.100.1.2.120136387411151021442495737882781334225/000001.dcm
"	The Cancer Imaging Archive	http://dx.doi.org/10.7937/K9/TCIA.2016.7O02S9CY	Standardized Train/Test splits	Mass-Training_P_00092_LEFT_MLO_2/1.3.6.1.4.1.9590.100.1.2.181532851013419110309418060063569067490/1.3.6.1.4.1.9590.100.1.2.120136387411151021442495737882781334225/000000.dcm	The Cancer Imaging Archive	http://dx.doi.org/10.7937/K9/TCIA.2016.7O02S9CY	
P_00092	Parse Semantic Features	Image Processing	P_00092.ics, P_00092_LEFT_MLO_2.OVERLAY	mass_case_description_train_set.csv	The Cancer Imaging Archive	doi:10.7937/K9/TCIA.2016.7O02S9CY	http://dx.doi.org/10.7937/K9/TCIA.2016.7O02S9CY																					
P_00092	Image Decompression	Image Processing	P_00092_RIGHT_CC_1.LJPEG	P_00092_RIGHT_CC_1.dcm	The Cancer Imaging Archive	doi:10.7937/K9/TCIA.2016.7O02S9CY	http://dx.doi.org/10.7937/K9/TCIA.2016.7O02S9CY	Mass Segmentation	P_00092_RIGHT_CC_1.dcm	The Cancer Imaging Archive	http://dx.doi.org/10.7937/K9/TCIA.2016.7O02S9CY	Image cropping	mass_cases/cropped_images/P_00092_RIGHT_CC_1.dcm	The Cancer Imaging Archive	http://dx.doi.org/10.7937/K9/TCIA.2016.7O02S9CY	Data partition	Mass-Training_P_00092_RIGHT_CC/1.3.6.1.4.1.9590.100.1.2.293327840712148054923575015720107099385/1.3.6.1.4.1.9590.100.1.2.293629768213098982240090876542239338862/000000.dcm	The Cancer Imaging Archive	http://dx.doi.org/10.7937/K9/TCIA.2016.7O02S9CY	Standardized Train/Test splits	"Mass-Training_P_00092_RIGHT_CC_1/1.3.6.1.4.1.9590.100.1.2.18411573811835385936139186223224178643/1.3.6.1.4.1.9590.100.1.2.240918465711080182306072383310927600859/000001.dcm
"	The Cancer Imaging Archive	http://dx.doi.org/10.7937/K9/TCIA.2016.7O02S9CY	Standardized Train/Test splits	Mass-Training_P_00092_RIGHT_CC_1/1.3.6.1.4.1.9590.100.1.2.18411573811835385936139186223224178643/1.3.6.1.4.1.9590.100.1.2.240918465711080182306072383310927600859/000000.dcm	The Cancer Imaging Archive	http://dx.doi.org/10.7937/K9/TCIA.2016.7O02S9CY	
P_00092	Parse Semantic Features	Image Processing	P_00092.ics, P_00092_RIGHT_CC_1.OVERLAY	mass_case_description_train_set.csv	The Cancer Imaging Archive	doi:10.7937/K9/TCIA.2016.7O02S9CY	http://dx.doi.org/10.7937/K9/TCIA.2016.7O02S9CY																					
P_00092	Image Decompression	Image Processing	P_00092_RIGHT_MLO_1.LJPEG	P_00092_RIGHT_MLO_1.dcm	The Cancer Imaging Archive	doi:10.7937/K9/TCIA.2016.7O02S9CY	http://dx.doi.org/10.7937/K9/TCIA.2016.7O02S9CY	Mass Segmentation	P_00092_RIGHT_MLO_1.dcm	The Cancer Imaging Archive	http://dx.doi.org/10.7937/K9/TCIA.2016.7O02S9CY	Image cropping	mass_cases/cropped_images/P_00092_RIGHT_MLO_1.dcm	The Cancer Imaging Archive	http://dx.doi.org/10.7937/K9/TCIA.2016.7O02S9CY	Data partition	Mass-Training_P_00092_RIGHT_MLO/1.3.6.1.4.1.9590.100.1.2.352886567211858596111158670592869085160/1.3.6.1.4.1.9590.100.1.2.204932936112007111301870388513884327444/000000.dcm	The Cancer Imaging Archive	http://dx.doi.org/10.7937/K9/TCIA.2016.7O02S9CY	Standardized Train/Test splits	"Mass-Training_P_00092_RIGHT_MLO_1/1.3.6.1.4.1.9590.100.1.2.343712312010048997219173718223119261563/1.3.6.1.4.1.9590.100.1.2.23543642711969654909809435463294538483/000001.dcm
"	The Cancer Imaging Archive	http://dx.doi.org/10.7937/K9/TCIA.2016.7O02S9CY	Standardized Train/Test splits	Mass-Training_P_00092_RIGHT_MLO_1/1.3.6.1.4.1.9590.100.1.2.343712312010048997219173718223119261563/1.3.6.1.4.1.9590.100.1.2.23543642711969654909809435463294538483/000000.dcm	The Cancer Imaging Archive	http://dx.doi.org/10.7937/K9/TCIA.2016.7O02S9CY	
P_00092	Parse Semantic Features	Image Processing	P_00092.ics, P_00092_RIGHT_MLO_1.OVERLAY	mass_case_description_train_set.csv	The Cancer Imaging Archive	doi:10.7937/K9/TCIA.2016.7O02S9CY	http://dx.doi.org/10.7937/K9/TCIA.2016.7O02S9CY																					
P_00092	Image Decompression	Image Processing	P_00092_RIGHT_MLO_2.LJPEG	P_00092_RIGHT_MLO_2.dcm	The Cancer Imaging Archive	doi:10.7937/K9/TCIA.2016.7O02S9CY	http://dx.doi.org/10.7937/K9/TCIA.2016.7O02S9CY	Mass Segmentation	P_00092_RIGHT_MLO_2.dcm	The Cancer Imaging Archive	http://dx.doi.org/10.7937/K9/TCIA.2016.7O02S9CY	Image cropping	mass_cases/cropped_images/P_00092_RIGHT_MLO_2.dcm	The Cancer Imaging Archive	http://dx.doi.org/10.7937/K9/TCIA.2016.7O02S9CY	Data partition	Mass-Training_P_00092_RIGHT_MLO/1.3.6.1.4.1.9590.100.1.2.352886567211858596111158670592869085160/1.3.6.1.4.1.9590.100.1.2.204932936112007111301870388513884327444/000000.dcm	The Cancer Imaging Archive	http://dx.doi.org/10.7937/K9/TCIA.2016.7O02S9CY	Standardized Train/Test splits	"Mass-Training_P_00092_RIGHT_MLO_2/1.3.6.1.4.1.9590.100.1.2.258196672613316257125469525940308277975/1.3.6.1.4.1.9590.100.1.2.32533818211960999741367364471341297674/000001.dcm
"	The Cancer Imaging Archive	http://dx.doi.org/10.7937/K9/TCIA.2016.7O02S9CY	Standardized Train/Test splits	Mass-Training_P_00092_RIGHT_MLO_2/1.3.6.1.4.1.9590.100.1.2.258196672613316257125469525940308277975/1.3.6.1.4.1.9590.100.1.2.32533818211960999741367364471341297674/000000.dcm	The Cancer Imaging Archive	http://dx.doi.org/10.7937/K9/TCIA.2016.7O02S9CY	
P_00092	Parse Semantic Features	Image Processing	P_00092.ics, P_00092_RIGHT_MLO_2.OVERLAY	mass_case_description_train_set.csv	The Cancer Imaging Archive	doi:10.7937/K9/TCIA.2016.7O02S9CY	http://dx.doi.org/10.7937/K9/TCIA.2016.7O02S9CY																					
P_00094	Image Decompression	Image Processing	P_00094_RIGHT_CC_1.LJPEG	P_00094_RIGHT_CC_1.dcm	The Cancer Imaging Archive	doi:10.7937/K9/TCIA.2016.7O02S9CY	http://dx.doi.org/10.7937/K9/TCIA.2016.7O02S9CY	Mass Segmentation	P_00094_RIGHT_CC_1.dcm	The Cancer Imaging Archive	http://dx.doi.org/10.7937/K9/TCIA.2016.7O02S9CY	Image cropping	mass_cases/cropped_images/P_00094_RIGHT_CC_1.dcm	The Cancer Imaging Archive	http://dx.doi.org/10.7937/K9/TCIA.2016.7O02S9CY	Data partition	Mass-Training_P_00094_RIGHT_CC/1.3.6.1.4.1.9590.100.1.2.335928158612192107412063983611322713217/1.3.6.1.4.1.9590.100.1.2.375224835512033376313982800814186047606/000000.dcm	The Cancer Imaging Archive	http://dx.doi.org/10.7937/K9/TCIA.2016.7O02S9CY	Standardized Train/Test splits	"Mass-Training_P_00094_RIGHT_CC_1/1.3.6.1.4.1.9590.100.1.2.168382067711145116227898771722172028205/1.3.6.1.4.1.9590.100.1.2.415590290711377309101867941373566266357/000001.dcm
"	The Cancer Imaging Archive	http://dx.doi.org/10.7937/K9/TCIA.2016.7O02S9CY	Standardized Train/Test splits	Mass-Training_P_00094_RIGHT_CC_1/1.3.6.1.4.1.9590.100.1.2.168382067711145116227898771722172028205/1.3.6.1.4.1.9590.100.1.2.415590290711377309101867941373566266357/000000.dcm	The Cancer Imaging Archive	http://dx.doi.org/10.7937/K9/TCIA.2016.7O02S9CY	
P_00094	Parse Semantic Features	Image Processing	P_00094.ics, P_00094_RIGHT_CC_1.OVERLAY	mass_case_description_train_set.csv	The Cancer Imaging Archive	doi:10.7937/K9/TCIA.2016.7O02S9CY	http://dx.doi.org/10.7937/K9/TCIA.2016.7O02S9CY																					
P_00094	Image Decompression	Image Processing	P_00094_RIGHT_MLO_1.LJPEG	P_00094_RIGHT_MLO_1.dcm	The Cancer Imaging Archive	doi:10.7937/K9/TCIA.2016.7O02S9CY	http://dx.doi.org/10.7937/K9/TCIA.2016.7O02S9CY	Mass Segmentation	P_00094_RIGHT_MLO_1.dcm	The Cancer Imaging Archive	http://dx.doi.org/10.7937/K9/TCIA.2016.7O02S9CY	Image cropping	mass_cases/cropped_images/P_00094_RIGHT_MLO_1.dcm	The Cancer Imaging Archive	http://dx.doi.org/10.7937/K9/TCIA.2016.7O02S9CY	Data partition	Mass-Training_P_00094_RIGHT_MLO/1.3.6.1.4.1.9590.100.1.2.385280700110719511402985982973644713368/1.3.6.1.4.1.9590.100.1.2.374025484613289747003633301880664191502/000000.dcm	The Cancer Imaging Archive	http://dx.doi.org/10.7937/K9/TCIA.2016.7O02S9CY	Standardized Train/Test splits	"Mass-Training_P_00094_RIGHT_MLO_1/1.3.6.1.4.1.9590.100.1.2.128382012316476040430900783769217916/1.3.6.1.4.1.9590.100.1.2.42400754213228696808259017561818845713/000001.dcm
"	The Cancer Imaging Archive	http://dx.doi.org/10.7937/K9/TCIA.2016.7O02S9CY	Standardized Train/Test splits	Mass-Training_P_00094_RIGHT_MLO_1/1.3.6.1.4.1.9590.100.1.2.128382012316476040430900783769217916/1.3.6.1.4.1.9590.100.1.2.42400754213228696808259017561818845713/000000.dcm	The Cancer Imaging Archive	http://dx.doi.org/10.7937/K9/TCIA.2016.7O02S9CY	
P_00094	Parse Semantic Features	Image Processing	P_00094.ics, P_00094_RIGHT_MLO_1.OVERLAY	mass_case_description_train_set.csv	The Cancer Imaging Archive	doi:10.7937/K9/TCIA.2016.7O02S9CY	http://dx.doi.org/10.7937/K9/TCIA.2016.7O02S9CY																					
P_00095	Image Decompression	Image Processing	P_00095_LEFT_CC_1.LJPEG	P_00095_LEFT_CC_1.dcm	The Cancer Imaging Archive	doi:10.7937/K9/TCIA.2016.7O02S9CY	http://dx.doi.org/10.7937/K9/TCIA.2016.7O02S9CY	Mass Segmentation	P_00095_LEFT_CC_1.dcm	The Cancer Imaging Archive	http://dx.doi.org/10.7937/K9/TCIA.2016.7O02S9CY	Image cropping	mass_cases/cropped_images/P_00095_LEFT_CC_1.dcm	The Cancer Imaging Archive	http://dx.doi.org/10.7937/K9/TCIA.2016.7O02S9CY	Data partition	Mass-Training_P_00095_LEFT_CC/1.3.6.1.4.1.9590.100.1.2.296275946210158998404242274922683463808/1.3.6.1.4.1.9590.100.1.2.397977891813455499623578940723346023154/000000.dcm	The Cancer Imaging Archive	http://dx.doi.org/10.7937/K9/TCIA.2016.7O02S9CY	Standardized Train/Test splits	"Mass-Training_P_00095_LEFT_CC_1/1.3.6.1.4.1.9590.100.1.2.230603493613489136927439653340852407350/1.3.6.1.4.1.9590.100.1.2.130246768212438347412703328321645776947/000001.dcm
"	The Cancer Imaging Archive	http://dx.doi.org/10.7937/K9/TCIA.2016.7O02S9CY	Standardized Train/Test splits	Mass-Training_P_00095_LEFT_CC_1/1.3.6.1.4.1.9590.100.1.2.230603493613489136927439653340852407350/1.3.6.1.4.1.9590.100.1.2.130246768212438347412703328321645776947/000000.dcm	The Cancer Imaging Archive	http://dx.doi.org/10.7937/K9/TCIA.2016.7O02S9CY	
P_00095	Parse Semantic Features	Image Processing	P_00095.ics, P_00095_LEFT_CC_1.OVERLAY	mass_case_description_train_set.csv	The Cancer Imaging Archive	doi:10.7937/K9/TCIA.2016.7O02S9CY	http://dx.doi.org/10.7937/K9/TCIA.2016.7O02S9CY																					
P_00095	Image Decompression	Image Processing	P_00095_LEFT_MLO_1.LJPEG	P_00095_LEFT_MLO_1.dcm	The Cancer Imaging Archive	doi:10.7937/K9/TCIA.2016.7O02S9CY	http://dx.doi.org/10.7937/K9/TCIA.2016.7O02S9CY	Mass Segmentation	P_00095_LEFT_MLO_1.dcm	The Cancer Imaging Archive	http://dx.doi.org/10.7937/K9/TCIA.2016.7O02S9CY	Image cropping	mass_cases/cropped_images/P_00095_LEFT_MLO_1.dcm	The Cancer Imaging Archive	http://dx.doi.org/10.7937/K9/TCIA.2016.7O02S9CY	Data partition	Mass-Training_P_00095_LEFT_MLO/1.3.6.1.4.1.9590.100.1.2.294966032313904622931595432122963619962/1.3.6.1.4.1.9590.100.1.2.75074886911317428336210351841116845645/000000.dcm	The Cancer Imaging Archive	http://dx.doi.org/10.7937/K9/TCIA.2016.7O02S9CY	Standardized Train/Test splits	"Mass-Training_P_00095_LEFT_MLO_1/1.3.6.1.4.1.9590.100.1.2.6118880712153906716726260651633644192/1.3.6.1.4.1.9590.100.1.2.246908800512832467811733699892207138251/000001.dcm
"	The Cancer Imaging Archive	http://dx.doi.org/10.7937/K9/TCIA.2016.7O02S9CY	Standardized Train/Test splits	Mass-Training_P_00095_LEFT_MLO_1/1.3.6.1.4.1.9590.100.1.2.6118880712153906716726260651633644192/1.3.6.1.4.1.9590.100.1.2.246908800512832467811733699892207138251/000000.dcm	The Cancer Imaging Archive	http://dx.doi.org/10.7937/K9/TCIA.2016.7O02S9CY	
P_00095	Parse Semantic Features	Image Processing	P_00095.ics, P_00095_LEFT_MLO_1.OVERLAY	mass_case_description_train_set.csv	The Cancer Imaging Archive	doi:10.7937/K9/TCIA.2016.7O02S9CY	http://dx.doi.org/10.7937/K9/TCIA.2016.7O02S9CY																					
P_00096	Image Decompression	Image Processing	P_00096_RIGHT_CC_1.LJPEG	P_00096_RIGHT_CC_1.dcm	The Cancer Imaging Archive	doi:10.7937/K9/TCIA.2016.7O02S9CY	http://dx.doi.org/10.7937/K9/TCIA.2016.7O02S9CY	Mass Segmentation	P_00096_RIGHT_CC_1.dcm	The Cancer Imaging Archive	http://dx.doi.org/10.7937/K9/TCIA.2016.7O02S9CY	Image cropping	mass_cases/cropped_images/P_00096_RIGHT_CC_1.dcm	The Cancer Imaging Archive	http://dx.doi.org/10.7937/K9/TCIA.2016.7O02S9CY	Data partition	Mass-Training_P_00096_RIGHT_CC/1.3.6.1.4.1.9590.100.1.2.153719844811096435311406719221178513293/1.3.6.1.4.1.9590.100.1.2.417089406912388930328037705201262088179/000000.dcm	The Cancer Imaging Archive	http://dx.doi.org/10.7937/K9/TCIA.2016.7O02S9CY	Standardized Train/Test splits	"Mass-Training_P_00096_RIGHT_CC_1/1.3.6.1.4.1.9590.100.1.2.377193265912181030031262552391743574205/1.3.6.1.4.1.9590.100.1.2.188687509410618341802747273162629893320/000001.dcm
"	The Cancer Imaging Archive	http://dx.doi.org/10.7937/K9/TCIA.2016.7O02S9CY	Standardized Train/Test splits	Mass-Training_P_00096_RIGHT_CC_1/1.3.6.1.4.1.9590.100.1.2.377193265912181030031262552391743574205/1.3.6.1.4.1.9590.100.1.2.188687509410618341802747273162629893320/000000.dcm	The Cancer Imaging Archive	http://dx.doi.org/10.7937/K9/TCIA.2016.7O02S9CY	
P_00096	Parse Semantic Features	Image Processing	P_00096.ics, P_00096_RIGHT_CC_1.OVERLAY	mass_case_description_train_set.csv	The Cancer Imaging Archive	doi:10.7937/K9/TCIA.2016.7O02S9CY	http://dx.doi.org/10.7937/K9/TCIA.2016.7O02S9CY																					
P_00096	Image Decompression	Image Processing	P_00096_RIGHT_MLO_1.LJPEG	P_00096_RIGHT_MLO_1.dcm	The Cancer Imaging Archive	doi:10.7937/K9/TCIA.2016.7O02S9CY	http://dx.doi.org/10.7937/K9/TCIA.2016.7O02S9CY	Mass Segmentation	P_00096_RIGHT_MLO_1.dcm	The Cancer Imaging Archive	http://dx.doi.org/10.7937/K9/TCIA.2016.7O02S9CY	Image cropping	mass_cases/cropped_images/P_00096_RIGHT_MLO_1.dcm	The Cancer Imaging Archive	http://dx.doi.org/10.7937/K9/TCIA.2016.7O02S9CY	Data partition	Mass-Training_P_00096_RIGHT_MLO/1.3.6.1.4.1.9590.100.1.2.322681776211792240313279868473878910994/1.3.6.1.4.1.9590.100.1.2.34059138011334091729776129790894631289/000000.dcm	The Cancer Imaging Archive	http://dx.doi.org/10.7937/K9/TCIA.2016.7O02S9CY	Standardized Train/Test splits	"Mass-Training_P_00096_RIGHT_MLO_1/1.3.6.1.4.1.9590.100.1.2.109296381413624173929661610423177184055/1.3.6.1.4.1.9590.100.1.2.166811186713026003422384920873357262329/000001.dcm
"	The Cancer Imaging Archive	http://dx.doi.org/10.7937/K9/TCIA.2016.7O02S9CY	Standardized Train/Test splits	Mass-Training_P_00096_RIGHT_MLO_1/1.3.6.1.4.1.9590.100.1.2.109296381413624173929661610423177184055/1.3.6.1.4.1.9590.100.1.2.166811186713026003422384920873357262329/000000.dcm	The Cancer Imaging Archive	http://dx.doi.org/10.7937/K9/TCIA.2016.7O02S9CY	
P_00096	Parse Semantic Features	Image Processing	P_00096.ics, P_00096_RIGHT_MLO_1.OVERLAY	mass_case_description_train_set.csv	The Cancer Imaging Archive	doi:10.7937/K9/TCIA.2016.7O02S9CY	http://dx.doi.org/10.7937/K9/TCIA.2016.7O02S9CY																					
P_00106	Image Decompression	Image Processing	P_00106_LEFT_CC_1.LJPEG	P_00106_LEFT_CC_1.dcm	The Cancer Imaging Archive	doi:10.7937/K9/TCIA.2016.7O02S9CY	http://dx.doi.org/10.7937/K9/TCIA.2016.7O02S9CY	Mass Segmentation	P_00106_LEFT_CC_1.dcm	The Cancer Imaging Archive	http://dx.doi.org/10.7937/K9/TCIA.2016.7O02S9CY	Image cropping	mass_cases/cropped_images/P_00106_LEFT_CC_1.dcm	The Cancer Imaging Archive	http://dx.doi.org/10.7937/K9/TCIA.2016.7O02S9CY	Data partition	Mass-Training_P_00106_LEFT_CC/1.3.6.1.4.1.9590.100.1.2.426045206612778994622815819963103982324/1.3.6.1.4.1.9590.100.1.2.180117656012441206012066533421449364027/000000.dcm	The Cancer Imaging Archive	http://dx.doi.org/10.7937/K9/TCIA.2016.7O02S9CY	Standardized Train/Test splits	"Mass-Training_P_00106_LEFT_CC_1/1.3.6.1.4.1.9590.100.1.2.8944333812800891214620542992621743806/1.3.6.1.4.1.9590.100.1.2.109903439411410088111451455240257303269/000001.dcm
"	The Cancer Imaging Archive	http://dx.doi.org/10.7937/K9/TCIA.2016.7O02S9CY	Standardized Train/Test splits	Mass-Training_P_00106_LEFT_CC_1/1.3.6.1.4.1.9590.100.1.2.8944333812800891214620542992621743806/1.3.6.1.4.1.9590.100.1.2.109903439411410088111451455240257303269/000000.dcm	The Cancer Imaging Archive	http://dx.doi.org/10.7937/K9/TCIA.2016.7O02S9CY	
P_00106	Parse Semantic Features	Image Processing	P_00106.ics, P_00106_LEFT_CC_1.OVERLAY	mass_case_description_train_set.csv	The Cancer Imaging Archive	doi:10.7937/K9/TCIA.2016.7O02S9CY	http://dx.doi.org/10.7937/K9/TCIA.2016.7O02S9CY																					
P_00106	Image Decompression	Image Processing	P_00106_LEFT_CC_2.LJPEG	P_00106_LEFT_CC_2.dcm	The Cancer Imaging Archive	doi:10.7937/K9/TCIA.2016.7O02S9CY	http://dx.doi.org/10.7937/K9/TCIA.2016.7O02S9CY	Mass Segmentation	P_00106_LEFT_CC_2.dcm	The Cancer Imaging Archive	http://dx.doi.org/10.7937/K9/TCIA.2016.7O02S9CY	Image cropping	mass_cases/cropped_images/P_00106_LEFT_CC_2.dcm	The Cancer Imaging Archive	http://dx.doi.org/10.7937/K9/TCIA.2016.7O02S9CY	Data partition	Mass-Training_P_00106_LEFT_CC/1.3.6.1.4.1.9590.100.1.2.426045206612778994622815819963103982324/1.3.6.1.4.1.9590.100.1.2.180117656012441206012066533421449364027/000000.dcm	The Cancer Imaging Archive	http://dx.doi.org/10.7937/K9/TCIA.2016.7O02S9CY	Standardized Train/Test splits	"Mass-Training_P_00106_LEFT_CC_2/1.3.6.1.4.1.9590.100.1.2.405433114613459173235670700944125132259/1.3.6.1.4.1.9590.100.1.2.11976364312018642742192444363220866070/000001.dcm
"	The Cancer Imaging Archive	http://dx.doi.org/10.7937/K9/TCIA.2016.7O02S9CY	Standardized Train/Test splits	Mass-Training_P_00106_LEFT_CC_2/1.3.6.1.4.1.9590.100.1.2.405433114613459173235670700944125132259/1.3.6.1.4.1.9590.100.1.2.11976364312018642742192444363220866070/000000.dcm	The Cancer Imaging Archive	http://dx.doi.org/10.7937/K9/TCIA.2016.7O02S9CY	
P_00106	Parse Semantic Features	Image Processing	P_00106.ics, P_00106_LEFT_CC_2.OVERLAY	mass_case_description_train_set.csv	The Cancer Imaging Archive	doi:10.7937/K9/TCIA.2016.7O02S9CY	http://dx.doi.org/10.7937/K9/TCIA.2016.7O02S9CY																					
P_00106	Image Decompression	Image Processing	P_00106_LEFT_CC_3.LJPEG	P_00106_LEFT_CC_3.dcm	The Cancer Imaging Archive	doi:10.7937/K9/TCIA.2016.7O02S9CY	http://dx.doi.org/10.7937/K9/TCIA.2016.7O02S9CY	Mass Segmentation	P_00106_LEFT_CC_3.dcm	The Cancer Imaging Archive	http://dx.doi.org/10.7937/K9/TCIA.2016.7O02S9CY	Image cropping	mass_cases/cropped_images/P_00106_LEFT_CC_3.dcm	The Cancer Imaging Archive	http://dx.doi.org/10.7937/K9/TCIA.2016.7O02S9CY	Data partition	Mass-Training_P_00106_LEFT_CC/1.3.6.1.4.1.9590.100.1.2.426045206612778994622815819963103982324/1.3.6.1.4.1.9590.100.1.2.180117656012441206012066533421449364027/000000.dcm	The Cancer Imaging Archive	http://dx.doi.org/10.7937/K9/TCIA.2016.7O02S9CY	Standardized Train/Test splits	"Mass-Training_P_00106_LEFT_CC_3/1.3.6.1.4.1.9590.100.1.2.195208817512184229502273888350493656348/1.3.6.1.4.1.9590.100.1.2.209651389812047318939236701471423778021/000001.dcm
"	The Cancer Imaging Archive	http://dx.doi.org/10.7937/K9/TCIA.2016.7O02S9CY	Standardized Train/Test splits	Mass-Training_P_00106_LEFT_CC_3/1.3.6.1.4.1.9590.100.1.2.195208817512184229502273888350493656348/1.3.6.1.4.1.9590.100.1.2.209651389812047318939236701471423778021/000000.dcm	The Cancer Imaging Archive	http://dx.doi.org/10.7937/K9/TCIA.2016.7O02S9CY	
P_00106	Parse Semantic Features	Image Processing	P_00106.ics, P_00106_LEFT_CC_3.OVERLAY	mass_case_description_train_set.csv	The Cancer Imaging Archive	doi:10.7937/K9/TCIA.2016.7O02S9CY	http://dx.doi.org/10.7937/K9/TCIA.2016.7O02S9CY																					
P_00106	Image Decompression	Image Processing	P_00106_LEFT_MLO_1.LJPEG	P_00106_LEFT_MLO_1.dcm	The Cancer Imaging Archive	doi:10.7937/K9/TCIA.2016.7O02S9CY	http://dx.doi.org/10.7937/K9/TCIA.2016.7O02S9CY	Mass Segmentation	P_00106_LEFT_MLO_1.dcm	The Cancer Imaging Archive	http://dx.doi.org/10.7937/K9/TCIA.2016.7O02S9CY	Image cropping	mass_cases/cropped_images/P_00106_LEFT_MLO_1.dcm	The Cancer Imaging Archive	http://dx.doi.org/10.7937/K9/TCIA.2016.7O02S9CY	Data partition	Mass-Training_P_00106_LEFT_MLO/1.3.6.1.4.1.9590.100.1.2.250786792311134715224557226711072600571/1.3.6.1.4.1.9590.100.1.2.383084015312187246035597241651391161847/000000.dcm	The Cancer Imaging Archive	http://dx.doi.org/10.7937/K9/TCIA.2016.7O02S9CY	Standardized Train/Test splits	"Mass-Training_P_00106_LEFT_MLO_1/1.3.6.1.4.1.9590.100.1.2.159233399912750546335596794032532454521/1.3.6.1.4.1.9590.100.1.2.109202716612382008529359592121254138576/000001.dcm
"	The Cancer Imaging Archive	http://dx.doi.org/10.7937/K9/TCIA.2016.7O02S9CY	Standardized Train/Test splits	Mass-Training_P_00106_LEFT_MLO_1/1.3.6.1.4.1.9590.100.1.2.159233399912750546335596794032532454521/1.3.6.1.4.1.9590.100.1.2.109202716612382008529359592121254138576/000000.dcm	The Cancer Imaging Archive	http://dx.doi.org/10.7937/K9/TCIA.2016.7O02S9CY	
P_00106	Parse Semantic Features	Image Processing	P_00106.ics, P_00106_LEFT_MLO_1.OVERLAY	mass_case_description_train_set.csv	The Cancer Imaging Archive	doi:10.7937/K9/TCIA.2016.7O02S9CY	http://dx.doi.org/10.7937/K9/TCIA.2016.7O02S9CY																					
P_00106	Image Decompression	Image Processing	P_00106_LEFT_MLO_2.LJPEG	P_00106_LEFT_MLO_2.dcm	The Cancer Imaging Archive	doi:10.7937/K9/TCIA.2016.7O02S9CY	http://dx.doi.org/10.7937/K9/TCIA.2016.7O02S9CY	Mass Segmentation	P_00106_LEFT_MLO_2.dcm	The Cancer Imaging Archive	http://dx.doi.org/10.7937/K9/TCIA.2016.7O02S9CY	Image cropping	mass_cases/cropped_images/P_00106_LEFT_MLO_2.dcm	The Cancer Imaging Archive	http://dx.doi.org/10.7937/K9/TCIA.2016.7O02S9CY	Data partition	Mass-Training_P_00106_LEFT_MLO/1.3.6.1.4.1.9590.100.1.2.250786792311134715224557226711072600571/1.3.6.1.4.1.9590.100.1.2.383084015312187246035597241651391161847/000000.dcm	The Cancer Imaging Archive	http://dx.doi.org/10.7937/K9/TCIA.2016.7O02S9CY	Standardized Train/Test splits	"Mass-Training_P_00106_LEFT_MLO_2/1.3.6.1.4.1.9590.100.1.2.376032018711671480237174311684151064467/1.3.6.1.4.1.9590.100.1.2.268775189713847990639381948403223519034/000001.dcm
"	The Cancer Imaging Archive	http://dx.doi.org/10.7937/K9/TCIA.2016.7O02S9CY	Standardized Train/Test splits	Mass-Training_P_00106_LEFT_MLO_2/1.3.6.1.4.1.9590.100.1.2.376032018711671480237174311684151064467/1.3.6.1.4.1.9590.100.1.2.268775189713847990639381948403223519034/000000.dcm	The Cancer Imaging Archive	http://dx.doi.org/10.7937/K9/TCIA.2016.7O02S9CY	
P_00106	Parse Semantic Features	Image Processing	P_00106.ics, P_00106_LEFT_MLO_2.OVERLAY	mass_case_description_train_set.csv	The Cancer Imaging Archive	doi:10.7937/K9/TCIA.2016.7O02S9CY	http://dx.doi.org/10.7937/K9/TCIA.2016.7O02S9CY																					
P_00106	Image Decompression	Image Processing	P_00106_LEFT_MLO_3.LJPEG	P_00106_LEFT_MLO_3.dcm	The Cancer Imaging Archive	doi:10.7937/K9/TCIA.2016.7O02S9CY	http://dx.doi.org/10.7937/K9/TCIA.2016.7O02S9CY	Mass Segmentation	P_00106_LEFT_MLO_3.dcm	The Cancer Imaging Archive	http://dx.doi.org/10.7937/K9/TCIA.2016.7O02S9CY	Image cropping	mass_cases/cropped_images/P_00106_LEFT_MLO_3.dcm	The Cancer Imaging Archive	http://dx.doi.org/10.7937/K9/TCIA.2016.7O02S9CY	Data partition	Mass-Training_P_00106_LEFT_MLO/1.3.6.1.4.1.9590.100.1.2.250786792311134715224557226711072600571/1.3.6.1.4.1.9590.100.1.2.383084015312187246035597241651391161847/000000.dcm	The Cancer Imaging Archive	http://dx.doi.org/10.7937/K9/TCIA.2016.7O02S9CY	Standardized Train/Test splits	"Mass-Training_P_00106_LEFT_MLO_3/1.3.6.1.4.1.9590.100.1.2.149894771011339088304331004334049447893/1.3.6.1.4.1.9590.100.1.2.101916619211998977734958230192374913578/000001.dcm
"	The Cancer Imaging Archive	http://dx.doi.org/10.7937/K9/TCIA.2016.7O02S9CY	Standardized Train/Test splits	Mass-Training_P_00106_LEFT_MLO_3/1.3.6.1.4.1.9590.100.1.2.149894771011339088304331004334049447893/1.3.6.1.4.1.9590.100.1.2.101916619211998977734958230192374913578/000000.dcm	The Cancer Imaging Archive	http://dx.doi.org/10.7937/K9/TCIA.2016.7O02S9CY	
P_00106	Parse Semantic Features	Image Processing	P_00106.ics, P_00106_LEFT_MLO_3.OVERLAY	mass_case_description_train_set.csv	The Cancer Imaging Archive	doi:10.7937/K9/TCIA.2016.7O02S9CY	http://dx.doi.org/10.7937/K9/TCIA.2016.7O02S9CY																					
P_00106	Image Decompression	Image Processing	P_00106_LEFT_MLO_4.LJPEG	P_00106_LEFT_MLO_4.dcm	The Cancer Imaging Archive	doi:10.7937/K9/TCIA.2016.7O02S9CY	http://dx.doi.org/10.7937/K9/TCIA.2016.7O02S9CY	Mass Segmentation	P_00106_LEFT_MLO_4.dcm	The Cancer Imaging Archive	http://dx.doi.org/10.7937/K9/TCIA.2016.7O02S9CY	Image cropping	mass_cases/cropped_images/P_00106_LEFT_MLO_4.dcm	The Cancer Imaging Archive	http://dx.doi.org/10.7937/K9/TCIA.2016.7O02S9CY	Data partition	Mass-Training_P_00106_LEFT_MLO/1.3.6.1.4.1.9590.100.1.2.250786792311134715224557226711072600571/1.3.6.1.4.1.9590.100.1.2.383084015312187246035597241651391161847/000000.dcm	The Cancer Imaging Archive	http://dx.doi.org/10.7937/K9/TCIA.2016.7O02S9CY	Standardized Train/Test splits	"Mass-Training_P_00106_LEFT_MLO_4/1.3.6.1.4.1.9590.100.1.2.30490776211645870339130367130536884845/1.3.6.1.4.1.9590.100.1.2.219816052611416889502500583983354888336/000001.dcm
"	The Cancer Imaging Archive	http://dx.doi.org/10.7937/K9/TCIA.2016.7O02S9CY	Standardized Train/Test splits	Mass-Training_P_00106_LEFT_MLO_4/1.3.6.1.4.1.9590.100.1.2.30490776211645870339130367130536884845/1.3.6.1.4.1.9590.100.1.2.219816052611416889502500583983354888336/000000.dcm	The Cancer Imaging Archive	http://dx.doi.org/10.7937/K9/TCIA.2016.7O02S9CY	
P_00106	Parse Semantic Features	Image Processing	P_00106.ics, P_00106_LEFT_MLO_4.OVERLAY	mass_case_description_train_set.csv	The Cancer Imaging Archive	doi:10.7937/K9/TCIA.2016.7O02S9CY	http://dx.doi.org/10.7937/K9/TCIA.2016.7O02S9CY																					
P_00106	Image Decompression	Image Processing	P_00106_LEFT_MLO_5.LJPEG	P_00106_LEFT_MLO_5.dcm	The Cancer Imaging Archive	doi:10.7937/K9/TCIA.2016.7O02S9CY	http://dx.doi.org/10.7937/K9/TCIA.2016.7O02S9CY	Mass Segmentation	P_00106_LEFT_MLO_5.dcm	The Cancer Imaging Archive	http://dx.doi.org/10.7937/K9/TCIA.2016.7O02S9CY	Image cropping	mass_cases/cropped_images/P_00106_LEFT_MLO_5.dcm	The Cancer Imaging Archive	http://dx.doi.org/10.7937/K9/TCIA.2016.7O02S9CY	Data partition	Mass-Training_P_00106_LEFT_MLO/1.3.6.1.4.1.9590.100.1.2.250786792311134715224557226711072600571/1.3.6.1.4.1.9590.100.1.2.383084015312187246035597241651391161847/000000.dcm	The Cancer Imaging Archive	http://dx.doi.org/10.7937/K9/TCIA.2016.7O02S9CY	Standardized Train/Test splits	"Mass-Training_P_00106_LEFT_MLO_5/1.3.6.1.4.1.9590.100.1.2.357704772511013340430129112704230038727/1.3.6.1.4.1.9590.100.1.2.312484986211624832205000935803744799999/000001.dcm
"	The Cancer Imaging Archive	http://dx.doi.org/10.7937/K9/TCIA.2016.7O02S9CY	Standardized Train/Test splits	Mass-Training_P_00106_LEFT_MLO_5/1.3.6.1.4.1.9590.100.1.2.357704772511013340430129112704230038727/1.3.6.1.4.1.9590.100.1.2.312484986211624832205000935803744799999/000000.dcm	The Cancer Imaging Archive	http://dx.doi.org/10.7937/K9/TCIA.2016.7O02S9CY	
P_00106	Parse Semantic Features	Image Processing	P_00106.ics, P_00106_LEFT_MLO_5.OVERLAY	mass_case_description_train_set.csv	The Cancer Imaging Archive	doi:10.7937/K9/TCIA.2016.7O02S9CY	http://dx.doi.org/10.7937/K9/TCIA.2016.7O02S9CY																					
P_00106	Image Decompression	Image Processing	P_00106_RIGHT_CC_2.LJPEG	P_00106_RIGHT_CC_2.dcm	The Cancer Imaging Archive	doi:10.7937/K9/TCIA.2016.7O02S9CY	http://dx.doi.org/10.7937/K9/TCIA.2016.7O02S9CY	Mass Segmentation	P_00106_RIGHT_CC_2.dcm	The Cancer Imaging Archive	http://dx.doi.org/10.7937/K9/TCIA.2016.7O02S9CY	Image cropping	mass_cases/cropped_images/P_00106_RIGHT_CC_2.dcm	The Cancer Imaging Archive	http://dx.doi.org/10.7937/K9/TCIA.2016.7O02S9CY	Data partition	Mass-Training_P_00106_RIGHT_CC/1.3.6.1.4.1.9590.100.1.2.236047613111132373718004279370316141536/1.3.6.1.4.1.9590.100.1.2.419410657312812960613390693250292392446/000000.dcm	The Cancer Imaging Archive	http://dx.doi.org/10.7937/K9/TCIA.2016.7O02S9CY	Standardized Train/Test splits	"Mass-Training_P_00106_RIGHT_CC_2/1.3.6.1.4.1.9590.100.1.2.370855883811985230939463084891552039866/1.3.6.1.4.1.9590.100.1.2.387703886612196514302739624273382071518/000001.dcm
"	The Cancer Imaging Archive	http://dx.doi.org/10.7937/K9/TCIA.2016.7O02S9CY	Standardized Train/Test splits	Mass-Training_P_00106_RIGHT_CC_2/1.3.6.1.4.1.9590.100.1.2.370855883811985230939463084891552039866/1.3.6.1.4.1.9590.100.1.2.387703886612196514302739624273382071518/000000.dcm	The Cancer Imaging Archive	http://dx.doi.org/10.7937/K9/TCIA.2016.7O02S9CY	
P_00106	Parse Semantic Features	Image Processing	P_00106.ics, P_00106_RIGHT_CC_2.OVERLAY	mass_case_description_train_set.csv	The Cancer Imaging Archive	doi:10.7937/K9/TCIA.2016.7O02S9CY	http://dx.doi.org/10.7937/K9/TCIA.2016.7O02S9CY																					
P_00106	Image Decompression	Image Processing	P_00106_RIGHT_CC_3.LJPEG	P_00106_RIGHT_CC_3.dcm	The Cancer Imaging Archive	doi:10.7937/K9/TCIA.2016.7O02S9CY	http://dx.doi.org/10.7937/K9/TCIA.2016.7O02S9CY	Mass Segmentation	P_00106_RIGHT_CC_3.dcm	The Cancer Imaging Archive	http://dx.doi.org/10.7937/K9/TCIA.2016.7O02S9CY	Image cropping	mass_cases/cropped_images/P_00106_RIGHT_CC_3.dcm	The Cancer Imaging Archive	http://dx.doi.org/10.7937/K9/TCIA.2016.7O02S9CY	Data partition	Mass-Training_P_00106_RIGHT_CC/1.3.6.1.4.1.9590.100.1.2.236047613111132373718004279370316141536/1.3.6.1.4.1.9590.100.1.2.419410657312812960613390693250292392446/000000.dcm	The Cancer Imaging Archive	http://dx.doi.org/10.7937/K9/TCIA.2016.7O02S9CY	Standardized Train/Test splits	"Mass-Training_P_00106_RIGHT_CC_3/1.3.6.1.4.1.9590.100.1.2.268731819911702995404105726950602034202/1.3.6.1.4.1.9590.100.1.2.173701613511335342230537924242345854807/000001.dcm
"	The Cancer Imaging Archive	http://dx.doi.org/10.7937/K9/TCIA.2016.7O02S9CY	Standardized Train/Test splits	Mass-Training_P_00106_RIGHT_CC_3/1.3.6.1.4.1.9590.100.1.2.268731819911702995404105726950602034202/1.3.6.1.4.1.9590.100.1.2.173701613511335342230537924242345854807/000000.dcm	The Cancer Imaging Archive	http://dx.doi.org/10.7937/K9/TCIA.2016.7O02S9CY	
P_00106	Parse Semantic Features	Image Processing	P_00106.ics, P_00106_RIGHT_CC_3.OVERLAY	mass_case_description_train_set.csv	The Cancer Imaging Archive	doi:10.7937/K9/TCIA.2016.7O02S9CY	http://dx.doi.org/10.7937/K9/TCIA.2016.7O02S9CY																					
P_00106	Image Decompression	Image Processing	P_00106_RIGHT_CC_4.LJPEG	P_00106_RIGHT_CC_4.dcm	The Cancer Imaging Archive	doi:10.7937/K9/TCIA.2016.7O02S9CY	http://dx.doi.org/10.7937/K9/TCIA.2016.7O02S9CY	Mass Segmentation	P_00106_RIGHT_CC_4.dcm	The Cancer Imaging Archive	http://dx.doi.org/10.7937/K9/TCIA.2016.7O02S9CY	Image cropping	mass_cases/cropped_images/P_00106_RIGHT_CC_4.dcm	The Cancer Imaging Archive	http://dx.doi.org/10.7937/K9/TCIA.2016.7O02S9CY	Data partition	Mass-Training_P_00106_RIGHT_CC/1.3.6.1.4.1.9590.100.1.2.236047613111132373718004279370316141536/1.3.6.1.4.1.9590.100.1.2.419410657312812960613390693250292392446/000000.dcm	The Cancer Imaging Archive	http://dx.doi.org/10.7937/K9/TCIA.2016.7O02S9CY	Standardized Train/Test splits	"Mass-Training_P_00106_RIGHT_CC_4/1.3.6.1.4.1.9590.100.1.2.251763180911002343003041365870273393647/1.3.6.1.4.1.9590.100.1.2.237724504011339458929090456412788655679/000001.dcm
"	The Cancer Imaging Archive	http://dx.doi.org/10.7937/K9/TCIA.2016.7O02S9CY	Standardized Train/Test splits	Mass-Training_P_00106_RIGHT_CC_4/1.3.6.1.4.1.9590.100.1.2.251763180911002343003041365870273393647/1.3.6.1.4.1.9590.100.1.2.237724504011339458929090456412788655679/000000.dcm	The Cancer Imaging Archive	http://dx.doi.org/10.7937/K9/TCIA.2016.7O02S9CY	
P_00106	Parse Semantic Features	Image Processing	P_00106.ics, P_00106_RIGHT_CC_4.OVERLAY	mass_case_description_train_set.csv	The Cancer Imaging Archive	doi:10.7937/K9/TCIA.2016.7O02S9CY	http://dx.doi.org/10.7937/K9/TCIA.2016.7O02S9CY																					
P_00106	Image Decompression	Image Processing	P_00106_RIGHT_MLO_1.LJPEG	P_00106_RIGHT_MLO_1.dcm	The Cancer Imaging Archive	doi:10.7937/K9/TCIA.2016.7O02S9CY	http://dx.doi.org/10.7937/K9/TCIA.2016.7O02S9CY	Mass Segmentation	P_00106_RIGHT_MLO_1.dcm	The Cancer Imaging Archive	http://dx.doi.org/10.7937/K9/TCIA.2016.7O02S9CY	Image cropping	mass_cases/cropped_images/P_00106_RIGHT_MLO_1.dcm	The Cancer Imaging Archive	http://dx.doi.org/10.7937/K9/TCIA.2016.7O02S9CY	Data partition	Mass-Training_P_00106_RIGHT_MLO/1.3.6.1.4.1.9590.100.1.2.322966358810778548708892762993762418005/1.3.6.1.4.1.9590.100.1.2.10098093912338239901459163343317187533/000000.dcm	The Cancer Imaging Archive	http://dx.doi.org/10.7937/K9/TCIA.2016.7O02S9CY	Standardized Train/Test splits	"Mass-Training_P_00106_RIGHT_MLO_1/1.3.6.1.4.1.9590.100.1.2.120585805911228600912213472483662786724/1.3.6.1.4.1.9590.100.1.2.331828654011758947930839827374231003829/000001.dcm
"	The Cancer Imaging Archive	http://dx.doi.org/10.7937/K9/TCIA.2016.7O02S9CY	Standardized Train/Test splits	Mass-Training_P_00106_RIGHT_MLO_1/1.3.6.1.4.1.9590.100.1.2.120585805911228600912213472483662786724/1.3.6.1.4.1.9590.100.1.2.331828654011758947930839827374231003829/000000.dcm	The Cancer Imaging Archive	http://dx.doi.org/10.7937/K9/TCIA.2016.7O02S9CY	
P_00106	Parse Semantic Features	Image Processing	P_00106.ics, P_00106_RIGHT_MLO_1.OVERLAY	mass_case_description_train_set.csv	The Cancer Imaging Archive	doi:10.7937/K9/TCIA.2016.7O02S9CY	http://dx.doi.org/10.7937/K9/TCIA.2016.7O02S9CY																					
P_00106	Image Decompression	Image Processing	P_00106_RIGHT_MLO_2.LJPEG	P_00106_RIGHT_MLO_2.dcm	The Cancer Imaging Archive	doi:10.7937/K9/TCIA.2016.7O02S9CY	http://dx.doi.org/10.7937/K9/TCIA.2016.7O02S9CY	Mass Segmentation	P_00106_RIGHT_MLO_2.dcm	The Cancer Imaging Archive	http://dx.doi.org/10.7937/K9/TCIA.2016.7O02S9CY	Image cropping	mass_cases/cropped_images/P_00106_RIGHT_MLO_2.dcm	The Cancer Imaging Archive	http://dx.doi.org/10.7937/K9/TCIA.2016.7O02S9CY	Data partition	Mass-Training_P_00106_RIGHT_MLO/1.3.6.1.4.1.9590.100.1.2.322966358810778548708892762993762418005/1.3.6.1.4.1.9590.100.1.2.10098093912338239901459163343317187533/000000.dcm	The Cancer Imaging Archive	http://dx.doi.org/10.7937/K9/TCIA.2016.7O02S9CY	Standardized Train/Test splits	"Mass-Training_P_00106_RIGHT_MLO_2/1.3.6.1.4.1.9590.100.1.2.424785050010666978311390481162226995868/1.3.6.1.4.1.9590.100.1.2.357214585012696579228748059281324511668/000001.dcm
"	The Cancer Imaging Archive	http://dx.doi.org/10.7937/K9/TCIA.2016.7O02S9CY	Standardized Train/Test splits	Mass-Training_P_00106_RIGHT_MLO_2/1.3.6.1.4.1.9590.100.1.2.424785050010666978311390481162226995868/1.3.6.1.4.1.9590.100.1.2.357214585012696579228748059281324511668/000000.dcm	The Cancer Imaging Archive	http://dx.doi.org/10.7937/K9/TCIA.2016.7O02S9CY	
P_00106	Parse Semantic Features	Image Processing	P_00106.ics, P_00106_RIGHT_MLO_2.OVERLAY	mass_case_description_train_set.csv	The Cancer Imaging Archive	doi:10.7937/K9/TCIA.2016.7O02S9CY	http://dx.doi.org/10.7937/K9/TCIA.2016.7O02S9CY																					
P_00106	Image Decompression	Image Processing	P_00106_RIGHT_MLO_3.LJPEG	P_00106_RIGHT_MLO_3.dcm	The Cancer Imaging Archive	doi:10.7937/K9/TCIA.2016.7O02S9CY	http://dx.doi.org/10.7937/K9/TCIA.2016.7O02S9CY	Mass Segmentation	P_00106_RIGHT_MLO_3.dcm	The Cancer Imaging Archive	http://dx.doi.org/10.7937/K9/TCIA.2016.7O02S9CY	Image cropping	mass_cases/cropped_images/P_00106_RIGHT_MLO_3.dcm	The Cancer Imaging Archive	http://dx.doi.org/10.7937/K9/TCIA.2016.7O02S9CY	Data partition	Mass-Training_P_00106_RIGHT_MLO/1.3.6.1.4.1.9590.100.1.2.322966358810778548708892762993762418005/1.3.6.1.4.1.9590.100.1.2.10098093912338239901459163343317187533/000000.dcm	The Cancer Imaging Archive	http://dx.doi.org/10.7937/K9/TCIA.2016.7O02S9CY	Standardized Train/Test splits	"Mass-Training_P_00106_RIGHT_MLO_3/1.3.6.1.4.1.9590.100.1.2.1234102712282497642315532093168688268/1.3.6.1.4.1.9590.100.1.2.373982851411878768111157779451693039339/000001.dcm
"	The Cancer Imaging Archive	http://dx.doi.org/10.7937/K9/TCIA.2016.7O02S9CY	Standardized Train/Test splits	Mass-Training_P_00106_RIGHT_MLO_3/1.3.6.1.4.1.9590.100.1.2.1234102712282497642315532093168688268/1.3.6.1.4.1.9590.100.1.2.373982851411878768111157779451693039339/000000.dcm	The Cancer Imaging Archive	http://dx.doi.org/10.7937/K9/TCIA.2016.7O02S9CY	
P_00106	Parse Semantic Features	Image Processing	P_00106.ics, P_00106_RIGHT_MLO_3.OVERLAY	mass_case_description_train_set.csv	The Cancer Imaging Archive	doi:10.7937/K9/TCIA.2016.7O02S9CY	http://dx.doi.org/10.7937/K9/TCIA.2016.7O02S9CY																					
P_00107	Image Decompression	Image Processing	P_00107_RIGHT_MLO_1.LJPEG	P_00107_RIGHT_MLO_1.dcm	The Cancer Imaging Archive	doi:10.7937/K9/TCIA.2016.7O02S9CY	http://dx.doi.org/10.7937/K9/TCIA.2016.7O02S9CY	Mass Segmentation	P_00107_RIGHT_MLO_1.dcm	The Cancer Imaging Archive	http://dx.doi.org/10.7937/K9/TCIA.2016.7O02S9CY	Image cropping	mass_cases/cropped_images/P_00107_RIGHT_MLO_1.dcm	The Cancer Imaging Archive	http://dx.doi.org/10.7937/K9/TCIA.2016.7O02S9CY	Data partition	Mass-Training_P_00107_RIGHT_MLO/1.3.6.1.4.1.9590.100.1.2.242410782311561910832870276222722704283/1.3.6.1.4.1.9590.100.1.2.19751888112560792610074441432332202668/000000.dcm	The Cancer Imaging Archive	http://dx.doi.org/10.7937/K9/TCIA.2016.7O02S9CY	Standardized Train/Test splits	"Mass-Training_P_00107_RIGHT_MLO_1/1.3.6.1.4.1.9590.100.1.2.3942189811978063000593266121841938024/1.3.6.1.4.1.9590.100.1.2.326342684212605282109324509633061180980/000001.dcm
"	The Cancer Imaging Archive	http://dx.doi.org/10.7937/K9/TCIA.2016.7O02S9CY	Standardized Train/Test splits	Mass-Training_P_00107_RIGHT_MLO_1/1.3.6.1.4.1.9590.100.1.2.3942189811978063000593266121841938024/1.3.6.1.4.1.9590.100.1.2.326342684212605282109324509633061180980/000000.dcm	The Cancer Imaging Archive	http://dx.doi.org/10.7937/K9/TCIA.2016.7O02S9CY	
P_00107	Parse Semantic Features	Image Processing	P_00107.ics, P_00107_RIGHT_MLO_1.OVERLAY	mass_case_description_train_set.csv	The Cancer Imaging Archive	doi:10.7937/K9/TCIA.2016.7O02S9CY	http://dx.doi.org/10.7937/K9/TCIA.2016.7O02S9CY																					
P_00108	Image Decompression	Image Processing	P_00108_LEFT_CC_1.LJPEG	P_00108_LEFT_CC_1.dcm	The Cancer Imaging Archive	doi:10.7937/K9/TCIA.2016.7O02S9CY	http://dx.doi.org/10.7937/K9/TCIA.2016.7O02S9CY	Mass Segmentation	P_00108_LEFT_CC_1.dcm	The Cancer Imaging Archive	http://dx.doi.org/10.7937/K9/TCIA.2016.7O02S9CY	Image cropping	mass_cases/cropped_images/P_00108_LEFT_CC_1.dcm	The Cancer Imaging Archive	http://dx.doi.org/10.7937/K9/TCIA.2016.7O02S9CY	Data partition	Mass-Training_P_00108_LEFT_CC/1.3.6.1.4.1.9590.100.1.2.358036923612054472031280958862644968277/1.3.6.1.4.1.9590.100.1.2.20630952912877569514919614793206323155/000000.dcm	The Cancer Imaging Archive	http://dx.doi.org/10.7937/K9/TCIA.2016.7O02S9CY	Standardized Train/Test splits	"Mass-Training_P_00108_LEFT_CC_1/1.3.6.1.4.1.9590.100.1.2.416906050610434891137095973180851386209/1.3.6.1.4.1.9590.100.1.2.167721256311930226218015781691859713018/000000.dcm
"	The Cancer Imaging Archive	http://dx.doi.org/10.7937/K9/TCIA.2016.7O02S9CY	Standardized Train/Test splits	Mass-Training_P_00108_LEFT_CC_1/1.3.6.1.4.1.9590.100.1.2.140674184712922544700689875430083196185/1.3.6.1.4.1.9590.100.1.2.132003408513396862636923368121361942631/000000.dcm	The Cancer Imaging Archive	http://dx.doi.org/10.7937/K9/TCIA.2016.7O02S9CY	
P_00108	Parse Semantic Features	Image Processing	P_00108.ics, P_00108_LEFT_CC_1.OVERLAY	mass_case_description_train_set.csv	The Cancer Imaging Archive	doi:10.7937/K9/TCIA.2016.7O02S9CY	http://dx.doi.org/10.7937/K9/TCIA.2016.7O02S9CY																					
P_00108	Image Decompression	Image Processing	P_00108_LEFT_MLO_1.LJPEG	P_00108_LEFT_MLO_1.dcm	The Cancer Imaging Archive	doi:10.7937/K9/TCIA.2016.7O02S9CY	http://dx.doi.org/10.7937/K9/TCIA.2016.7O02S9CY	Mass Segmentation	P_00108_LEFT_MLO_1.dcm	The Cancer Imaging Archive	http://dx.doi.org/10.7937/K9/TCIA.2016.7O02S9CY	Image cropping	mass_cases/cropped_images/P_00108_LEFT_MLO_1.dcm	The Cancer Imaging Archive	http://dx.doi.org/10.7937/K9/TCIA.2016.7O02S9CY	Data partition	Mass-Training_P_00108_LEFT_MLO/1.3.6.1.4.1.9590.100.1.2.78680568811944089405692586241171553783/1.3.6.1.4.1.9590.100.1.2.126154531211010377022690167651705249481/000000.dcm	The Cancer Imaging Archive	http://dx.doi.org/10.7937/K9/TCIA.2016.7O02S9CY	Standardized Train/Test splits	"Mass-Training_P_00108_LEFT_MLO_1/1.3.6.1.4.1.9590.100.1.2.48299118010320886325355731231792274722/1.3.6.1.4.1.9590.100.1.2.312064575313543515220300745352630857321/000000.dcm
"	The Cancer Imaging Archive	http://dx.doi.org/10.7937/K9/TCIA.2016.7O02S9CY	Standardized Train/Test splits	Mass-Training_P_00108_LEFT_MLO_1/1.3.6.1.4.1.9590.100.1.2.300111133513296941808907189014021943543/1.3.6.1.4.1.9590.100.1.2.35972224112655501315001155893333671981/000000.dcm	The Cancer Imaging Archive	http://dx.doi.org/10.7937/K9/TCIA.2016.7O02S9CY	
P_00108	Parse Semantic Features	Image Processing	P_00108.ics, P_00108_LEFT_MLO_1.OVERLAY	mass_case_description_train_set.csv	The Cancer Imaging Archive	doi:10.7937/K9/TCIA.2016.7O02S9CY	http://dx.doi.org/10.7937/K9/TCIA.2016.7O02S9CY																					
P_00109	Image Decompression	Image Processing	P_00109_LEFT_CC_1.LJPEG	P_00109_LEFT_CC_1.dcm	The Cancer Imaging Archive	doi:10.7937/K9/TCIA.2016.7O02S9CY	http://dx.doi.org/10.7937/K9/TCIA.2016.7O02S9CY	Mass Segmentation	P_00109_LEFT_CC_1.dcm	The Cancer Imaging Archive	http://dx.doi.org/10.7937/K9/TCIA.2016.7O02S9CY	Image cropping	mass_cases/cropped_images/P_00109_LEFT_CC_1.dcm	The Cancer Imaging Archive	http://dx.doi.org/10.7937/K9/TCIA.2016.7O02S9CY	Data partition	Mass-Training_P_00109_LEFT_CC/1.3.6.1.4.1.9590.100.1.2.95342889311417947640132190020007841810/1.3.6.1.4.1.9590.100.1.2.170037968011249223529181108823956048305/000000.dcm	The Cancer Imaging Archive	http://dx.doi.org/10.7937/K9/TCIA.2016.7O02S9CY	Standardized Train/Test splits	"Mass-Training_P_00109_LEFT_CC_1/1.3.6.1.4.1.9590.100.1.2.379203107913229839327569819313647244166/1.3.6.1.4.1.9590.100.1.2.387306537011339133438721606914081037725/000001.dcm
"	The Cancer Imaging Archive	http://dx.doi.org/10.7937/K9/TCIA.2016.7O02S9CY	Standardized Train/Test splits	Mass-Training_P_00109_LEFT_CC_1/1.3.6.1.4.1.9590.100.1.2.379203107913229839327569819313647244166/1.3.6.1.4.1.9590.100.1.2.387306537011339133438721606914081037725/000000.dcm	The Cancer Imaging Archive	http://dx.doi.org/10.7937/K9/TCIA.2016.7O02S9CY	
P_00109	Parse Semantic Features	Image Processing	P_00109.ics, P_00109_LEFT_CC_1.OVERLAY	mass_case_description_train_set.csv	The Cancer Imaging Archive	doi:10.7937/K9/TCIA.2016.7O02S9CY	http://dx.doi.org/10.7937/K9/TCIA.2016.7O02S9CY																					
P_00110	Image Decompression	Image Processing	P_00110_LEFT_CC_1.LJPEG	P_00110_LEFT_CC_1.dcm	The Cancer Imaging Archive	doi:10.7937/K9/TCIA.2016.7O02S9CY	http://dx.doi.org/10.7937/K9/TCIA.2016.7O02S9CY	Mass Segmentation	P_00110_LEFT_CC_1.dcm	The Cancer Imaging Archive	http://dx.doi.org/10.7937/K9/TCIA.2016.7O02S9CY	Image cropping	mass_cases/cropped_images/P_00110_LEFT_CC_1.dcm	The Cancer Imaging Archive	http://dx.doi.org/10.7937/K9/TCIA.2016.7O02S9CY	Data partition	Mass-Training_P_00110_LEFT_CC/1.3.6.1.4.1.9590.100.1.2.42621625911122658217195055570382164502/1.3.6.1.4.1.9590.100.1.2.291790757212675342611858069914078236037/000000.dcm	The Cancer Imaging Archive	http://dx.doi.org/10.7937/K9/TCIA.2016.7O02S9CY	Standardized Train/Test splits	"Mass-Training_P_00110_LEFT_CC_1/1.3.6.1.4.1.9590.100.1.2.95882323413703218721267193972094439523/1.3.6.1.4.1.9590.100.1.2.334674409212634148512082105802285327690/000001.dcm
"	The Cancer Imaging Archive	http://dx.doi.org/10.7937/K9/TCIA.2016.7O02S9CY	Standardized Train/Test splits	Mass-Training_P_00110_LEFT_CC_1/1.3.6.1.4.1.9590.100.1.2.95882323413703218721267193972094439523/1.3.6.1.4.1.9590.100.1.2.334674409212634148512082105802285327690/000000.dcm	The Cancer Imaging Archive	http://dx.doi.org/10.7937/K9/TCIA.2016.7O02S9CY	
P_00110	Parse Semantic Features	Image Processing	P_00110.ics, P_00110_LEFT_CC_1.OVERLAY	mass_case_description_train_set.csv	The Cancer Imaging Archive	doi:10.7937/K9/TCIA.2016.7O02S9CY	http://dx.doi.org/10.7937/K9/TCIA.2016.7O02S9CY																					
P_00110	Image Decompression	Image Processing	P_00110_LEFT_MLO_1.LJPEG	P_00110_LEFT_MLO_1.dcm	The Cancer Imaging Archive	doi:10.7937/K9/TCIA.2016.7O02S9CY	http://dx.doi.org/10.7937/K9/TCIA.2016.7O02S9CY	Mass Segmentation	P_00110_LEFT_MLO_1.dcm	The Cancer Imaging Archive	http://dx.doi.org/10.7937/K9/TCIA.2016.7O02S9CY	Image cropping	mass_cases/cropped_images/P_00110_LEFT_MLO_1.dcm	The Cancer Imaging Archive	http://dx.doi.org/10.7937/K9/TCIA.2016.7O02S9CY	Data partition	Mass-Training_P_00110_LEFT_MLO/1.3.6.1.4.1.9590.100.1.2.47001568512747869605182575793142114685/1.3.6.1.4.1.9590.100.1.2.280825898411750356829843839152975856247/000000.dcm	The Cancer Imaging Archive	http://dx.doi.org/10.7937/K9/TCIA.2016.7O02S9CY	Standardized Train/Test splits	"Mass-Training_P_00110_LEFT_MLO_1/1.3.6.1.4.1.9590.100.1.2.308301360713363382737339163453269729125/1.3.6.1.4.1.9590.100.1.2.403358717113527849111437349360275414259/000001.dcm
"	The Cancer Imaging Archive	http://dx.doi.org/10.7937/K9/TCIA.2016.7O02S9CY	Standardized Train/Test splits	Mass-Training_P_00110_LEFT_MLO_1/1.3.6.1.4.1.9590.100.1.2.308301360713363382737339163453269729125/1.3.6.1.4.1.9590.100.1.2.403358717113527849111437349360275414259/000000.dcm	The Cancer Imaging Archive	http://dx.doi.org/10.7937/K9/TCIA.2016.7O02S9CY	
P_00110	Parse Semantic Features	Image Processing	P_00110.ics, P_00110_LEFT_MLO_1.OVERLAY	mass_case_description_train_set.csv	The Cancer Imaging Archive	doi:10.7937/K9/TCIA.2016.7O02S9CY	http://dx.doi.org/10.7937/K9/TCIA.2016.7O02S9CY																					
P_00110	Image Decompression	Image Processing	P_00110_RIGHT_CC_1.LJPEG	P_00110_RIGHT_CC_1.dcm	The Cancer Imaging Archive	doi:10.7937/K9/TCIA.2016.7O02S9CY	http://dx.doi.org/10.7937/K9/TCIA.2016.7O02S9CY	Mass Segmentation	P_00110_RIGHT_CC_1.dcm	The Cancer Imaging Archive	http://dx.doi.org/10.7937/K9/TCIA.2016.7O02S9CY	Image cropping	mass_cases/cropped_images/P_00110_RIGHT_CC_1.dcm	The Cancer Imaging Archive	http://dx.doi.org/10.7937/K9/TCIA.2016.7O02S9CY	Data partition	Mass-Training_P_00110_RIGHT_CC/1.3.6.1.4.1.9590.100.1.2.185266796812277153020478340462707798772/1.3.6.1.4.1.9590.100.1.2.318795357011333161907603475760244333735/000000.dcm	The Cancer Imaging Archive	http://dx.doi.org/10.7937/K9/TCIA.2016.7O02S9CY	Standardized Train/Test splits	"Mass-Training_P_00110_RIGHT_CC_1/1.3.6.1.4.1.9590.100.1.2.99995718913941207622231855923969118052/1.3.6.1.4.1.9590.100.1.2.314644340910371914309085764372208113760/000001.dcm
"	The Cancer Imaging Archive	http://dx.doi.org/10.7937/K9/TCIA.2016.7O02S9CY	Standardized Train/Test splits	Mass-Training_P_00110_RIGHT_CC_1/1.3.6.1.4.1.9590.100.1.2.99995718913941207622231855923969118052/1.3.6.1.4.1.9590.100.1.2.314644340910371914309085764372208113760/000000.dcm	The Cancer Imaging Archive	http://dx.doi.org/10.7937/K9/TCIA.2016.7O02S9CY	
P_00110	Parse Semantic Features	Image Processing	P_00110.ics, P_00110_RIGHT_CC_1.OVERLAY	mass_case_description_train_set.csv	The Cancer Imaging Archive	doi:10.7937/K9/TCIA.2016.7O02S9CY	http://dx.doi.org/10.7937/K9/TCIA.2016.7O02S9CY																					
P_00117	Image Decompression	Image Processing	P_00117_LEFT_MLO_1.LJPEG	P_00117_LEFT_MLO_1.dcm	The Cancer Imaging Archive	doi:10.7937/K9/TCIA.2016.7O02S9CY	http://dx.doi.org/10.7937/K9/TCIA.2016.7O02S9CY	Mass Segmentation	P_00117_LEFT_MLO_1.dcm	The Cancer Imaging Archive	http://dx.doi.org/10.7937/K9/TCIA.2016.7O02S9CY	Image cropping	mass_cases/cropped_images/P_00117_LEFT_MLO_1.dcm	The Cancer Imaging Archive	http://dx.doi.org/10.7937/K9/TCIA.2016.7O02S9CY	Data partition	Mass-Training_P_00117_LEFT_MLO/1.3.6.1.4.1.9590.100.1.2.26524097011213779102617196821743160845/1.3.6.1.4.1.9590.100.1.2.282641258311596660228204542760068355720/000000.dcm	The Cancer Imaging Archive	http://dx.doi.org/10.7937/K9/TCIA.2016.7O02S9CY	Standardized Train/Test splits	"Mass-Training_P_00117_LEFT_MLO_1/1.3.6.1.4.1.9590.100.1.2.273400628311978814121602310793715913980/1.3.6.1.4.1.9590.100.1.2.389273289611161275802317999421109002390/000001.dcm
"	The Cancer Imaging Archive	http://dx.doi.org/10.7937/K9/TCIA.2016.7O02S9CY	Standardized Train/Test splits	Mass-Training_P_00117_LEFT_MLO_1/1.3.6.1.4.1.9590.100.1.2.273400628311978814121602310793715913980/1.3.6.1.4.1.9590.100.1.2.389273289611161275802317999421109002390/000000.dcm	The Cancer Imaging Archive	http://dx.doi.org/10.7937/K9/TCIA.2016.7O02S9CY	
P_00117	Parse Semantic Features	Image Processing	P_00117.ics, P_00117_LEFT_MLO_1.OVERLAY	mass_case_description_train_set.csv	The Cancer Imaging Archive	doi:10.7937/K9/TCIA.2016.7O02S9CY	http://dx.doi.org/10.7937/K9/TCIA.2016.7O02S9CY																					
P_00119	Image Decompression	Image Processing	P_00119_LEFT_CC_1.LJPEG	P_00119_LEFT_CC_1.dcm	The Cancer Imaging Archive	doi:10.7937/K9/TCIA.2016.7O02S9CY	http://dx.doi.org/10.7937/K9/TCIA.2016.7O02S9CY	Mass Segmentation	P_00119_LEFT_CC_1.dcm	The Cancer Imaging Archive	http://dx.doi.org/10.7937/K9/TCIA.2016.7O02S9CY	Image cropping	mass_cases/cropped_images/P_00119_LEFT_CC_1.dcm	The Cancer Imaging Archive	http://dx.doi.org/10.7937/K9/TCIA.2016.7O02S9CY	Data partition	Mass-Training_P_00119_LEFT_CC/1.3.6.1.4.1.9590.100.1.2.84373335711265981107072429013852700683/1.3.6.1.4.1.9590.100.1.2.162472214911834322918274730690308343211/000000.dcm	The Cancer Imaging Archive	http://dx.doi.org/10.7937/K9/TCIA.2016.7O02S9CY	Standardized Train/Test splits	"Mass-Training_P_00119_LEFT_CC_1/1.3.6.1.4.1.9590.100.1.2.371274216210489392016233870152487326602/1.3.6.1.4.1.9590.100.1.2.176402078012361406138220169431278532990/000001.dcm
"	The Cancer Imaging Archive	http://dx.doi.org/10.7937/K9/TCIA.2016.7O02S9CY	Standardized Train/Test splits	Mass-Training_P_00119_LEFT_CC_1/1.3.6.1.4.1.9590.100.1.2.371274216210489392016233870152487326602/1.3.6.1.4.1.9590.100.1.2.176402078012361406138220169431278532990/000000.dcm	The Cancer Imaging Archive	http://dx.doi.org/10.7937/K9/TCIA.2016.7O02S9CY	
P_00119	Parse Semantic Features	Image Processing	P_00119.ics, P_00119_LEFT_CC_1.OVERLAY	mass_case_description_train_set.csv	The Cancer Imaging Archive	doi:10.7937/K9/TCIA.2016.7O02S9CY	http://dx.doi.org/10.7937/K9/TCIA.2016.7O02S9CY																					
P_00119	Image Decompression	Image Processing	P_00119_LEFT_MLO_1.LJPEG	P_00119_LEFT_MLO_1.dcm	The Cancer Imaging Archive	doi:10.7937/K9/TCIA.2016.7O02S9CY	http://dx.doi.org/10.7937/K9/TCIA.2016.7O02S9CY	Mass Segmentation	P_00119_LEFT_MLO_1.dcm	The Cancer Imaging Archive	http://dx.doi.org/10.7937/K9/TCIA.2016.7O02S9CY	Image cropping	mass_cases/cropped_images/P_00119_LEFT_MLO_1.dcm	The Cancer Imaging Archive	http://dx.doi.org/10.7937/K9/TCIA.2016.7O02S9CY	Data partition	Mass-Training_P_00119_LEFT_MLO/1.3.6.1.4.1.9590.100.1.2.30504514511852775512570576910317108404/1.3.6.1.4.1.9590.100.1.2.170111429811771449622378492430819679130/000000.dcm	The Cancer Imaging Archive	http://dx.doi.org/10.7937/K9/TCIA.2016.7O02S9CY	Standardized Train/Test splits	"Mass-Training_P_00119_LEFT_MLO_1/1.3.6.1.4.1.9590.100.1.2.16548109211617000910596931982353170589/1.3.6.1.4.1.9590.100.1.2.243973104911020942327740141343962897455/000001.dcm
"	The Cancer Imaging Archive	http://dx.doi.org/10.7937/K9/TCIA.2016.7O02S9CY	Standardized Train/Test splits	Mass-Training_P_00119_LEFT_MLO_1/1.3.6.1.4.1.9590.100.1.2.16548109211617000910596931982353170589/1.3.6.1.4.1.9590.100.1.2.243973104911020942327740141343962897455/000000.dcm	The Cancer Imaging Archive	http://dx.doi.org/10.7937/K9/TCIA.2016.7O02S9CY	
P_00119	Parse Semantic Features	Image Processing	P_00119.ics, P_00119_LEFT_MLO_1.OVERLAY	mass_case_description_train_set.csv	The Cancer Imaging Archive	doi:10.7937/K9/TCIA.2016.7O02S9CY	http://dx.doi.org/10.7937/K9/TCIA.2016.7O02S9CY																					
P_00120	Image Decompression	Image Processing	P_00120_LEFT_CC_1.LJPEG	P_00120_LEFT_CC_1.dcm	The Cancer Imaging Archive	doi:10.7937/K9/TCIA.2016.7O02S9CY	http://dx.doi.org/10.7937/K9/TCIA.2016.7O02S9CY	Mass Segmentation	P_00120_LEFT_CC_1.dcm	The Cancer Imaging Archive	http://dx.doi.org/10.7937/K9/TCIA.2016.7O02S9CY	Image cropping	mass_cases/cropped_images/P_00120_LEFT_CC_1.dcm	The Cancer Imaging Archive	http://dx.doi.org/10.7937/K9/TCIA.2016.7O02S9CY	Data partition	Mass-Training_P_00120_LEFT_CC/1.3.6.1.4.1.9590.100.1.2.394913019612359833430911610221650604470/1.3.6.1.4.1.9590.100.1.2.23478273011012398821262698602156931512/000000.dcm	The Cancer Imaging Archive	http://dx.doi.org/10.7937/K9/TCIA.2016.7O02S9CY	Standardized Train/Test splits	"Mass-Training_P_00120_LEFT_CC_1/1.3.6.1.4.1.9590.100.1.2.202651229912919680415914458912891299811/1.3.6.1.4.1.9590.100.1.2.64533865910813772218596443463651695097/000001.dcm
"	The Cancer Imaging Archive	http://dx.doi.org/10.7937/K9/TCIA.2016.7O02S9CY	Standardized Train/Test splits	Mass-Training_P_00120_LEFT_CC_1/1.3.6.1.4.1.9590.100.1.2.202651229912919680415914458912891299811/1.3.6.1.4.1.9590.100.1.2.64533865910813772218596443463651695097/000000.dcm	The Cancer Imaging Archive	http://dx.doi.org/10.7937/K9/TCIA.2016.7O02S9CY	
P_00120	Parse Semantic Features	Image Processing	P_00120.ics, P_00120_LEFT_CC_1.OVERLAY	mass_case_description_train_set.csv	The Cancer Imaging Archive	doi:10.7937/K9/TCIA.2016.7O02S9CY	http://dx.doi.org/10.7937/K9/TCIA.2016.7O02S9CY																					
P_00120	Image Decompression	Image Processing	P_00120_LEFT_MLO_1.LJPEG	P_00120_LEFT_MLO_1.dcm	The Cancer Imaging Archive	doi:10.7937/K9/TCIA.2016.7O02S9CY	http://dx.doi.org/10.7937/K9/TCIA.2016.7O02S9CY	Mass Segmentation	P_00120_LEFT_MLO_1.dcm	The Cancer Imaging Archive	http://dx.doi.org/10.7937/K9/TCIA.2016.7O02S9CY	Image cropping	mass_cases/cropped_images/P_00120_LEFT_MLO_1.dcm	The Cancer Imaging Archive	http://dx.doi.org/10.7937/K9/TCIA.2016.7O02S9CY	Data partition	Mass-Training_P_00120_LEFT_MLO/1.3.6.1.4.1.9590.100.1.2.184778625211858710825872078080323501795/1.3.6.1.4.1.9590.100.1.2.70012532911736490135306300510795887564/000000.dcm	The Cancer Imaging Archive	http://dx.doi.org/10.7937/K9/TCIA.2016.7O02S9CY	Standardized Train/Test splits	"Mass-Training_P_00120_LEFT_MLO_1/1.3.6.1.4.1.9590.100.1.2.15896270713397911613247359010936633632/1.3.6.1.4.1.9590.100.1.2.408787604312640532604426103513472223305/000001.dcm
"	The Cancer Imaging Archive	http://dx.doi.org/10.7937/K9/TCIA.2016.7O02S9CY	Standardized Train/Test splits	Mass-Training_P_00120_LEFT_MLO_1/1.3.6.1.4.1.9590.100.1.2.15896270713397911613247359010936633632/1.3.6.1.4.1.9590.100.1.2.408787604312640532604426103513472223305/000000.dcm	The Cancer Imaging Archive	http://dx.doi.org/10.7937/K9/TCIA.2016.7O02S9CY	
P_00120	Parse Semantic Features	Image Processing	P_00120.ics, P_00120_LEFT_MLO_1.OVERLAY	mass_case_description_train_set.csv	The Cancer Imaging Archive	doi:10.7937/K9/TCIA.2016.7O02S9CY	http://dx.doi.org/10.7937/K9/TCIA.2016.7O02S9CY																					
P_00122	Image Decompression	Image Processing	P_00122_RIGHT_MLO_1.LJPEG	P_00122_RIGHT_MLO_1.dcm	The Cancer Imaging Archive	doi:10.7937/K9/TCIA.2016.7O02S9CY	http://dx.doi.org/10.7937/K9/TCIA.2016.7O02S9CY	Mass Segmentation	P_00122_RIGHT_MLO_1.dcm	The Cancer Imaging Archive	http://dx.doi.org/10.7937/K9/TCIA.2016.7O02S9CY	Image cropping	mass_cases/cropped_images/P_00122_RIGHT_MLO_1.dcm	The Cancer Imaging Archive	http://dx.doi.org/10.7937/K9/TCIA.2016.7O02S9CY	Data partition	Mass-Training_P_00122_RIGHT_MLO/1.3.6.1.4.1.9590.100.1.2.23102643111095874815641619593788162692/1.3.6.1.4.1.9590.100.1.2.362722981912364196037055929741492450134/000000.dcm	The Cancer Imaging Archive	http://dx.doi.org/10.7937/K9/TCIA.2016.7O02S9CY	Standardized Train/Test splits	"Mass-Training_P_00122_RIGHT_MLO_1/1.3.6.1.4.1.9590.100.1.2.293790646910690632332669825762046931104/1.3.6.1.4.1.9590.100.1.2.108313428911260011810301275420237893771/000001.dcm
"	The Cancer Imaging Archive	http://dx.doi.org/10.7937/K9/TCIA.2016.7O02S9CY	Standardized Train/Test splits	Mass-Training_P_00122_RIGHT_MLO_1/1.3.6.1.4.1.9590.100.1.2.293790646910690632332669825762046931104/1.3.6.1.4.1.9590.100.1.2.108313428911260011810301275420237893771/000000.dcm	The Cancer Imaging Archive	http://dx.doi.org/10.7937/K9/TCIA.2016.7O02S9CY	
P_00122	Parse Semantic Features	Image Processing	P_00122.ics, P_00122_RIGHT_MLO_1.OVERLAY	mass_case_description_train_set.csv	The Cancer Imaging Archive	doi:10.7937/K9/TCIA.2016.7O02S9CY	http://dx.doi.org/10.7937/K9/TCIA.2016.7O02S9CY																					
P_00128	Image Decompression	Image Processing	P_00128_LEFT_CC_1.LJPEG	P_00128_LEFT_CC_1.dcm	The Cancer Imaging Archive	doi:10.7937/K9/TCIA.2016.7O02S9CY	http://dx.doi.org/10.7937/K9/TCIA.2016.7O02S9CY	Mass Segmentation	P_00128_LEFT_CC_1.dcm	The Cancer Imaging Archive	http://dx.doi.org/10.7937/K9/TCIA.2016.7O02S9CY	Image cropping	mass_cases/cropped_images/P_00128_LEFT_CC_1.dcm	The Cancer Imaging Archive	http://dx.doi.org/10.7937/K9/TCIA.2016.7O02S9CY	Data partition	Mass-Training_P_00128_LEFT_CC/1.3.6.1.4.1.9590.100.1.2.236255504711983139029827969633730051330/1.3.6.1.4.1.9590.100.1.2.277118485712837089912775450911866183239/000000.dcm	The Cancer Imaging Archive	http://dx.doi.org/10.7937/K9/TCIA.2016.7O02S9CY	Standardized Train/Test splits	"Mass-Training_P_00128_LEFT_CC_1/1.3.6.1.4.1.9590.100.1.2.28447055712707833127775745681013152010/1.3.6.1.4.1.9590.100.1.2.198091631112816673639510202044031630921/000001.dcm
"	The Cancer Imaging Archive	http://dx.doi.org/10.7937/K9/TCIA.2016.7O02S9CY	Standardized Train/Test splits	Mass-Training_P_00128_LEFT_CC_1/1.3.6.1.4.1.9590.100.1.2.28447055712707833127775745681013152010/1.3.6.1.4.1.9590.100.1.2.198091631112816673639510202044031630921/000000.dcm	The Cancer Imaging Archive	http://dx.doi.org/10.7937/K9/TCIA.2016.7O02S9CY	
P_00128	Parse Semantic Features	Image Processing	P_00128.ics, P_00128_LEFT_CC_1.OVERLAY	mass_case_description_train_set.csv	The Cancer Imaging Archive	doi:10.7937/K9/TCIA.2016.7O02S9CY	http://dx.doi.org/10.7937/K9/TCIA.2016.7O02S9CY																					
P_00133	Image Decompression	Image Processing	P_00133_LEFT_CC_1.LJPEG	P_00133_LEFT_CC_1.dcm	The Cancer Imaging Archive	doi:10.7937/K9/TCIA.2016.7O02S9CY	http://dx.doi.org/10.7937/K9/TCIA.2016.7O02S9CY	Mass Segmentation	P_00133_LEFT_CC_1.dcm	The Cancer Imaging Archive	http://dx.doi.org/10.7937/K9/TCIA.2016.7O02S9CY	Image cropping	mass_cases/cropped_images/P_00133_LEFT_CC_1.dcm	The Cancer Imaging Archive	http://dx.doi.org/10.7937/K9/TCIA.2016.7O02S9CY	Data partition	Mass-Training_P_00133_LEFT_CC/1.3.6.1.4.1.9590.100.1.2.84276837810582303013177619822906083748/1.3.6.1.4.1.9590.100.1.2.265137984313406655725419002090356526005/000000.dcm	The Cancer Imaging Archive	http://dx.doi.org/10.7937/K9/TCIA.2016.7O02S9CY	Standardized Train/Test splits	"Mass-Training_P_00133_LEFT_CC_1/1.3.6.1.4.1.9590.100.1.2.348989647411877016323138075402944755995/1.3.6.1.4.1.9590.100.1.2.171116188411052208606890026242714361030/000001.dcm
"	The Cancer Imaging Archive	http://dx.doi.org/10.7937/K9/TCIA.2016.7O02S9CY	Standardized Train/Test splits	Mass-Training_P_00133_LEFT_CC_1/1.3.6.1.4.1.9590.100.1.2.348989647411877016323138075402944755995/1.3.6.1.4.1.9590.100.1.2.171116188411052208606890026242714361030/000000.dcm	The Cancer Imaging Archive	http://dx.doi.org/10.7937/K9/TCIA.2016.7O02S9CY	
P_00133	Parse Semantic Features	Image Processing	P_00133.ics, P_00133_LEFT_CC_1.OVERLAY	mass_case_description_train_set.csv	The Cancer Imaging Archive	doi:10.7937/K9/TCIA.2016.7O02S9CY	http://dx.doi.org/10.7937/K9/TCIA.2016.7O02S9CY																					
P_00133	Image Decompression	Image Processing	P_00133_LEFT_MLO_1.LJPEG	P_00133_LEFT_MLO_1.dcm	The Cancer Imaging Archive	doi:10.7937/K9/TCIA.2016.7O02S9CY	http://dx.doi.org/10.7937/K9/TCIA.2016.7O02S9CY	Mass Segmentation	P_00133_LEFT_MLO_1.dcm	The Cancer Imaging Archive	http://dx.doi.org/10.7937/K9/TCIA.2016.7O02S9CY	Image cropping	mass_cases/cropped_images/P_00133_LEFT_MLO_1.dcm	The Cancer Imaging Archive	http://dx.doi.org/10.7937/K9/TCIA.2016.7O02S9CY	Data partition	Mass-Training_P_00133_LEFT_MLO/1.3.6.1.4.1.9590.100.1.2.373838233811843295909087976113347550682/1.3.6.1.4.1.9590.100.1.2.235945521811290740616561100123700737471/000000.dcm	The Cancer Imaging Archive	http://dx.doi.org/10.7937/K9/TCIA.2016.7O02S9CY	Standardized Train/Test splits	"Mass-Training_P_00133_LEFT_MLO_1/1.3.6.1.4.1.9590.100.1.2.280580148812650119108829533734034245357/1.3.6.1.4.1.9590.100.1.2.318670748710611102927146321082375655596/000001.dcm
"	The Cancer Imaging Archive	http://dx.doi.org/10.7937/K9/TCIA.2016.7O02S9CY	Standardized Train/Test splits	Mass-Training_P_00133_LEFT_MLO_1/1.3.6.1.4.1.9590.100.1.2.280580148812650119108829533734034245357/1.3.6.1.4.1.9590.100.1.2.318670748710611102927146321082375655596/000000.dcm	The Cancer Imaging Archive	http://dx.doi.org/10.7937/K9/TCIA.2016.7O02S9CY	
P_00133	Parse Semantic Features	Image Processing	P_00133.ics, P_00133_LEFT_MLO_1.OVERLAY	mass_case_description_train_set.csv	The Cancer Imaging Archive	doi:10.7937/K9/TCIA.2016.7O02S9CY	http://dx.doi.org/10.7937/K9/TCIA.2016.7O02S9CY																					
P_00134	Image Decompression	Image Processing	P_00134_LEFT_CC_1.LJPEG	P_00134_LEFT_CC_1.dcm	The Cancer Imaging Archive	doi:10.7937/K9/TCIA.2016.7O02S9CY	http://dx.doi.org/10.7937/K9/TCIA.2016.7O02S9CY	Mass Segmentation	P_00134_LEFT_CC_1.dcm	The Cancer Imaging Archive	http://dx.doi.org/10.7937/K9/TCIA.2016.7O02S9CY	Image cropping	mass_cases/cropped_images/P_00134_LEFT_CC_1.dcm	The Cancer Imaging Archive	http://dx.doi.org/10.7937/K9/TCIA.2016.7O02S9CY	Data partition	Mass-Training_P_00134_LEFT_CC/1.3.6.1.4.1.9590.100.1.2.144443485411482950132661848601587611663/1.3.6.1.4.1.9590.100.1.2.295397487412067903910787953980192002590/000000.dcm	The Cancer Imaging Archive	http://dx.doi.org/10.7937/K9/TCIA.2016.7O02S9CY	Standardized Train/Test splits	"Mass-Training_P_00134_LEFT_CC_1/1.3.6.1.4.1.9590.100.1.2.345019059911298809020628722051271131893/1.3.6.1.4.1.9590.100.1.2.308540817510816144939801819142526237116/000001.dcm
"	The Cancer Imaging Archive	http://dx.doi.org/10.7937/K9/TCIA.2016.7O02S9CY	Standardized Train/Test splits	Mass-Training_P_00134_LEFT_CC_1/1.3.6.1.4.1.9590.100.1.2.345019059911298809020628722051271131893/1.3.6.1.4.1.9590.100.1.2.308540817510816144939801819142526237116/000000.dcm	The Cancer Imaging Archive	http://dx.doi.org/10.7937/K9/TCIA.2016.7O02S9CY	
P_00134	Parse Semantic Features	Image Processing	P_00134.ics, P_00134_LEFT_CC_1.OVERLAY	mass_case_description_train_set.csv	The Cancer Imaging Archive	doi:10.7937/K9/TCIA.2016.7O02S9CY	http://dx.doi.org/10.7937/K9/TCIA.2016.7O02S9CY																					
P_00134	Image Decompression	Image Processing	P_00134_LEFT_MLO_1.LJPEG	P_00134_LEFT_MLO_1.dcm	The Cancer Imaging Archive	doi:10.7937/K9/TCIA.2016.7O02S9CY	http://dx.doi.org/10.7937/K9/TCIA.2016.7O02S9CY	Mass Segmentation	P_00134_LEFT_MLO_1.dcm	The Cancer Imaging Archive	http://dx.doi.org/10.7937/K9/TCIA.2016.7O02S9CY	Image cropping	mass_cases/cropped_images/P_00134_LEFT_MLO_1.dcm	The Cancer Imaging Archive	http://dx.doi.org/10.7937/K9/TCIA.2016.7O02S9CY	Data partition	Mass-Training_P_00134_LEFT_MLO/1.3.6.1.4.1.9590.100.1.2.234049664813292496614584158011724449925/1.3.6.1.4.1.9590.100.1.2.289743929613127103521749541211475878547/000000.dcm	The Cancer Imaging Archive	http://dx.doi.org/10.7937/K9/TCIA.2016.7O02S9CY	Standardized Train/Test splits	"Mass-Training_P_00134_LEFT_MLO_1/1.3.6.1.4.1.9590.100.1.2.402158304312627151411657911212672890243/1.3.6.1.4.1.9590.100.1.2.93355638411709562004464626511176203968/000001.dcm
"	The Cancer Imaging Archive	http://dx.doi.org/10.7937/K9/TCIA.2016.7O02S9CY	Standardized Train/Test splits	Mass-Training_P_00134_LEFT_MLO_1/1.3.6.1.4.1.9590.100.1.2.402158304312627151411657911212672890243/1.3.6.1.4.1.9590.100.1.2.93355638411709562004464626511176203968/000000.dcm	The Cancer Imaging Archive	http://dx.doi.org/10.7937/K9/TCIA.2016.7O02S9CY	
P_00134	Parse Semantic Features	Image Processing	P_00134.ics, P_00134_LEFT_MLO_1.OVERLAY	mass_case_description_train_set.csv	The Cancer Imaging Archive	doi:10.7937/K9/TCIA.2016.7O02S9CY	http://dx.doi.org/10.7937/K9/TCIA.2016.7O02S9CY																					
P_00137	Image Decompression	Image Processing	P_00137_LEFT_CC_1.LJPEG	P_00137_LEFT_CC_1.dcm	The Cancer Imaging Archive	doi:10.7937/K9/TCIA.2016.7O02S9CY	http://dx.doi.org/10.7937/K9/TCIA.2016.7O02S9CY	Mass Segmentation	P_00137_LEFT_CC_1.dcm	The Cancer Imaging Archive	http://dx.doi.org/10.7937/K9/TCIA.2016.7O02S9CY	Image cropping	mass_cases/cropped_images/P_00137_LEFT_CC_1.dcm	The Cancer Imaging Archive	http://dx.doi.org/10.7937/K9/TCIA.2016.7O02S9CY	Data partition	Mass-Training_P_00137_LEFT_CC/1.3.6.1.4.1.9590.100.1.2.58399005513714703908223683961828996507/1.3.6.1.4.1.9590.100.1.2.291492835513257212815754341470883582190/000000.dcm	The Cancer Imaging Archive	http://dx.doi.org/10.7937/K9/TCIA.2016.7O02S9CY	Standardized Train/Test splits	"Mass-Training_P_00137_LEFT_CC_1/1.3.6.1.4.1.9590.100.1.2.376683388913187973924046478224255730038/1.3.6.1.4.1.9590.100.1.2.210604569211177131520271008481012270185/000001.dcm
"	The Cancer Imaging Archive	http://dx.doi.org/10.7937/K9/TCIA.2016.7O02S9CY	Standardized Train/Test splits	Mass-Training_P_00137_LEFT_CC_1/1.3.6.1.4.1.9590.100.1.2.376683388913187973924046478224255730038/1.3.6.1.4.1.9590.100.1.2.210604569211177131520271008481012270185/000000.dcm	The Cancer Imaging Archive	http://dx.doi.org/10.7937/K9/TCIA.2016.7O02S9CY	
P_00137	Parse Semantic Features	Image Processing	P_00137.ics, P_00137_LEFT_CC_1.OVERLAY	mass_case_description_train_set.csv	The Cancer Imaging Archive	doi:10.7937/K9/TCIA.2016.7O02S9CY	http://dx.doi.org/10.7937/K9/TCIA.2016.7O02S9CY																					
P_00137	Image Decompression	Image Processing	P_00137_LEFT_MLO_1.LJPEG	P_00137_LEFT_MLO_1.dcm	The Cancer Imaging Archive	doi:10.7937/K9/TCIA.2016.7O02S9CY	http://dx.doi.org/10.7937/K9/TCIA.2016.7O02S9CY	Mass Segmentation	P_00137_LEFT_MLO_1.dcm	The Cancer Imaging Archive	http://dx.doi.org/10.7937/K9/TCIA.2016.7O02S9CY	Image cropping	mass_cases/cropped_images/P_00137_LEFT_MLO_1.dcm	The Cancer Imaging Archive	http://dx.doi.org/10.7937/K9/TCIA.2016.7O02S9CY	Data partition	Mass-Training_P_00137_LEFT_MLO/1.3.6.1.4.1.9590.100.1.2.245959692011280230704435920774070167458/1.3.6.1.4.1.9590.100.1.2.223355501110410477409262071651794035858/000000.dcm	The Cancer Imaging Archive	http://dx.doi.org/10.7937/K9/TCIA.2016.7O02S9CY	Standardized Train/Test splits	"Mass-Training_P_00137_LEFT_MLO_1/1.3.6.1.4.1.9590.100.1.2.222357493913360964612412630333885118494/1.3.6.1.4.1.9590.100.1.2.370932447012682741839171063160938015619/000001.dcm
"	The Cancer Imaging Archive	http://dx.doi.org/10.7937/K9/TCIA.2016.7O02S9CY	Standardized Train/Test splits	Mass-Training_P_00137_LEFT_MLO_1/1.3.6.1.4.1.9590.100.1.2.222357493913360964612412630333885118494/1.3.6.1.4.1.9590.100.1.2.370932447012682741839171063160938015619/000000.dcm	The Cancer Imaging Archive	http://dx.doi.org/10.7937/K9/TCIA.2016.7O02S9CY	
P_00137	Parse Semantic Features	Image Processing	P_00137.ics, P_00137_LEFT_MLO_1.OVERLAY	mass_case_description_train_set.csv	The Cancer Imaging Archive	doi:10.7937/K9/TCIA.2016.7O02S9CY	http://dx.doi.org/10.7937/K9/TCIA.2016.7O02S9CY																					
P_00146	Image Decompression	Image Processing	P_00146_RIGHT_CC_1.LJPEG	P_00146_RIGHT_CC_1.dcm	The Cancer Imaging Archive	doi:10.7937/K9/TCIA.2016.7O02S9CY	http://dx.doi.org/10.7937/K9/TCIA.2016.7O02S9CY	Mass Segmentation	P_00146_RIGHT_CC_1.dcm	The Cancer Imaging Archive	http://dx.doi.org/10.7937/K9/TCIA.2016.7O02S9CY	Image cropping	mass_cases/cropped_images/P_00146_RIGHT_CC_1.dcm	The Cancer Imaging Archive	http://dx.doi.org/10.7937/K9/TCIA.2016.7O02S9CY	Data partition	Mass-Training_P_00146_RIGHT_CC/1.3.6.1.4.1.9590.100.1.2.39333255511923715429976803171598161365/1.3.6.1.4.1.9590.100.1.2.221813109312502505440274540962266107790/000000.dcm	The Cancer Imaging Archive	http://dx.doi.org/10.7937/K9/TCIA.2016.7O02S9CY	Standardized Train/Test splits	"Mass-Training_P_00146_RIGHT_CC_1/1.3.6.1.4.1.9590.100.1.2.325205351011246788212941129252698882477/1.3.6.1.4.1.9590.100.1.2.256325311212197330912762075431688726875/000001.dcm
"	The Cancer Imaging Archive	http://dx.doi.org/10.7937/K9/TCIA.2016.7O02S9CY	Standardized Train/Test splits	Mass-Training_P_00146_RIGHT_CC_1/1.3.6.1.4.1.9590.100.1.2.325205351011246788212941129252698882477/1.3.6.1.4.1.9590.100.1.2.256325311212197330912762075431688726875/000000.dcm	The Cancer Imaging Archive	http://dx.doi.org/10.7937/K9/TCIA.2016.7O02S9CY	
P_00146	Parse Semantic Features	Image Processing	P_00146.ics, P_00146_RIGHT_CC_1.OVERLAY	mass_case_description_train_set.csv	The Cancer Imaging Archive	doi:10.7937/K9/TCIA.2016.7O02S9CY	http://dx.doi.org/10.7937/K9/TCIA.2016.7O02S9CY																					
P_00146	Image Decompression	Image Processing	P_00146_RIGHT_MLO_1.LJPEG	P_00146_RIGHT_MLO_1.dcm	The Cancer Imaging Archive	doi:10.7937/K9/TCIA.2016.7O02S9CY	http://dx.doi.org/10.7937/K9/TCIA.2016.7O02S9CY	Mass Segmentation	P_00146_RIGHT_MLO_1.dcm	The Cancer Imaging Archive	http://dx.doi.org/10.7937/K9/TCIA.2016.7O02S9CY	Image cropping	mass_cases/cropped_images/P_00146_RIGHT_MLO_1.dcm	The Cancer Imaging Archive	http://dx.doi.org/10.7937/K9/TCIA.2016.7O02S9CY	Data partition	Mass-Training_P_00146_RIGHT_MLO/1.3.6.1.4.1.9590.100.1.2.102009993011645921035139680333935890212/1.3.6.1.4.1.9590.100.1.2.138854373111438727811729486684128233341/000000.dcm	The Cancer Imaging Archive	http://dx.doi.org/10.7937/K9/TCIA.2016.7O02S9CY	Standardized Train/Test splits	"Mass-Training_P_00146_RIGHT_MLO_1/1.3.6.1.4.1.9590.100.1.2.160311427211696676830403777481796296505/1.3.6.1.4.1.9590.100.1.2.256308543811354132713957131523353780136/000001.dcm
"	The Cancer Imaging Archive	http://dx.doi.org/10.7937/K9/TCIA.2016.7O02S9CY	Standardized Train/Test splits	Mass-Training_P_00146_RIGHT_MLO_1/1.3.6.1.4.1.9590.100.1.2.160311427211696676830403777481796296505/1.3.6.1.4.1.9590.100.1.2.256308543811354132713957131523353780136/000000.dcm	The Cancer Imaging Archive	http://dx.doi.org/10.7937/K9/TCIA.2016.7O02S9CY	
P_00146	Parse Semantic Features	Image Processing	P_00146.ics, P_00146_RIGHT_MLO_1.OVERLAY	mass_case_description_train_set.csv	The Cancer Imaging Archive	doi:10.7937/K9/TCIA.2016.7O02S9CY	http://dx.doi.org/10.7937/K9/TCIA.2016.7O02S9CY																					
P_00148	Image Decompression	Image Processing	P_00148_RIGHT_CC_1.LJPEG	P_00148_RIGHT_CC_1.dcm	The Cancer Imaging Archive	doi:10.7937/K9/TCIA.2016.7O02S9CY	http://dx.doi.org/10.7937/K9/TCIA.2016.7O02S9CY	Mass Segmentation	P_00148_RIGHT_CC_1.dcm	The Cancer Imaging Archive	http://dx.doi.org/10.7937/K9/TCIA.2016.7O02S9CY	Image cropping	mass_cases/cropped_images/P_00148_RIGHT_CC_1.dcm	The Cancer Imaging Archive	http://dx.doi.org/10.7937/K9/TCIA.2016.7O02S9CY	Data partition	Mass-Training_P_00148_RIGHT_CC/1.3.6.1.4.1.9590.100.1.2.182260888511098053137818758700915932202/1.3.6.1.4.1.9590.100.1.2.397573561111296192309543223482986197152/000000.dcm	The Cancer Imaging Archive	http://dx.doi.org/10.7937/K9/TCIA.2016.7O02S9CY	Standardized Train/Test splits	"Mass-Training_P_00148_RIGHT_CC_1/1.3.6.1.4.1.9590.100.1.2.148022450912466642832245356950653893146/1.3.6.1.4.1.9590.100.1.2.139407534112772101638840490402947335160/000001.dcm
"	The Cancer Imaging Archive	http://dx.doi.org/10.7937/K9/TCIA.2016.7O02S9CY	Standardized Train/Test splits	Mass-Training_P_00148_RIGHT_CC_1/1.3.6.1.4.1.9590.100.1.2.148022450912466642832245356950653893146/1.3.6.1.4.1.9590.100.1.2.139407534112772101638840490402947335160/000000.dcm	The Cancer Imaging Archive	http://dx.doi.org/10.7937/K9/TCIA.2016.7O02S9CY	
P_00148	Parse Semantic Features	Image Processing	P_00148.ics, P_00148_RIGHT_CC_1.OVERLAY	mass_case_description_train_set.csv	The Cancer Imaging Archive	doi:10.7937/K9/TCIA.2016.7O02S9CY	http://dx.doi.org/10.7937/K9/TCIA.2016.7O02S9CY																					
P_00148	Image Decompression	Image Processing	P_00148_RIGHT_MLO_1.LJPEG	P_00148_RIGHT_MLO_1.dcm	The Cancer Imaging Archive	doi:10.7937/K9/TCIA.2016.7O02S9CY	http://dx.doi.org/10.7937/K9/TCIA.2016.7O02S9CY	Mass Segmentation	P_00148_RIGHT_MLO_1.dcm	The Cancer Imaging Archive	http://dx.doi.org/10.7937/K9/TCIA.2016.7O02S9CY	Image cropping	mass_cases/cropped_images/P_00148_RIGHT_MLO_1.dcm	The Cancer Imaging Archive	http://dx.doi.org/10.7937/K9/TCIA.2016.7O02S9CY	Data partition	Mass-Training_P_00148_RIGHT_MLO/1.3.6.1.4.1.9590.100.1.2.315941529012218332617921632032296630057/1.3.6.1.4.1.9590.100.1.2.218912511112733612941904682861747892974/000000.dcm	The Cancer Imaging Archive	http://dx.doi.org/10.7937/K9/TCIA.2016.7O02S9CY	Standardized Train/Test splits	"Mass-Training_P_00148_RIGHT_MLO_1/1.3.6.1.4.1.9590.100.1.2.158214612311951785314328526103871080342/1.3.6.1.4.1.9590.100.1.2.325678795912867694418543446014194692233/000001.dcm
"	The Cancer Imaging Archive	http://dx.doi.org/10.7937/K9/TCIA.2016.7O02S9CY	Standardized Train/Test splits	Mass-Training_P_00148_RIGHT_MLO_1/1.3.6.1.4.1.9590.100.1.2.158214612311951785314328526103871080342/1.3.6.1.4.1.9590.100.1.2.325678795912867694418543446014194692233/000000.dcm	The Cancer Imaging Archive	http://dx.doi.org/10.7937/K9/TCIA.2016.7O02S9CY	
P_00148	Parse Semantic Features	Image Processing	P_00148.ics, P_00148_RIGHT_MLO_1.OVERLAY	mass_case_description_train_set.csv	The Cancer Imaging Archive	doi:10.7937/K9/TCIA.2016.7O02S9CY	http://dx.doi.org/10.7937/K9/TCIA.2016.7O02S9CY																					
P_00149	Image Decompression	Image Processing	P_00149_LEFT_CC_1.LJPEG	P_00149_LEFT_CC_1.dcm	The Cancer Imaging Archive	doi:10.7937/K9/TCIA.2016.7O02S9CY	http://dx.doi.org/10.7937/K9/TCIA.2016.7O02S9CY	Mass Segmentation	P_00149_LEFT_CC_1.dcm	The Cancer Imaging Archive	http://dx.doi.org/10.7937/K9/TCIA.2016.7O02S9CY	Image cropping	mass_cases/cropped_images/P_00149_LEFT_CC_1.dcm	The Cancer Imaging Archive	http://dx.doi.org/10.7937/K9/TCIA.2016.7O02S9CY	Data partition	Mass-Training_P_00149_LEFT_CC/1.3.6.1.4.1.9590.100.1.2.236012582411672128004632667372249941615/1.3.6.1.4.1.9590.100.1.2.63200910512557522821086711330263634348/000000.dcm	The Cancer Imaging Archive	http://dx.doi.org/10.7937/K9/TCIA.2016.7O02S9CY	Standardized Train/Test splits	"Mass-Training_P_00149_LEFT_CC_1/1.3.6.1.4.1.9590.100.1.2.135307792511243660014015177393711106526/1.3.6.1.4.1.9590.100.1.2.256310707111000982713982314240641257657/000001.dcm
"	The Cancer Imaging Archive	http://dx.doi.org/10.7937/K9/TCIA.2016.7O02S9CY	Standardized Train/Test splits	Mass-Training_P_00149_LEFT_CC_1/1.3.6.1.4.1.9590.100.1.2.135307792511243660014015177393711106526/1.3.6.1.4.1.9590.100.1.2.256310707111000982713982314240641257657/000000.dcm	The Cancer Imaging Archive	http://dx.doi.org/10.7937/K9/TCIA.2016.7O02S9CY	
P_00149	Parse Semantic Features	Image Processing	P_00149.ics, P_00149_LEFT_CC_1.OVERLAY	mass_case_description_train_set.csv	The Cancer Imaging Archive	doi:10.7937/K9/TCIA.2016.7O02S9CY	http://dx.doi.org/10.7937/K9/TCIA.2016.7O02S9CY																					
P_00149	Image Decompression	Image Processing	P_00149_LEFT_MLO_1.LJPEG	P_00149_LEFT_MLO_1.dcm	The Cancer Imaging Archive	doi:10.7937/K9/TCIA.2016.7O02S9CY	http://dx.doi.org/10.7937/K9/TCIA.2016.7O02S9CY	Mass Segmentation	P_00149_LEFT_MLO_1.dcm	The Cancer Imaging Archive	http://dx.doi.org/10.7937/K9/TCIA.2016.7O02S9CY	Image cropping	mass_cases/cropped_images/P_00149_LEFT_MLO_1.dcm	The Cancer Imaging Archive	http://dx.doi.org/10.7937/K9/TCIA.2016.7O02S9CY	Data partition	Mass-Training_P_00149_LEFT_MLO/1.3.6.1.4.1.9590.100.1.2.190660686611663255315580607251746347959/1.3.6.1.4.1.9590.100.1.2.78109951511092761713429881620095372440/000000.dcm	The Cancer Imaging Archive	http://dx.doi.org/10.7937/K9/TCIA.2016.7O02S9CY	Standardized Train/Test splits	"Mass-Training_P_00149_LEFT_MLO_1/1.3.6.1.4.1.9590.100.1.2.392284785610890679510013635873455338931/1.3.6.1.4.1.9590.100.1.2.308902845611397599619640209013384074773/000001.dcm
"	The Cancer Imaging Archive	http://dx.doi.org/10.7937/K9/TCIA.2016.7O02S9CY	Standardized Train/Test splits	Mass-Training_P_00149_LEFT_MLO_1/1.3.6.1.4.1.9590.100.1.2.392284785610890679510013635873455338931/1.3.6.1.4.1.9590.100.1.2.308902845611397599619640209013384074773/000000.dcm	The Cancer Imaging Archive	http://dx.doi.org/10.7937/K9/TCIA.2016.7O02S9CY	
P_00149	Parse Semantic Features	Image Processing	P_00149.ics, P_00149_LEFT_MLO_1.OVERLAY	mass_case_description_train_set.csv	The Cancer Imaging Archive	doi:10.7937/K9/TCIA.2016.7O02S9CY	http://dx.doi.org/10.7937/K9/TCIA.2016.7O02S9CY																					
P_00160	Image Decompression	Image Processing	P_00160_LEFT_CC_1.LJPEG	P_00160_LEFT_CC_1.dcm	The Cancer Imaging Archive	doi:10.7937/K9/TCIA.2016.7O02S9CY	http://dx.doi.org/10.7937/K9/TCIA.2016.7O02S9CY	Mass Segmentation	P_00160_LEFT_CC_1.dcm	The Cancer Imaging Archive	http://dx.doi.org/10.7937/K9/TCIA.2016.7O02S9CY	Image cropping	mass_cases/cropped_images/P_00160_LEFT_CC_1.dcm	The Cancer Imaging Archive	http://dx.doi.org/10.7937/K9/TCIA.2016.7O02S9CY	Data partition	Mass-Training_P_00160_LEFT_CC/1.3.6.1.4.1.9590.100.1.2.258547282711687516628026571643041139938/1.3.6.1.4.1.9590.100.1.2.192830829713156688526768249872322016275/000000.dcm	The Cancer Imaging Archive	http://dx.doi.org/10.7937/K9/TCIA.2016.7O02S9CY	Standardized Train/Test splits	"Mass-Training_P_00160_LEFT_CC_1/1.3.6.1.4.1.9590.100.1.2.332340905112139780023364279604022149792/1.3.6.1.4.1.9590.100.1.2.12469869212537514230750514072705425364/000001.dcm
"	The Cancer Imaging Archive	http://dx.doi.org/10.7937/K9/TCIA.2016.7O02S9CY	Standardized Train/Test splits	Mass-Training_P_00160_LEFT_CC_1/1.3.6.1.4.1.9590.100.1.2.332340905112139780023364279604022149792/1.3.6.1.4.1.9590.100.1.2.12469869212537514230750514072705425364/000000.dcm	The Cancer Imaging Archive	http://dx.doi.org/10.7937/K9/TCIA.2016.7O02S9CY	
P_00160	Parse Semantic Features	Image Processing	P_00160.ics, P_00160_LEFT_CC_1.OVERLAY	mass_case_description_train_set.csv	The Cancer Imaging Archive	doi:10.7937/K9/TCIA.2016.7O02S9CY	http://dx.doi.org/10.7937/K9/TCIA.2016.7O02S9CY																					
P_00160	Image Decompression	Image Processing	P_00160_LEFT_MLO_1.LJPEG	P_00160_LEFT_MLO_1.dcm	The Cancer Imaging Archive	doi:10.7937/K9/TCIA.2016.7O02S9CY	http://dx.doi.org/10.7937/K9/TCIA.2016.7O02S9CY	Mass Segmentation	P_00160_LEFT_MLO_1.dcm	The Cancer Imaging Archive	http://dx.doi.org/10.7937/K9/TCIA.2016.7O02S9CY	Image cropping	mass_cases/cropped_images/P_00160_LEFT_MLO_1.dcm	The Cancer Imaging Archive	http://dx.doi.org/10.7937/K9/TCIA.2016.7O02S9CY	Data partition	Mass-Training_P_00160_LEFT_MLO/1.3.6.1.4.1.9590.100.1.2.356276030911121827918342002063263151066/1.3.6.1.4.1.9590.100.1.2.305474508013164328209392882041994773722/000000.dcm	The Cancer Imaging Archive	http://dx.doi.org/10.7937/K9/TCIA.2016.7O02S9CY	Standardized Train/Test splits	"Mass-Training_P_00160_LEFT_MLO_1/1.3.6.1.4.1.9590.100.1.2.218338800612822496416725026882415764483/1.3.6.1.4.1.9590.100.1.2.2384234710251054107522753430374290347/000001.dcm
"	The Cancer Imaging Archive	http://dx.doi.org/10.7937/K9/TCIA.2016.7O02S9CY	Standardized Train/Test splits	Mass-Training_P_00160_LEFT_MLO_1/1.3.6.1.4.1.9590.100.1.2.218338800612822496416725026882415764483/1.3.6.1.4.1.9590.100.1.2.2384234710251054107522753430374290347/000000.dcm	The Cancer Imaging Archive	http://dx.doi.org/10.7937/K9/TCIA.2016.7O02S9CY	
P_00160	Parse Semantic Features	Image Processing	P_00160.ics, P_00160_LEFT_MLO_1.OVERLAY	mass_case_description_train_set.csv	The Cancer Imaging Archive	doi:10.7937/K9/TCIA.2016.7O02S9CY	http://dx.doi.org/10.7937/K9/TCIA.2016.7O02S9CY																					
P_00160	Image Decompression	Image Processing	P_00160_RIGHT_CC_1.LJPEG	P_00160_RIGHT_CC_1.dcm	The Cancer Imaging Archive	doi:10.7937/K9/TCIA.2016.7O02S9CY	http://dx.doi.org/10.7937/K9/TCIA.2016.7O02S9CY	Mass Segmentation	P_00160_RIGHT_CC_1.dcm	The Cancer Imaging Archive	http://dx.doi.org/10.7937/K9/TCIA.2016.7O02S9CY	Image cropping	mass_cases/cropped_images/P_00160_RIGHT_CC_1.dcm	The Cancer Imaging Archive	http://dx.doi.org/10.7937/K9/TCIA.2016.7O02S9CY	Data partition	Mass-Training_P_00160_RIGHT_CC/1.3.6.1.4.1.9590.100.1.2.423310260411595488234064057640708637649/1.3.6.1.4.1.9590.100.1.2.103311533911270368932591251510654259446/000000.dcm	The Cancer Imaging Archive	http://dx.doi.org/10.7937/K9/TCIA.2016.7O02S9CY	Standardized Train/Test splits	"Mass-Training_P_00160_RIGHT_CC_1/1.3.6.1.4.1.9590.100.1.2.375233977111303950933597241703175827298/1.3.6.1.4.1.9590.100.1.2.253891069010827742025444627353961232480/000001.dcm
"	The Cancer Imaging Archive	http://dx.doi.org/10.7937/K9/TCIA.2016.7O02S9CY	Standardized Train/Test splits	Mass-Training_P_00160_RIGHT_CC_1/1.3.6.1.4.1.9590.100.1.2.375233977111303950933597241703175827298/1.3.6.1.4.1.9590.100.1.2.253891069010827742025444627353961232480/000000.dcm	The Cancer Imaging Archive	http://dx.doi.org/10.7937/K9/TCIA.2016.7O02S9CY	
P_00160	Parse Semantic Features	Image Processing	P_00160.ics, P_00160_RIGHT_CC_1.OVERLAY	mass_case_description_train_set.csv	The Cancer Imaging Archive	doi:10.7937/K9/TCIA.2016.7O02S9CY	http://dx.doi.org/10.7937/K9/TCIA.2016.7O02S9CY																					
P_00160	Image Decompression	Image Processing	P_00160_RIGHT_MLO_1.LJPEG	P_00160_RIGHT_MLO_1.dcm	The Cancer Imaging Archive	doi:10.7937/K9/TCIA.2016.7O02S9CY	http://dx.doi.org/10.7937/K9/TCIA.2016.7O02S9CY	Mass Segmentation	P_00160_RIGHT_MLO_1.dcm	The Cancer Imaging Archive	http://dx.doi.org/10.7937/K9/TCIA.2016.7O02S9CY	Image cropping	mass_cases/cropped_images/P_00160_RIGHT_MLO_1.dcm	The Cancer Imaging Archive	http://dx.doi.org/10.7937/K9/TCIA.2016.7O02S9CY	Data partition	Mass-Training_P_00160_RIGHT_MLO/1.3.6.1.4.1.9590.100.1.2.315025815312003164908299178623944688446/1.3.6.1.4.1.9590.100.1.2.340775804311000418009238130120693249391/000000.dcm	The Cancer Imaging Archive	http://dx.doi.org/10.7937/K9/TCIA.2016.7O02S9CY	Standardized Train/Test splits	"Mass-Training_P_00160_RIGHT_MLO_1/1.3.6.1.4.1.9590.100.1.2.240534216710147389300301113783859104408/1.3.6.1.4.1.9590.100.1.2.129924188811574771321427078680801439600/000001.dcm
"	The Cancer Imaging Archive	http://dx.doi.org/10.7937/K9/TCIA.2016.7O02S9CY	Standardized Train/Test splits	Mass-Training_P_00160_RIGHT_MLO_1/1.3.6.1.4.1.9590.100.1.2.240534216710147389300301113783859104408/1.3.6.1.4.1.9590.100.1.2.129924188811574771321427078680801439600/000000.dcm	The Cancer Imaging Archive	http://dx.doi.org/10.7937/K9/TCIA.2016.7O02S9CY	
P_00160	Parse Semantic Features	Image Processing	P_00160.ics, P_00160_RIGHT_MLO_1.OVERLAY	mass_case_description_train_set.csv	The Cancer Imaging Archive	doi:10.7937/K9/TCIA.2016.7O02S9CY	http://dx.doi.org/10.7937/K9/TCIA.2016.7O02S9CY																					
P_00166	Image Decompression	Image Processing	P_00166_RIGHT_CC_1.LJPEG	P_00166_RIGHT_CC_1.dcm	The Cancer Imaging Archive	doi:10.7937/K9/TCIA.2016.7O02S9CY	http://dx.doi.org/10.7937/K9/TCIA.2016.7O02S9CY	Mass Segmentation	P_00166_RIGHT_CC_1.dcm	The Cancer Imaging Archive	http://dx.doi.org/10.7937/K9/TCIA.2016.7O02S9CY	Image cropping	mass_cases/cropped_images/P_00166_RIGHT_CC_1.dcm	The Cancer Imaging Archive	http://dx.doi.org/10.7937/K9/TCIA.2016.7O02S9CY	Data partition	Mass-Training_P_00166_RIGHT_CC/1.3.6.1.4.1.9590.100.1.2.283640436511329135007373582492392987252/1.3.6.1.4.1.9590.100.1.2.177573652111123485338375044102724613610/000000.dcm	The Cancer Imaging Archive	http://dx.doi.org/10.7937/K9/TCIA.2016.7O02S9CY	Standardized Train/Test splits	"Mass-Training_P_00166_RIGHT_CC_1/1.3.6.1.4.1.9590.100.1.2.189209352211947878718922353930660608994/1.3.6.1.4.1.9590.100.1.2.203459861012100249216430503683678513187/000001.dcm
"	The Cancer Imaging Archive	http://dx.doi.org/10.7937/K9/TCIA.2016.7O02S9CY	Standardized Train/Test splits	Mass-Training_P_00166_RIGHT_CC_1/1.3.6.1.4.1.9590.100.1.2.189209352211947878718922353930660608994/1.3.6.1.4.1.9590.100.1.2.203459861012100249216430503683678513187/000000.dcm	The Cancer Imaging Archive	http://dx.doi.org/10.7937/K9/TCIA.2016.7O02S9CY	
P_00166	Parse Semantic Features	Image Processing	P_00166.ics, P_00166_RIGHT_CC_1.OVERLAY	mass_case_description_train_set.csv	The Cancer Imaging Archive	doi:10.7937/K9/TCIA.2016.7O02S9CY	http://dx.doi.org/10.7937/K9/TCIA.2016.7O02S9CY																					
P_00166	Image Decompression	Image Processing	P_00166_RIGHT_MLO_1.LJPEG	P_00166_RIGHT_MLO_1.dcm	The Cancer Imaging Archive	doi:10.7937/K9/TCIA.2016.7O02S9CY	http://dx.doi.org/10.7937/K9/TCIA.2016.7O02S9CY	Mass Segmentation	P_00166_RIGHT_MLO_1.dcm	The Cancer Imaging Archive	http://dx.doi.org/10.7937/K9/TCIA.2016.7O02S9CY	Image cropping	mass_cases/cropped_images/P_00166_RIGHT_MLO_1.dcm	The Cancer Imaging Archive	http://dx.doi.org/10.7937/K9/TCIA.2016.7O02S9CY	Data partition	Mass-Training_P_00166_RIGHT_MLO/1.3.6.1.4.1.9590.100.1.2.327069350013411506403592318834120598294/1.3.6.1.4.1.9590.100.1.2.156019038911184838717696252502356740588/000000.dcm	The Cancer Imaging Archive	http://dx.doi.org/10.7937/K9/TCIA.2016.7O02S9CY	Standardized Train/Test splits	"Mass-Training_P_00166_RIGHT_MLO_1/1.3.6.1.4.1.9590.100.1.2.420527896512065792005755385893585775737/1.3.6.1.4.1.9590.100.1.2.203799461510143201801945750242481425662/000001.dcm
"	The Cancer Imaging Archive	http://dx.doi.org/10.7937/K9/TCIA.2016.7O02S9CY	Standardized Train/Test splits	Mass-Training_P_00166_RIGHT_MLO_1/1.3.6.1.4.1.9590.100.1.2.420527896512065792005755385893585775737/1.3.6.1.4.1.9590.100.1.2.203799461510143201801945750242481425662/000000.dcm	The Cancer Imaging Archive	http://dx.doi.org/10.7937/K9/TCIA.2016.7O02S9CY	
P_00166	Parse Semantic Features	Image Processing	P_00166.ics, P_00166_RIGHT_MLO_1.OVERLAY	mass_case_description_train_set.csv	The Cancer Imaging Archive	doi:10.7937/K9/TCIA.2016.7O02S9CY	http://dx.doi.org/10.7937/K9/TCIA.2016.7O02S9CY																					
P_00169	Image Decompression	Image Processing	P_00169_RIGHT_MLO_1.LJPEG	P_00169_RIGHT_MLO_1.dcm	The Cancer Imaging Archive	doi:10.7937/K9/TCIA.2016.7O02S9CY	http://dx.doi.org/10.7937/K9/TCIA.2016.7O02S9CY	Mass Segmentation	P_00169_RIGHT_MLO_1.dcm	The Cancer Imaging Archive	http://dx.doi.org/10.7937/K9/TCIA.2016.7O02S9CY	Image cropping	mass_cases/cropped_images/P_00169_RIGHT_MLO_1.dcm	The Cancer Imaging Archive	http://dx.doi.org/10.7937/K9/TCIA.2016.7O02S9CY	Data partition	Mass-Training_P_00169_RIGHT_MLO/1.3.6.1.4.1.9590.100.1.2.203650327112920108717144800433891376685/1.3.6.1.4.1.9590.100.1.2.205668534212671321410973920420058471838/000000.dcm	The Cancer Imaging Archive	http://dx.doi.org/10.7937/K9/TCIA.2016.7O02S9CY	Standardized Train/Test splits	"Mass-Training_P_00169_RIGHT_MLO_1/1.3.6.1.4.1.9590.100.1.2.21643938611424255725686729040108275457/1.3.6.1.4.1.9590.100.1.2.211787352512981510038595887742451657822/000001.dcm
"	The Cancer Imaging Archive	http://dx.doi.org/10.7937/K9/TCIA.2016.7O02S9CY	Standardized Train/Test splits	Mass-Training_P_00169_RIGHT_MLO_1/1.3.6.1.4.1.9590.100.1.2.21643938611424255725686729040108275457/1.3.6.1.4.1.9590.100.1.2.211787352512981510038595887742451657822/000000.dcm	The Cancer Imaging Archive	http://dx.doi.org/10.7937/K9/TCIA.2016.7O02S9CY	
P_00169	Parse Semantic Features	Image Processing	P_00169.ics, P_00169_RIGHT_MLO_1.OVERLAY	mass_case_description_train_set.csv	The Cancer Imaging Archive	doi:10.7937/K9/TCIA.2016.7O02S9CY	http://dx.doi.org/10.7937/K9/TCIA.2016.7O02S9CY																					
P_00172	Image Decompression	Image Processing	P_00172_LEFT_CC_1.LJPEG	P_00172_LEFT_CC_1.dcm	The Cancer Imaging Archive	doi:10.7937/K9/TCIA.2016.7O02S9CY	http://dx.doi.org/10.7937/K9/TCIA.2016.7O02S9CY	Mass Segmentation	P_00172_LEFT_CC_1.dcm	The Cancer Imaging Archive	http://dx.doi.org/10.7937/K9/TCIA.2016.7O02S9CY	Image cropping	mass_cases/cropped_images/P_00172_LEFT_CC_1.dcm	The Cancer Imaging Archive	http://dx.doi.org/10.7937/K9/TCIA.2016.7O02S9CY	Data partition	Mass-Training_P_00172_LEFT_CC/1.3.6.1.4.1.9590.100.1.2.293909870413266667413557129510054219856/1.3.6.1.4.1.9590.100.1.2.36835724411324568535216797843641270234/000000.dcm	The Cancer Imaging Archive	http://dx.doi.org/10.7937/K9/TCIA.2016.7O02S9CY	Standardized Train/Test splits	"Mass-Training_P_00172_LEFT_CC_1/1.3.6.1.4.1.9590.100.1.2.379220172012546679105579549680779655827/1.3.6.1.4.1.9590.100.1.2.371831172612710422511524138301886759424/000001.dcm
"	The Cancer Imaging Archive	http://dx.doi.org/10.7937/K9/TCIA.2016.7O02S9CY	Standardized Train/Test splits	Mass-Training_P_00172_LEFT_CC_1/1.3.6.1.4.1.9590.100.1.2.379220172012546679105579549680779655827/1.3.6.1.4.1.9590.100.1.2.371831172612710422511524138301886759424/000000.dcm	The Cancer Imaging Archive	http://dx.doi.org/10.7937/K9/TCIA.2016.7O02S9CY	
P_00172	Parse Semantic Features	Image Processing	P_00172.ics, P_00172_LEFT_CC_1.OVERLAY	mass_case_description_train_set.csv	The Cancer Imaging Archive	doi:10.7937/K9/TCIA.2016.7O02S9CY	http://dx.doi.org/10.7937/K9/TCIA.2016.7O02S9CY																					
P_00172	Image Decompression	Image Processing	P_00172_LEFT_MLO_1.LJPEG	P_00172_LEFT_MLO_1.dcm	The Cancer Imaging Archive	doi:10.7937/K9/TCIA.2016.7O02S9CY	http://dx.doi.org/10.7937/K9/TCIA.2016.7O02S9CY	Mass Segmentation	P_00172_LEFT_MLO_1.dcm	The Cancer Imaging Archive	http://dx.doi.org/10.7937/K9/TCIA.2016.7O02S9CY	Image cropping	mass_cases/cropped_images/P_00172_LEFT_MLO_1.dcm	The Cancer Imaging Archive	http://dx.doi.org/10.7937/K9/TCIA.2016.7O02S9CY	Data partition	Mass-Training_P_00172_LEFT_MLO/1.3.6.1.4.1.9590.100.1.2.151378828313384469139561645404078184870/1.3.6.1.4.1.9590.100.1.2.387619206511012578240443721540293303242/000000.dcm	The Cancer Imaging Archive	http://dx.doi.org/10.7937/K9/TCIA.2016.7O02S9CY	Standardized Train/Test splits	"Mass-Training_P_00172_LEFT_MLO_1/1.3.6.1.4.1.9590.100.1.2.133174230112459075241003542322579598123/1.3.6.1.4.1.9590.100.1.2.151222848112114961241124622700995714894/000001.dcm
"	The Cancer Imaging Archive	http://dx.doi.org/10.7937/K9/TCIA.2016.7O02S9CY	Standardized Train/Test splits	Mass-Training_P_00172_LEFT_MLO_1/1.3.6.1.4.1.9590.100.1.2.133174230112459075241003542322579598123/1.3.6.1.4.1.9590.100.1.2.151222848112114961241124622700995714894/000000.dcm	The Cancer Imaging Archive	http://dx.doi.org/10.7937/K9/TCIA.2016.7O02S9CY	
P_00172	Parse Semantic Features	Image Processing	P_00172.ics, P_00172_LEFT_MLO_1.OVERLAY	mass_case_description_train_set.csv	The Cancer Imaging Archive	doi:10.7937/K9/TCIA.2016.7O02S9CY	http://dx.doi.org/10.7937/K9/TCIA.2016.7O02S9CY																					
P_00174	Image Decompression	Image Processing	P_00174_RIGHT_CC_1.LJPEG	P_00174_RIGHT_CC_1.dcm	The Cancer Imaging Archive	doi:10.7937/K9/TCIA.2016.7O02S9CY	http://dx.doi.org/10.7937/K9/TCIA.2016.7O02S9CY	Mass Segmentation	P_00174_RIGHT_CC_1.dcm	The Cancer Imaging Archive	http://dx.doi.org/10.7937/K9/TCIA.2016.7O02S9CY	Image cropping	mass_cases/cropped_images/P_00174_RIGHT_CC_1.dcm	The Cancer Imaging Archive	http://dx.doi.org/10.7937/K9/TCIA.2016.7O02S9CY	Data partition	Mass-Training_P_00174_RIGHT_CC/1.3.6.1.4.1.9590.100.1.2.41471268211833606930594172463623806104/1.3.6.1.4.1.9590.100.1.2.343844464011434743603346651344062225716/000000.dcm	The Cancer Imaging Archive	http://dx.doi.org/10.7937/K9/TCIA.2016.7O02S9CY	Standardized Train/Test splits	"Mass-Training_P_00174_RIGHT_CC_1/1.3.6.1.4.1.9590.100.1.2.276864239912737992710042147114020096664/1.3.6.1.4.1.9590.100.1.2.65325031513928234034300986042816882049/000001.dcm
"	The Cancer Imaging Archive	http://dx.doi.org/10.7937/K9/TCIA.2016.7O02S9CY	Standardized Train/Test splits	Mass-Training_P_00174_RIGHT_CC_1/1.3.6.1.4.1.9590.100.1.2.276864239912737992710042147114020096664/1.3.6.1.4.1.9590.100.1.2.65325031513928234034300986042816882049/000000.dcm	The Cancer Imaging Archive	http://dx.doi.org/10.7937/K9/TCIA.2016.7O02S9CY	
P_00174	Parse Semantic Features	Image Processing	P_00174.ics, P_00174_RIGHT_CC_1.OVERLAY	mass_case_description_train_set.csv	The Cancer Imaging Archive	doi:10.7937/K9/TCIA.2016.7O02S9CY	http://dx.doi.org/10.7937/K9/TCIA.2016.7O02S9CY																					
P_00174	Image Decompression	Image Processing	P_00174_RIGHT_MLO_1.LJPEG	P_00174_RIGHT_MLO_1.dcm	The Cancer Imaging Archive	doi:10.7937/K9/TCIA.2016.7O02S9CY	http://dx.doi.org/10.7937/K9/TCIA.2016.7O02S9CY	Mass Segmentation	P_00174_RIGHT_MLO_1.dcm	The Cancer Imaging Archive	http://dx.doi.org/10.7937/K9/TCIA.2016.7O02S9CY	Image cropping	mass_cases/cropped_images/P_00174_RIGHT_MLO_1.dcm	The Cancer Imaging Archive	http://dx.doi.org/10.7937/K9/TCIA.2016.7O02S9CY	Data partition	Mass-Training_P_00174_RIGHT_MLO/1.3.6.1.4.1.9590.100.1.2.315566131110644745318586617962285754440/1.3.6.1.4.1.9590.100.1.2.44065475811569696824006401280610368950/000000.dcm	The Cancer Imaging Archive	http://dx.doi.org/10.7937/K9/TCIA.2016.7O02S9CY	Standardized Train/Test splits	"Mass-Training_P_00174_RIGHT_MLO_1/1.3.6.1.4.1.9590.100.1.2.114059836810918981007638268784076805398/1.3.6.1.4.1.9590.100.1.2.80724077612045866442150626872627771405/000001.dcm
"	The Cancer Imaging Archive	http://dx.doi.org/10.7937/K9/TCIA.2016.7O02S9CY	Standardized Train/Test splits	Mass-Training_P_00174_RIGHT_MLO_1/1.3.6.1.4.1.9590.100.1.2.114059836810918981007638268784076805398/1.3.6.1.4.1.9590.100.1.2.80724077612045866442150626872627771405/000000.dcm	The Cancer Imaging Archive	http://dx.doi.org/10.7937/K9/TCIA.2016.7O02S9CY	
P_00174	Parse Semantic Features	Image Processing	P_00174.ics, P_00174_RIGHT_MLO_1.OVERLAY	mass_case_description_train_set.csv	The Cancer Imaging Archive	doi:10.7937/K9/TCIA.2016.7O02S9CY	http://dx.doi.org/10.7937/K9/TCIA.2016.7O02S9CY																					
P_00175	Image Decompression	Image Processing	P_00175_RIGHT_CC_1.LJPEG	P_00175_RIGHT_CC_1.dcm	The Cancer Imaging Archive	doi:10.7937/K9/TCIA.2016.7O02S9CY	http://dx.doi.org/10.7937/K9/TCIA.2016.7O02S9CY	Mass Segmentation	P_00175_RIGHT_CC_1.dcm	The Cancer Imaging Archive	http://dx.doi.org/10.7937/K9/TCIA.2016.7O02S9CY	Image cropping	mass_cases/cropped_images/P_00175_RIGHT_CC_1.dcm	The Cancer Imaging Archive	http://dx.doi.org/10.7937/K9/TCIA.2016.7O02S9CY	Data partition	Mass-Training_P_00175_RIGHT_CC/1.3.6.1.4.1.9590.100.1.2.209797481211842880915170098231545766095/1.3.6.1.4.1.9590.100.1.2.93103775912979378931517559581790090126/000000.dcm	The Cancer Imaging Archive	http://dx.doi.org/10.7937/K9/TCIA.2016.7O02S9CY	Standardized Train/Test splits	"Mass-Training_P_00175_RIGHT_CC_1/1.3.6.1.4.1.9590.100.1.2.269900866511833259117939363171586590580/1.3.6.1.4.1.9590.100.1.2.330863027712269104931361000124111428066/000001.dcm
"	The Cancer Imaging Archive	http://dx.doi.org/10.7937/K9/TCIA.2016.7O02S9CY	Standardized Train/Test splits	Mass-Training_P_00175_RIGHT_CC_1/1.3.6.1.4.1.9590.100.1.2.269900866511833259117939363171586590580/1.3.6.1.4.1.9590.100.1.2.330863027712269104931361000124111428066/000000.dcm	The Cancer Imaging Archive	http://dx.doi.org/10.7937/K9/TCIA.2016.7O02S9CY	
P_00175	Parse Semantic Features	Image Processing	P_00175.ics, P_00175_RIGHT_CC_1.OVERLAY	mass_case_description_train_set.csv	The Cancer Imaging Archive	doi:10.7937/K9/TCIA.2016.7O02S9CY	http://dx.doi.org/10.7937/K9/TCIA.2016.7O02S9CY																					
P_00175	Image Decompression	Image Processing	P_00175_RIGHT_MLO_1.LJPEG	P_00175_RIGHT_MLO_1.dcm	The Cancer Imaging Archive	doi:10.7937/K9/TCIA.2016.7O02S9CY	http://dx.doi.org/10.7937/K9/TCIA.2016.7O02S9CY	Mass Segmentation	P_00175_RIGHT_MLO_1.dcm	The Cancer Imaging Archive	http://dx.doi.org/10.7937/K9/TCIA.2016.7O02S9CY	Image cropping	mass_cases/cropped_images/P_00175_RIGHT_MLO_1.dcm	The Cancer Imaging Archive	http://dx.doi.org/10.7937/K9/TCIA.2016.7O02S9CY	Data partition	Mass-Training_P_00175_RIGHT_MLO/1.3.6.1.4.1.9590.100.1.2.368306436111464389534100957750671742564/1.3.6.1.4.1.9590.100.1.2.252111322010927493022197164842528938327/000000.dcm	The Cancer Imaging Archive	http://dx.doi.org/10.7937/K9/TCIA.2016.7O02S9CY	Standardized Train/Test splits	"Mass-Training_P_00175_RIGHT_MLO_1/1.3.6.1.4.1.9590.100.1.2.77308815212071554942325034574128548616/1.3.6.1.4.1.9590.100.1.2.408806494811083312410575883800551416216/000001.dcm
"	The Cancer Imaging Archive	http://dx.doi.org/10.7937/K9/TCIA.2016.7O02S9CY	Standardized Train/Test splits	Mass-Training_P_00175_RIGHT_MLO_1/1.3.6.1.4.1.9590.100.1.2.77308815212071554942325034574128548616/1.3.6.1.4.1.9590.100.1.2.408806494811083312410575883800551416216/000000.dcm	The Cancer Imaging Archive	http://dx.doi.org/10.7937/K9/TCIA.2016.7O02S9CY	
P_00175	Parse Semantic Features	Image Processing	P_00175.ics, P_00175_RIGHT_MLO_1.OVERLAY	mass_case_description_train_set.csv	The Cancer Imaging Archive	doi:10.7937/K9/TCIA.2016.7O02S9CY	http://dx.doi.org/10.7937/K9/TCIA.2016.7O02S9CY																					
P_00187	Image Decompression	Image Processing	P_00187_LEFT_CC_1.LJPEG	P_00187_LEFT_CC_1.dcm	The Cancer Imaging Archive	doi:10.7937/K9/TCIA.2016.7O02S9CY	http://dx.doi.org/10.7937/K9/TCIA.2016.7O02S9CY	Mass Segmentation	P_00187_LEFT_CC_1.dcm	The Cancer Imaging Archive	http://dx.doi.org/10.7937/K9/TCIA.2016.7O02S9CY	Image cropping	mass_cases/cropped_images/P_00187_LEFT_CC_1.dcm	The Cancer Imaging Archive	http://dx.doi.org/10.7937/K9/TCIA.2016.7O02S9CY	Data partition	Mass-Training_P_00187_LEFT_CC/1.3.6.1.4.1.9590.100.1.2.123761474712947251509146292712978304257/1.3.6.1.4.1.9590.100.1.2.101838604411514372224355857201121413540/000000.dcm	The Cancer Imaging Archive	http://dx.doi.org/10.7937/K9/TCIA.2016.7O02S9CY	Standardized Train/Test splits	"Mass-Training_P_00187_LEFT_CC_1/1.3.6.1.4.1.9590.100.1.2.199497439513342908311641909072292485364/1.3.6.1.4.1.9590.100.1.2.141154201412221721627679448533949825005/000001.dcm
"	The Cancer Imaging Archive	http://dx.doi.org/10.7937/K9/TCIA.2016.7O02S9CY	Standardized Train/Test splits	Mass-Training_P_00187_LEFT_CC_1/1.3.6.1.4.1.9590.100.1.2.199497439513342908311641909072292485364/1.3.6.1.4.1.9590.100.1.2.141154201412221721627679448533949825005/000000.dcm	The Cancer Imaging Archive	http://dx.doi.org/10.7937/K9/TCIA.2016.7O02S9CY	
P_00187	Parse Semantic Features	Image Processing	P_00187.ics, P_00187_LEFT_CC_1.OVERLAY	mass_case_description_train_set.csv	The Cancer Imaging Archive	doi:10.7937/K9/TCIA.2016.7O02S9CY	http://dx.doi.org/10.7937/K9/TCIA.2016.7O02S9CY																					
P_00187	Image Decompression	Image Processing	P_00187_LEFT_MLO_1.LJPEG	P_00187_LEFT_MLO_1.dcm	The Cancer Imaging Archive	doi:10.7937/K9/TCIA.2016.7O02S9CY	http://dx.doi.org/10.7937/K9/TCIA.2016.7O02S9CY	Mass Segmentation	P_00187_LEFT_MLO_1.dcm	The Cancer Imaging Archive	http://dx.doi.org/10.7937/K9/TCIA.2016.7O02S9CY	Image cropping	mass_cases/cropped_images/P_00187_LEFT_MLO_1.dcm	The Cancer Imaging Archive	http://dx.doi.org/10.7937/K9/TCIA.2016.7O02S9CY	Data partition	Mass-Training_P_00187_LEFT_MLO/1.3.6.1.4.1.9590.100.1.2.282079641712305353015343530352605684298/1.3.6.1.4.1.9590.100.1.2.160090908610489507721266482061808282031/000000.dcm	The Cancer Imaging Archive	http://dx.doi.org/10.7937/K9/TCIA.2016.7O02S9CY	Standardized Train/Test splits	"Mass-Training_P_00187_LEFT_MLO_1/1.3.6.1.4.1.9590.100.1.2.5550354013164935941996287283235051557/1.3.6.1.4.1.9590.100.1.2.408717752112194029820042469651336895319/000001.dcm
"	The Cancer Imaging Archive	http://dx.doi.org/10.7937/K9/TCIA.2016.7O02S9CY	Standardized Train/Test splits	Mass-Training_P_00187_LEFT_MLO_1/1.3.6.1.4.1.9590.100.1.2.5550354013164935941996287283235051557/1.3.6.1.4.1.9590.100.1.2.408717752112194029820042469651336895319/000000.dcm	The Cancer Imaging Archive	http://dx.doi.org/10.7937/K9/TCIA.2016.7O02S9CY	
P_00187	Parse Semantic Features	Image Processing	P_00187.ics, P_00187_LEFT_MLO_1.OVERLAY	mass_case_description_train_set.csv	The Cancer Imaging Archive	doi:10.7937/K9/TCIA.2016.7O02S9CY	http://dx.doi.org/10.7937/K9/TCIA.2016.7O02S9CY																					
P_00190	Image Decompression	Image Processing	P_00190_LEFT_MLO_1.LJPEG	P_00190_LEFT_MLO_1.dcm	The Cancer Imaging Archive	doi:10.7937/K9/TCIA.2016.7O02S9CY	http://dx.doi.org/10.7937/K9/TCIA.2016.7O02S9CY	Mass Segmentation	P_00190_LEFT_MLO_1.dcm	The Cancer Imaging Archive	http://dx.doi.org/10.7937/K9/TCIA.2016.7O02S9CY	Image cropping	mass_cases/cropped_images/P_00190_LEFT_MLO_1.dcm	The Cancer Imaging Archive	http://dx.doi.org/10.7937/K9/TCIA.2016.7O02S9CY	Data partition	Mass-Training_P_00190_LEFT_MLO/1.3.6.1.4.1.9590.100.1.2.230473664412437932214685154692399633299/1.3.6.1.4.1.9590.100.1.2.44010144711160704136767640560687663719/000000.dcm	The Cancer Imaging Archive	http://dx.doi.org/10.7937/K9/TCIA.2016.7O02S9CY	Standardized Train/Test splits	"Mass-Training_P_00190_LEFT_MLO_1/1.3.6.1.4.1.9590.100.1.2.126740870913351323415462560400247635532/1.3.6.1.4.1.9590.100.1.2.44772073311287511440383530811644318679/000001.dcm
"	The Cancer Imaging Archive	http://dx.doi.org/10.7937/K9/TCIA.2016.7O02S9CY	Standardized Train/Test splits	Mass-Training_P_00190_LEFT_MLO_1/1.3.6.1.4.1.9590.100.1.2.126740870913351323415462560400247635532/1.3.6.1.4.1.9590.100.1.2.44772073311287511440383530811644318679/000000.dcm	The Cancer Imaging Archive	http://dx.doi.org/10.7937/K9/TCIA.2016.7O02S9CY	
P_00190	Parse Semantic Features	Image Processing	P_00190.ics, P_00190_LEFT_MLO_1.OVERLAY	mass_case_description_train_set.csv	The Cancer Imaging Archive	doi:10.7937/K9/TCIA.2016.7O02S9CY	http://dx.doi.org/10.7937/K9/TCIA.2016.7O02S9CY																					
P_00199	Image Decompression	Image Processing	P_00199_LEFT_CC_1.LJPEG	P_00199_LEFT_CC_1.dcm	The Cancer Imaging Archive	doi:10.7937/K9/TCIA.2016.7O02S9CY	http://dx.doi.org/10.7937/K9/TCIA.2016.7O02S9CY	Mass Segmentation	P_00199_LEFT_CC_1.dcm	The Cancer Imaging Archive	http://dx.doi.org/10.7937/K9/TCIA.2016.7O02S9CY	Image cropping	mass_cases/cropped_images/P_00199_LEFT_CC_1.dcm	The Cancer Imaging Archive	http://dx.doi.org/10.7937/K9/TCIA.2016.7O02S9CY	Data partition	Mass-Training_P_00199_LEFT_CC/1.3.6.1.4.1.9590.100.1.2.175675097312304831626363964632008753329/1.3.6.1.4.1.9590.100.1.2.55224244610875599704160652042845114695/000000.dcm	The Cancer Imaging Archive	http://dx.doi.org/10.7937/K9/TCIA.2016.7O02S9CY	Standardized Train/Test splits	"Mass-Training_P_00199_LEFT_CC_1/1.3.6.1.4.1.9590.100.1.2.166756718512482450322589538920922454445/1.3.6.1.4.1.9590.100.1.2.255342706011950247106132187122478295455/000001.dcm
"	The Cancer Imaging Archive	http://dx.doi.org/10.7937/K9/TCIA.2016.7O02S9CY	Standardized Train/Test splits	Mass-Training_P_00199_LEFT_CC_1/1.3.6.1.4.1.9590.100.1.2.166756718512482450322589538920922454445/1.3.6.1.4.1.9590.100.1.2.255342706011950247106132187122478295455/000000.dcm	The Cancer Imaging Archive	http://dx.doi.org/10.7937/K9/TCIA.2016.7O02S9CY	
P_00199	Parse Semantic Features	Image Processing	P_00199.ics, P_00199_LEFT_CC_1.OVERLAY	mass_case_description_train_set.csv	The Cancer Imaging Archive	doi:10.7937/K9/TCIA.2016.7O02S9CY	http://dx.doi.org/10.7937/K9/TCIA.2016.7O02S9CY																					
P_00199	Image Decompression	Image Processing	P_00199_LEFT_MLO_1.LJPEG	P_00199_LEFT_MLO_1.dcm	The Cancer Imaging Archive	doi:10.7937/K9/TCIA.2016.7O02S9CY	http://dx.doi.org/10.7937/K9/TCIA.2016.7O02S9CY	Mass Segmentation	P_00199_LEFT_MLO_1.dcm	The Cancer Imaging Archive	http://dx.doi.org/10.7937/K9/TCIA.2016.7O02S9CY	Image cropping	mass_cases/cropped_images/P_00199_LEFT_MLO_1.dcm	The Cancer Imaging Archive	http://dx.doi.org/10.7937/K9/TCIA.2016.7O02S9CY	Data partition	Mass-Training_P_00199_LEFT_MLO/1.3.6.1.4.1.9590.100.1.2.161447484311672712438542885193083775061/1.3.6.1.4.1.9590.100.1.2.236343279511292525310799085030972923528/000000.dcm	The Cancer Imaging Archive	http://dx.doi.org/10.7937/K9/TCIA.2016.7O02S9CY	Standardized Train/Test splits	"Mass-Training_P_00199_LEFT_MLO_1/1.3.6.1.4.1.9590.100.1.2.147654901612053919533722697530855031646/1.3.6.1.4.1.9590.100.1.2.375750281512821445331731529121143204781/000001.dcm
"	The Cancer Imaging Archive	http://dx.doi.org/10.7937/K9/TCIA.2016.7O02S9CY	Standardized Train/Test splits	Mass-Training_P_00199_LEFT_MLO_1/1.3.6.1.4.1.9590.100.1.2.147654901612053919533722697530855031646/1.3.6.1.4.1.9590.100.1.2.375750281512821445331731529121143204781/000000.dcm	The Cancer Imaging Archive	http://dx.doi.org/10.7937/K9/TCIA.2016.7O02S9CY	
P_00199	Parse Semantic Features	Image Processing	P_00199.ics, P_00199_LEFT_MLO_1.OVERLAY	mass_case_description_train_set.csv	The Cancer Imaging Archive	doi:10.7937/K9/TCIA.2016.7O02S9CY	http://dx.doi.org/10.7937/K9/TCIA.2016.7O02S9CY																					
P_00205	Image Decompression	Image Processing	P_00205_RIGHT_CC_1.LJPEG	P_00205_RIGHT_CC_1.dcm	The Cancer Imaging Archive	doi:10.7937/K9/TCIA.2016.7O02S9CY	http://dx.doi.org/10.7937/K9/TCIA.2016.7O02S9CY	Mass Segmentation	P_00205_RIGHT_CC_1.dcm	The Cancer Imaging Archive	http://dx.doi.org/10.7937/K9/TCIA.2016.7O02S9CY	Image cropping	mass_cases/cropped_images/P_00205_RIGHT_CC_1.dcm	The Cancer Imaging Archive	http://dx.doi.org/10.7937/K9/TCIA.2016.7O02S9CY	Data partition	Mass-Training_P_00205_RIGHT_CC/1.3.6.1.4.1.9590.100.1.2.290773800111701267735527847921237306911/1.3.6.1.4.1.9590.100.1.2.209511740813088290515918209802134579622/000000.dcm	The Cancer Imaging Archive	http://dx.doi.org/10.7937/K9/TCIA.2016.7O02S9CY	Standardized Train/Test splits	"Mass-Training_P_00205_RIGHT_CC_1/1.3.6.1.4.1.9590.100.1.2.196454826310928845836335679200792055875/1.3.6.1.4.1.9590.100.1.2.78314938912059020203440103860685003992/000001.dcm
"	The Cancer Imaging Archive	http://dx.doi.org/10.7937/K9/TCIA.2016.7O02S9CY	Standardized Train/Test splits	Mass-Training_P_00205_RIGHT_CC_1/1.3.6.1.4.1.9590.100.1.2.196454826310928845836335679200792055875/1.3.6.1.4.1.9590.100.1.2.78314938912059020203440103860685003992/000000.dcm	The Cancer Imaging Archive	http://dx.doi.org/10.7937/K9/TCIA.2016.7O02S9CY	
P_00205	Parse Semantic Features	Image Processing	P_00205.ics, P_00205_RIGHT_CC_1.OVERLAY	mass_case_description_train_set.csv	The Cancer Imaging Archive	doi:10.7937/K9/TCIA.2016.7O02S9CY	http://dx.doi.org/10.7937/K9/TCIA.2016.7O02S9CY																					
P_00205	Image Decompression	Image Processing	P_00205_RIGHT_MLO_1.LJPEG	P_00205_RIGHT_MLO_1.dcm	The Cancer Imaging Archive	doi:10.7937/K9/TCIA.2016.7O02S9CY	http://dx.doi.org/10.7937/K9/TCIA.2016.7O02S9CY	Mass Segmentation	P_00205_RIGHT_MLO_1.dcm	The Cancer Imaging Archive	http://dx.doi.org/10.7937/K9/TCIA.2016.7O02S9CY	Image cropping	mass_cases/cropped_images/P_00205_RIGHT_MLO_1.dcm	The Cancer Imaging Archive	http://dx.doi.org/10.7937/K9/TCIA.2016.7O02S9CY	Data partition	Mass-Training_P_00205_RIGHT_MLO/1.3.6.1.4.1.9590.100.1.2.423057743211949267015276796553398776953/1.3.6.1.4.1.9590.100.1.2.47853905212613770720342330132409520084/000000.dcm	The Cancer Imaging Archive	http://dx.doi.org/10.7937/K9/TCIA.2016.7O02S9CY	Standardized Train/Test splits	"Mass-Training_P_00205_RIGHT_MLO_1/1.3.6.1.4.1.9590.100.1.2.48605381012071257416397370063331717191/1.3.6.1.4.1.9590.100.1.2.232421877212327018405500215070287249406/000001.dcm
"	The Cancer Imaging Archive	http://dx.doi.org/10.7937/K9/TCIA.2016.7O02S9CY	Standardized Train/Test splits	Mass-Training_P_00205_RIGHT_MLO_1/1.3.6.1.4.1.9590.100.1.2.48605381012071257416397370063331717191/1.3.6.1.4.1.9590.100.1.2.232421877212327018405500215070287249406/000000.dcm	The Cancer Imaging Archive	http://dx.doi.org/10.7937/K9/TCIA.2016.7O02S9CY	
P_00205	Parse Semantic Features	Image Processing	P_00205.ics, P_00205_RIGHT_MLO_1.OVERLAY	mass_case_description_train_set.csv	The Cancer Imaging Archive	doi:10.7937/K9/TCIA.2016.7O02S9CY	http://dx.doi.org/10.7937/K9/TCIA.2016.7O02S9CY																					
P_00206	Image Decompression	Image Processing	P_00206_RIGHT_MLO_1.LJPEG	P_00206_RIGHT_MLO_1.dcm	The Cancer Imaging Archive	doi:10.7937/K9/TCIA.2016.7O02S9CY	http://dx.doi.org/10.7937/K9/TCIA.2016.7O02S9CY	Mass Segmentation	P_00206_RIGHT_MLO_1.dcm	The Cancer Imaging Archive	http://dx.doi.org/10.7937/K9/TCIA.2016.7O02S9CY	Image cropping	mass_cases/cropped_images/P_00206_RIGHT_MLO_1.dcm	The Cancer Imaging Archive	http://dx.doi.org/10.7937/K9/TCIA.2016.7O02S9CY	Data partition	Mass-Training_P_00206_RIGHT_MLO/1.3.6.1.4.1.9590.100.1.2.292142869812660565215256856640254140097/1.3.6.1.4.1.9590.100.1.2.267291556412160363528156376372440492414/000000.dcm	The Cancer Imaging Archive	http://dx.doi.org/10.7937/K9/TCIA.2016.7O02S9CY	Standardized Train/Test splits	"Mass-Training_P_00206_RIGHT_MLO_1/1.3.6.1.4.1.9590.100.1.2.294633801012992507215623023861218562345/1.3.6.1.4.1.9590.100.1.2.66283823511111041834706461471467721063/000001.dcm
"	The Cancer Imaging Archive	http://dx.doi.org/10.7937/K9/TCIA.2016.7O02S9CY	Standardized Train/Test splits	Mass-Training_P_00206_RIGHT_MLO_1/1.3.6.1.4.1.9590.100.1.2.294633801012992507215623023861218562345/1.3.6.1.4.1.9590.100.1.2.66283823511111041834706461471467721063/000000.dcm	The Cancer Imaging Archive	http://dx.doi.org/10.7937/K9/TCIA.2016.7O02S9CY	
P_00206	Parse Semantic Features	Image Processing	P_00206.ics, P_00206_RIGHT_MLO_1.OVERLAY	mass_case_description_train_set.csv	The Cancer Imaging Archive	doi:10.7937/K9/TCIA.2016.7O02S9CY	http://dx.doi.org/10.7937/K9/TCIA.2016.7O02S9CY																					
P_00207	Image Decompression	Image Processing	P_00207_LEFT_CC_1.LJPEG	P_00207_LEFT_CC_1.dcm	The Cancer Imaging Archive	doi:10.7937/K9/TCIA.2016.7O02S9CY	http://dx.doi.org/10.7937/K9/TCIA.2016.7O02S9CY	Mass Segmentation	P_00207_LEFT_CC_1.dcm	The Cancer Imaging Archive	http://dx.doi.org/10.7937/K9/TCIA.2016.7O02S9CY	Image cropping	mass_cases/cropped_images/P_00207_LEFT_CC_1.dcm	The Cancer Imaging Archive	http://dx.doi.org/10.7937/K9/TCIA.2016.7O02S9CY	Data partition	Mass-Training_P_00207_LEFT_CC/1.3.6.1.4.1.9590.100.1.2.404245205212382101242480802902495194476/1.3.6.1.4.1.9590.100.1.2.252718871411822036139213438773416034416/000000.dcm	The Cancer Imaging Archive	http://dx.doi.org/10.7937/K9/TCIA.2016.7O02S9CY	Standardized Train/Test splits	"Mass-Training_P_00207_LEFT_CC_1/1.3.6.1.4.1.9590.100.1.2.370140797111111538812606524560210878797/1.3.6.1.4.1.9590.100.1.2.265955531311195444900095461721100418395/000001.dcm
"	The Cancer Imaging Archive	http://dx.doi.org/10.7937/K9/TCIA.2016.7O02S9CY	Standardized Train/Test splits	Mass-Training_P_00207_LEFT_CC_1/1.3.6.1.4.1.9590.100.1.2.370140797111111538812606524560210878797/1.3.6.1.4.1.9590.100.1.2.265955531311195444900095461721100418395/000000.dcm	The Cancer Imaging Archive	http://dx.doi.org/10.7937/K9/TCIA.2016.7O02S9CY	
P_00207	Parse Semantic Features	Image Processing	P_00207.ics, P_00207_LEFT_CC_1.OVERLAY	mass_case_description_train_set.csv	The Cancer Imaging Archive	doi:10.7937/K9/TCIA.2016.7O02S9CY	http://dx.doi.org/10.7937/K9/TCIA.2016.7O02S9CY																					
P_00207	Image Decompression	Image Processing	P_00207_LEFT_CC_2.LJPEG	P_00207_LEFT_CC_2.dcm	The Cancer Imaging Archive	doi:10.7937/K9/TCIA.2016.7O02S9CY	http://dx.doi.org/10.7937/K9/TCIA.2016.7O02S9CY	Mass Segmentation	P_00207_LEFT_CC_2.dcm	The Cancer Imaging Archive	http://dx.doi.org/10.7937/K9/TCIA.2016.7O02S9CY	Image cropping	mass_cases/cropped_images/P_00207_LEFT_CC_2.dcm	The Cancer Imaging Archive	http://dx.doi.org/10.7937/K9/TCIA.2016.7O02S9CY	Data partition	Mass-Training_P_00207_LEFT_CC/1.3.6.1.4.1.9590.100.1.2.404245205212382101242480802902495194476/1.3.6.1.4.1.9590.100.1.2.252718871411822036139213438773416034416/000000.dcm	The Cancer Imaging Archive	http://dx.doi.org/10.7937/K9/TCIA.2016.7O02S9CY	Standardized Train/Test splits	"Mass-Training_P_00207_LEFT_CC_2/1.3.6.1.4.1.9590.100.1.2.286846250112948617234120823293730645635/1.3.6.1.4.1.9590.100.1.2.269729800910960733637166918561189565850/000001.dcm
"	The Cancer Imaging Archive	http://dx.doi.org/10.7937/K9/TCIA.2016.7O02S9CY	Standardized Train/Test splits	Mass-Training_P_00207_LEFT_CC_2/1.3.6.1.4.1.9590.100.1.2.286846250112948617234120823293730645635/1.3.6.1.4.1.9590.100.1.2.269729800910960733637166918561189565850/000000.dcm	The Cancer Imaging Archive	http://dx.doi.org/10.7937/K9/TCIA.2016.7O02S9CY	
P_00207	Parse Semantic Features	Image Processing	P_00207.ics, P_00207_LEFT_CC_2.OVERLAY	mass_case_description_train_set.csv	The Cancer Imaging Archive	doi:10.7937/K9/TCIA.2016.7O02S9CY	http://dx.doi.org/10.7937/K9/TCIA.2016.7O02S9CY																					
P_00207	Image Decompression	Image Processing	P_00207_LEFT_CC_3.LJPEG	P_00207_LEFT_CC_3.dcm	The Cancer Imaging Archive	doi:10.7937/K9/TCIA.2016.7O02S9CY	http://dx.doi.org/10.7937/K9/TCIA.2016.7O02S9CY	Mass Segmentation	P_00207_LEFT_CC_3.dcm	The Cancer Imaging Archive	http://dx.doi.org/10.7937/K9/TCIA.2016.7O02S9CY	Image cropping	mass_cases/cropped_images/P_00207_LEFT_CC_3.dcm	The Cancer Imaging Archive	http://dx.doi.org/10.7937/K9/TCIA.2016.7O02S9CY	Data partition	Mass-Training_P_00207_LEFT_CC/1.3.6.1.4.1.9590.100.1.2.404245205212382101242480802902495194476/1.3.6.1.4.1.9590.100.1.2.252718871411822036139213438773416034416/000000.dcm	The Cancer Imaging Archive	http://dx.doi.org/10.7937/K9/TCIA.2016.7O02S9CY	Standardized Train/Test splits	"Mass-Training_P_00207_LEFT_CC_3/1.3.6.1.4.1.9590.100.1.2.110952761812054643535318829073024342623/1.3.6.1.4.1.9590.100.1.2.238906451512603209902508886072975629845/000001.dcm
"	The Cancer Imaging Archive	http://dx.doi.org/10.7937/K9/TCIA.2016.7O02S9CY	Standardized Train/Test splits	Mass-Training_P_00207_LEFT_CC_3/1.3.6.1.4.1.9590.100.1.2.110952761812054643535318829073024342623/1.3.6.1.4.1.9590.100.1.2.238906451512603209902508886072975629845/000000.dcm	The Cancer Imaging Archive	http://dx.doi.org/10.7937/K9/TCIA.2016.7O02S9CY	
P_00207	Parse Semantic Features	Image Processing	P_00207.ics, P_00207_LEFT_CC_3.OVERLAY	mass_case_description_train_set.csv	The Cancer Imaging Archive	doi:10.7937/K9/TCIA.2016.7O02S9CY	http://dx.doi.org/10.7937/K9/TCIA.2016.7O02S9CY																					
P_00207	Image Decompression	Image Processing	P_00207_LEFT_MLO_1.LJPEG	P_00207_LEFT_MLO_1.dcm	The Cancer Imaging Archive	doi:10.7937/K9/TCIA.2016.7O02S9CY	http://dx.doi.org/10.7937/K9/TCIA.2016.7O02S9CY	Mass Segmentation	P_00207_LEFT_MLO_1.dcm	The Cancer Imaging Archive	http://dx.doi.org/10.7937/K9/TCIA.2016.7O02S9CY	Image cropping	mass_cases/cropped_images/P_00207_LEFT_MLO_1.dcm	The Cancer Imaging Archive	http://dx.doi.org/10.7937/K9/TCIA.2016.7O02S9CY	Data partition	Mass-Training_P_00207_LEFT_MLO/1.3.6.1.4.1.9590.100.1.2.97285891612336213232896060691497487787/1.3.6.1.4.1.9590.100.1.2.220564602411627135838034738500414889195/000000.dcm	The Cancer Imaging Archive	http://dx.doi.org/10.7937/K9/TCIA.2016.7O02S9CY	Standardized Train/Test splits	"Mass-Training_P_00207_LEFT_MLO_1/1.3.6.1.4.1.9590.100.1.2.83229789910801495324118537303854951767/1.3.6.1.4.1.9590.100.1.2.375021222710386537204756102772683691129/000001.dcm
"	The Cancer Imaging Archive	http://dx.doi.org/10.7937/K9/TCIA.2016.7O02S9CY	Standardized Train/Test splits	Mass-Training_P_00207_LEFT_MLO_1/1.3.6.1.4.1.9590.100.1.2.83229789910801495324118537303854951767/1.3.6.1.4.1.9590.100.1.2.375021222710386537204756102772683691129/000000.dcm	The Cancer Imaging Archive	http://dx.doi.org/10.7937/K9/TCIA.2016.7O02S9CY	
P_00207	Parse Semantic Features	Image Processing	P_00207.ics, P_00207_LEFT_MLO_1.OVERLAY	mass_case_description_train_set.csv	The Cancer Imaging Archive	doi:10.7937/K9/TCIA.2016.7O02S9CY	http://dx.doi.org/10.7937/K9/TCIA.2016.7O02S9CY																					
P_00207	Image Decompression	Image Processing	P_00207_LEFT_MLO_2.LJPEG	P_00207_LEFT_MLO_2.dcm	The Cancer Imaging Archive	doi:10.7937/K9/TCIA.2016.7O02S9CY	http://dx.doi.org/10.7937/K9/TCIA.2016.7O02S9CY	Mass Segmentation	P_00207_LEFT_MLO_2.dcm	The Cancer Imaging Archive	http://dx.doi.org/10.7937/K9/TCIA.2016.7O02S9CY	Image cropping	mass_cases/cropped_images/P_00207_LEFT_MLO_2.dcm	The Cancer Imaging Archive	http://dx.doi.org/10.7937/K9/TCIA.2016.7O02S9CY	Data partition	Mass-Training_P_00207_LEFT_MLO/1.3.6.1.4.1.9590.100.1.2.97285891612336213232896060691497487787/1.3.6.1.4.1.9590.100.1.2.220564602411627135838034738500414889195/000000.dcm	The Cancer Imaging Archive	http://dx.doi.org/10.7937/K9/TCIA.2016.7O02S9CY	Standardized Train/Test splits	"Mass-Training_P_00207_LEFT_MLO_2/1.3.6.1.4.1.9590.100.1.2.288241809913531406842655136290147115038/1.3.6.1.4.1.9590.100.1.2.28856996711872530338337778013216177072/000001.dcm
"	The Cancer Imaging Archive	http://dx.doi.org/10.7937/K9/TCIA.2016.7O02S9CY	Standardized Train/Test splits	Mass-Training_P_00207_LEFT_MLO_2/1.3.6.1.4.1.9590.100.1.2.288241809913531406842655136290147115038/1.3.6.1.4.1.9590.100.1.2.28856996711872530338337778013216177072/000000.dcm	The Cancer Imaging Archive	http://dx.doi.org/10.7937/K9/TCIA.2016.7O02S9CY	
P_00207	Parse Semantic Features	Image Processing	P_00207.ics, P_00207_LEFT_MLO_2.OVERLAY	mass_case_description_train_set.csv	The Cancer Imaging Archive	doi:10.7937/K9/TCIA.2016.7O02S9CY	http://dx.doi.org/10.7937/K9/TCIA.2016.7O02S9CY																					
P_00207	Image Decompression	Image Processing	P_00207_LEFT_MLO_3.LJPEG	P_00207_LEFT_MLO_3.dcm	The Cancer Imaging Archive	doi:10.7937/K9/TCIA.2016.7O02S9CY	http://dx.doi.org/10.7937/K9/TCIA.2016.7O02S9CY	Mass Segmentation	P_00207_LEFT_MLO_3.dcm	The Cancer Imaging Archive	http://dx.doi.org/10.7937/K9/TCIA.2016.7O02S9CY	Image cropping	mass_cases/cropped_images/P_00207_LEFT_MLO_3.dcm	The Cancer Imaging Archive	http://dx.doi.org/10.7937/K9/TCIA.2016.7O02S9CY	Data partition	Mass-Training_P_00207_LEFT_MLO/1.3.6.1.4.1.9590.100.1.2.97285891612336213232896060691497487787/1.3.6.1.4.1.9590.100.1.2.220564602411627135838034738500414889195/000000.dcm	The Cancer Imaging Archive	http://dx.doi.org/10.7937/K9/TCIA.2016.7O02S9CY	Standardized Train/Test splits	"Mass-Training_P_00207_LEFT_MLO_3/1.3.6.1.4.1.9590.100.1.2.126184291111720404822440826151279450417/1.3.6.1.4.1.9590.100.1.2.188634608912349909218076814091461120838/000001.dcm
"	The Cancer Imaging Archive	http://dx.doi.org/10.7937/K9/TCIA.2016.7O02S9CY	Standardized Train/Test splits	Mass-Training_P_00207_LEFT_MLO_3/1.3.6.1.4.1.9590.100.1.2.126184291111720404822440826151279450417/1.3.6.1.4.1.9590.100.1.2.188634608912349909218076814091461120838/000000.dcm	The Cancer Imaging Archive	http://dx.doi.org/10.7937/K9/TCIA.2016.7O02S9CY	
P_00207	Parse Semantic Features	Image Processing	P_00207.ics, P_00207_LEFT_MLO_3.OVERLAY	mass_case_description_train_set.csv	The Cancer Imaging Archive	doi:10.7937/K9/TCIA.2016.7O02S9CY	http://dx.doi.org/10.7937/K9/TCIA.2016.7O02S9CY																					
P_00208	Image Decompression	Image Processing	P_00208_RIGHT_MLO_3.LJPEG	P_00208_RIGHT_MLO_3.dcm	The Cancer Imaging Archive	doi:10.7937/K9/TCIA.2016.7O02S9CY	http://dx.doi.org/10.7937/K9/TCIA.2016.7O02S9CY	Mass Segmentation	P_00208_RIGHT_MLO_3.dcm	The Cancer Imaging Archive	http://dx.doi.org/10.7937/K9/TCIA.2016.7O02S9CY	Image cropping	mass_cases/cropped_images/P_00208_RIGHT_MLO_3.dcm	The Cancer Imaging Archive	http://dx.doi.org/10.7937/K9/TCIA.2016.7O02S9CY	Data partition	Mass-Training_P_00208_RIGHT_MLO/1.3.6.1.4.1.9590.100.1.2.272433046812605080811657148531406939317/1.3.6.1.4.1.9590.100.1.2.199915979811812039330947490851374585232/000000.dcm	The Cancer Imaging Archive	http://dx.doi.org/10.7937/K9/TCIA.2016.7O02S9CY	Standardized Train/Test splits	"Mass-Training_P_00208_RIGHT_MLO_3/1.3.6.1.4.1.9590.100.1.2.372419608611927079127933142152387051330/1.3.6.1.4.1.9590.100.1.2.265798879911823601104886739321580467703/000001.dcm
"	The Cancer Imaging Archive	http://dx.doi.org/10.7937/K9/TCIA.2016.7O02S9CY	Standardized Train/Test splits	Mass-Training_P_00208_RIGHT_MLO_3/1.3.6.1.4.1.9590.100.1.2.372419608611927079127933142152387051330/1.3.6.1.4.1.9590.100.1.2.265798879911823601104886739321580467703/000000.dcm	The Cancer Imaging Archive	http://dx.doi.org/10.7937/K9/TCIA.2016.7O02S9CY	
P_00208	Parse Semantic Features	Image Processing	P_00208.ics, P_00208_RIGHT_MLO_3.OVERLAY	mass_case_description_train_set.csv	The Cancer Imaging Archive	doi:10.7937/K9/TCIA.2016.7O02S9CY	http://dx.doi.org/10.7937/K9/TCIA.2016.7O02S9CY																					
P_00215	Image Decompression	Image Processing	P_00215_RIGHT_CC_1.LJPEG	P_00215_RIGHT_CC_1.dcm	The Cancer Imaging Archive	doi:10.7937/K9/TCIA.2016.7O02S9CY	http://dx.doi.org/10.7937/K9/TCIA.2016.7O02S9CY	Mass Segmentation	P_00215_RIGHT_CC_1.dcm	The Cancer Imaging Archive	http://dx.doi.org/10.7937/K9/TCIA.2016.7O02S9CY	Image cropping	mass_cases/cropped_images/P_00215_RIGHT_CC_1.dcm	The Cancer Imaging Archive	http://dx.doi.org/10.7937/K9/TCIA.2016.7O02S9CY	Data partition	Mass-Training_P_00215_RIGHT_CC/1.3.6.1.4.1.9590.100.1.2.391365169612969852804644655851954918569/1.3.6.1.4.1.9590.100.1.2.260478307112973795112526616720510480744/000000.dcm	The Cancer Imaging Archive	http://dx.doi.org/10.7937/K9/TCIA.2016.7O02S9CY	Standardized Train/Test splits	"Mass-Training_P_00215_RIGHT_CC_1/1.3.6.1.4.1.9590.100.1.2.139080234912679352734085853854248521323/1.3.6.1.4.1.9590.100.1.2.370355359511207147741901848590250757130/000001.dcm
"	The Cancer Imaging Archive	http://dx.doi.org/10.7937/K9/TCIA.2016.7O02S9CY	Standardized Train/Test splits	Mass-Training_P_00215_RIGHT_CC_1/1.3.6.1.4.1.9590.100.1.2.139080234912679352734085853854248521323/1.3.6.1.4.1.9590.100.1.2.370355359511207147741901848590250757130/000000.dcm	The Cancer Imaging Archive	http://dx.doi.org/10.7937/K9/TCIA.2016.7O02S9CY	
P_00215	Parse Semantic Features	Image Processing	P_00215.ics, P_00215_RIGHT_CC_1.OVERLAY	mass_case_description_train_set.csv	The Cancer Imaging Archive	doi:10.7937/K9/TCIA.2016.7O02S9CY	http://dx.doi.org/10.7937/K9/TCIA.2016.7O02S9CY																					
P_00217	Image Decompression	Image Processing	P_00217_LEFT_CC_1.LJPEG	P_00217_LEFT_CC_1.dcm	The Cancer Imaging Archive	doi:10.7937/K9/TCIA.2016.7O02S9CY	http://dx.doi.org/10.7937/K9/TCIA.2016.7O02S9CY	Mass Segmentation	P_00217_LEFT_CC_1.dcm	The Cancer Imaging Archive	http://dx.doi.org/10.7937/K9/TCIA.2016.7O02S9CY	Image cropping	mass_cases/cropped_images/P_00217_LEFT_CC_1.dcm	The Cancer Imaging Archive	http://dx.doi.org/10.7937/K9/TCIA.2016.7O02S9CY	Data partition	Mass-Training_P_00217_LEFT_CC/1.3.6.1.4.1.9590.100.1.2.233025098212804690534194743360645921897/1.3.6.1.4.1.9590.100.1.2.140355223312210284529426886852269070526/000000.dcm	The Cancer Imaging Archive	http://dx.doi.org/10.7937/K9/TCIA.2016.7O02S9CY	Standardized Train/Test splits	"Mass-Training_P_00217_LEFT_CC_1/1.3.6.1.4.1.9590.100.1.2.235745196013189249934669848451525251519/1.3.6.1.4.1.9590.100.1.2.336199022112072274926049714143760275803/000001.dcm
"	The Cancer Imaging Archive	http://dx.doi.org/10.7937/K9/TCIA.2016.7O02S9CY	Standardized Train/Test splits	Mass-Training_P_00217_LEFT_CC_1/1.3.6.1.4.1.9590.100.1.2.235745196013189249934669848451525251519/1.3.6.1.4.1.9590.100.1.2.336199022112072274926049714143760275803/000000.dcm	The Cancer Imaging Archive	http://dx.doi.org/10.7937/K9/TCIA.2016.7O02S9CY	
P_00217	Parse Semantic Features	Image Processing	P_00217.ics, P_00217_LEFT_CC_1.OVERLAY	mass_case_description_train_set.csv	The Cancer Imaging Archive	doi:10.7937/K9/TCIA.2016.7O02S9CY	http://dx.doi.org/10.7937/K9/TCIA.2016.7O02S9CY																					
P_00218	Image Decompression	Image Processing	P_00218_LEFT_CC_1.LJPEG	P_00218_LEFT_CC_1.dcm	The Cancer Imaging Archive	doi:10.7937/K9/TCIA.2016.7O02S9CY	http://dx.doi.org/10.7937/K9/TCIA.2016.7O02S9CY	Mass Segmentation	P_00218_LEFT_CC_1.dcm	The Cancer Imaging Archive	http://dx.doi.org/10.7937/K9/TCIA.2016.7O02S9CY	Image cropping	mass_cases/cropped_images/P_00218_LEFT_CC_1.dcm	The Cancer Imaging Archive	http://dx.doi.org/10.7937/K9/TCIA.2016.7O02S9CY	Data partition	Mass-Training_P_00218_LEFT_CC/1.3.6.1.4.1.9590.100.1.2.16519947011434247040345704304095027758/1.3.6.1.4.1.9590.100.1.2.33507760912554145902744111920344485171/000000.dcm	The Cancer Imaging Archive	http://dx.doi.org/10.7937/K9/TCIA.2016.7O02S9CY	Standardized Train/Test splits	"Mass-Training_P_00218_LEFT_CC_1/1.3.6.1.4.1.9590.100.1.2.229414939010871273208772494591824878218/1.3.6.1.4.1.9590.100.1.2.213854190711900797214304462412728671305/000001.dcm
"	The Cancer Imaging Archive	http://dx.doi.org/10.7937/K9/TCIA.2016.7O02S9CY	Standardized Train/Test splits	Mass-Training_P_00218_LEFT_CC_1/1.3.6.1.4.1.9590.100.1.2.229414939010871273208772494591824878218/1.3.6.1.4.1.9590.100.1.2.213854190711900797214304462412728671305/000000.dcm	The Cancer Imaging Archive	http://dx.doi.org/10.7937/K9/TCIA.2016.7O02S9CY	
P_00218	Parse Semantic Features	Image Processing	P_00218.ics, P_00218_LEFT_CC_1.OVERLAY	mass_case_description_train_set.csv	The Cancer Imaging Archive	doi:10.7937/K9/TCIA.2016.7O02S9CY	http://dx.doi.org/10.7937/K9/TCIA.2016.7O02S9CY																					
P_00218	Image Decompression	Image Processing	P_00218_LEFT_MLO_1.LJPEG	P_00218_LEFT_MLO_1.dcm	The Cancer Imaging Archive	doi:10.7937/K9/TCIA.2016.7O02S9CY	http://dx.doi.org/10.7937/K9/TCIA.2016.7O02S9CY	Mass Segmentation	P_00218_LEFT_MLO_1.dcm	The Cancer Imaging Archive	http://dx.doi.org/10.7937/K9/TCIA.2016.7O02S9CY	Image cropping	mass_cases/cropped_images/P_00218_LEFT_MLO_1.dcm	The Cancer Imaging Archive	http://dx.doi.org/10.7937/K9/TCIA.2016.7O02S9CY	Data partition	Mass-Training_P_00218_LEFT_MLO/1.3.6.1.4.1.9590.100.1.2.100373282910127456303527051940756299445/1.3.6.1.4.1.9590.100.1.2.429052236311017048205300842573530320220/000000.dcm	The Cancer Imaging Archive	http://dx.doi.org/10.7937/K9/TCIA.2016.7O02S9CY	Standardized Train/Test splits	"Mass-Training_P_00218_LEFT_MLO_1/1.3.6.1.4.1.9590.100.1.2.161411277111662067533484033433633732765/1.3.6.1.4.1.9590.100.1.2.120180482013742038236029859153750653602/000001.dcm
"	The Cancer Imaging Archive	http://dx.doi.org/10.7937/K9/TCIA.2016.7O02S9CY	Standardized Train/Test splits	Mass-Training_P_00218_LEFT_MLO_1/1.3.6.1.4.1.9590.100.1.2.161411277111662067533484033433633732765/1.3.6.1.4.1.9590.100.1.2.120180482013742038236029859153750653602/000000.dcm	The Cancer Imaging Archive	http://dx.doi.org/10.7937/K9/TCIA.2016.7O02S9CY	
P_00218	Parse Semantic Features	Image Processing	P_00218.ics, P_00218_LEFT_MLO_1.OVERLAY	mass_case_description_train_set.csv	The Cancer Imaging Archive	doi:10.7937/K9/TCIA.2016.7O02S9CY	http://dx.doi.org/10.7937/K9/TCIA.2016.7O02S9CY																					
P_00219	Image Decompression	Image Processing	P_00219_RIGHT_CC_1.LJPEG	P_00219_RIGHT_CC_1.dcm	The Cancer Imaging Archive	doi:10.7937/K9/TCIA.2016.7O02S9CY	http://dx.doi.org/10.7937/K9/TCIA.2016.7O02S9CY	Mass Segmentation	P_00219_RIGHT_CC_1.dcm	The Cancer Imaging Archive	http://dx.doi.org/10.7937/K9/TCIA.2016.7O02S9CY	Image cropping	mass_cases/cropped_images/P_00219_RIGHT_CC_1.dcm	The Cancer Imaging Archive	http://dx.doi.org/10.7937/K9/TCIA.2016.7O02S9CY	Data partition	Mass-Training_P_00219_RIGHT_CC/1.3.6.1.4.1.9590.100.1.2.224798334410682727420760792471092319846/1.3.6.1.4.1.9590.100.1.2.343465466910990232509592224530189411085/000000.dcm	The Cancer Imaging Archive	http://dx.doi.org/10.7937/K9/TCIA.2016.7O02S9CY	Standardized Train/Test splits	"Mass-Training_P_00219_RIGHT_CC_1/1.3.6.1.4.1.9590.100.1.2.335568466011334366020748980533428116593/1.3.6.1.4.1.9590.100.1.2.335520944312321077400253584883682866572/000001.dcm
"	The Cancer Imaging Archive	http://dx.doi.org/10.7937/K9/TCIA.2016.7O02S9CY	Standardized Train/Test splits	Mass-Training_P_00219_RIGHT_CC_1/1.3.6.1.4.1.9590.100.1.2.335568466011334366020748980533428116593/1.3.6.1.4.1.9590.100.1.2.335520944312321077400253584883682866572/000000.dcm	The Cancer Imaging Archive	http://dx.doi.org/10.7937/K9/TCIA.2016.7O02S9CY	
P_00219	Parse Semantic Features	Image Processing	P_00219.ics, P_00219_RIGHT_CC_1.OVERLAY	mass_case_description_train_set.csv	The Cancer Imaging Archive	doi:10.7937/K9/TCIA.2016.7O02S9CY	http://dx.doi.org/10.7937/K9/TCIA.2016.7O02S9CY																					
P_00221	Image Decompression	Image Processing	P_00221_RIGHT_MLO_1.LJPEG	P_00221_RIGHT_MLO_1.dcm	The Cancer Imaging Archive	doi:10.7937/K9/TCIA.2016.7O02S9CY	http://dx.doi.org/10.7937/K9/TCIA.2016.7O02S9CY	Mass Segmentation	P_00221_RIGHT_MLO_1.dcm	The Cancer Imaging Archive	http://dx.doi.org/10.7937/K9/TCIA.2016.7O02S9CY	Image cropping	mass_cases/cropped_images/P_00221_RIGHT_MLO_1.dcm	The Cancer Imaging Archive	http://dx.doi.org/10.7937/K9/TCIA.2016.7O02S9CY	Data partition	Mass-Training_P_00221_RIGHT_MLO/1.3.6.1.4.1.9590.100.1.2.315226300311096338900457079232073420128/1.3.6.1.4.1.9590.100.1.2.57409664311439109642852588912629488901/000000.dcm	The Cancer Imaging Archive	http://dx.doi.org/10.7937/K9/TCIA.2016.7O02S9CY	Standardized Train/Test splits	"Mass-Training_P_00221_RIGHT_MLO_1/1.3.6.1.4.1.9590.100.1.2.351809859610004548024508817160269867567/1.3.6.1.4.1.9590.100.1.2.37470482711784186410345199652894361621/000001.dcm
"	The Cancer Imaging Archive	http://dx.doi.org/10.7937/K9/TCIA.2016.7O02S9CY	Standardized Train/Test splits	Mass-Training_P_00221_RIGHT_MLO_1/1.3.6.1.4.1.9590.100.1.2.351809859610004548024508817160269867567/1.3.6.1.4.1.9590.100.1.2.37470482711784186410345199652894361621/000000.dcm	The Cancer Imaging Archive	http://dx.doi.org/10.7937/K9/TCIA.2016.7O02S9CY	
P_00221	Parse Semantic Features	Image Processing	P_00221.ics, P_00221_RIGHT_MLO_1.OVERLAY	mass_case_description_train_set.csv	The Cancer Imaging Archive	doi:10.7937/K9/TCIA.2016.7O02S9CY	http://dx.doi.org/10.7937/K9/TCIA.2016.7O02S9CY																					
P_00224	Image Decompression	Image Processing	P_00224_LEFT_CC_1.LJPEG	P_00224_LEFT_CC_1.dcm	The Cancer Imaging Archive	doi:10.7937/K9/TCIA.2016.7O02S9CY	http://dx.doi.org/10.7937/K9/TCIA.2016.7O02S9CY	Mass Segmentation	P_00224_LEFT_CC_1.dcm	The Cancer Imaging Archive	http://dx.doi.org/10.7937/K9/TCIA.2016.7O02S9CY	Image cropping	mass_cases/cropped_images/P_00224_LEFT_CC_1.dcm	The Cancer Imaging Archive	http://dx.doi.org/10.7937/K9/TCIA.2016.7O02S9CY	Data partition	Mass-Training_P_00224_LEFT_CC/1.3.6.1.4.1.9590.100.1.2.391665526512955147016173129310554929754/1.3.6.1.4.1.9590.100.1.2.48063916711108973130943786250237727487/000000.dcm	The Cancer Imaging Archive	http://dx.doi.org/10.7937/K9/TCIA.2016.7O02S9CY	Standardized Train/Test splits	"Mass-Training_P_00224_LEFT_CC_1/1.3.6.1.4.1.9590.100.1.2.199557926413482772122727190060198287682/1.3.6.1.4.1.9590.100.1.2.94901026311616840612263927290971997989/000001.dcm
"	The Cancer Imaging Archive	http://dx.doi.org/10.7937/K9/TCIA.2016.7O02S9CY	Standardized Train/Test splits	Mass-Training_P_00224_LEFT_CC_1/1.3.6.1.4.1.9590.100.1.2.199557926413482772122727190060198287682/1.3.6.1.4.1.9590.100.1.2.94901026311616840612263927290971997989/000000.dcm	The Cancer Imaging Archive	http://dx.doi.org/10.7937/K9/TCIA.2016.7O02S9CY	
P_00224	Parse Semantic Features	Image Processing	P_00224.ics, P_00224_LEFT_CC_1.OVERLAY	mass_case_description_train_set.csv	The Cancer Imaging Archive	doi:10.7937/K9/TCIA.2016.7O02S9CY	http://dx.doi.org/10.7937/K9/TCIA.2016.7O02S9CY																					
P_00224	Image Decompression	Image Processing	P_00224_LEFT_MLO_1.LJPEG	P_00224_LEFT_MLO_1.dcm	The Cancer Imaging Archive	doi:10.7937/K9/TCIA.2016.7O02S9CY	http://dx.doi.org/10.7937/K9/TCIA.2016.7O02S9CY	Mass Segmentation	P_00224_LEFT_MLO_1.dcm	The Cancer Imaging Archive	http://dx.doi.org/10.7937/K9/TCIA.2016.7O02S9CY	Image cropping	mass_cases/cropped_images/P_00224_LEFT_MLO_1.dcm	The Cancer Imaging Archive	http://dx.doi.org/10.7937/K9/TCIA.2016.7O02S9CY	Data partition	Mass-Training_P_00224_LEFT_MLO/1.3.6.1.4.1.9590.100.1.2.170983510513291304519837838253728744250/1.3.6.1.4.1.9590.100.1.2.338204715012702385235770277632135927010/000000.dcm	The Cancer Imaging Archive	http://dx.doi.org/10.7937/K9/TCIA.2016.7O02S9CY	Standardized Train/Test splits	"Mass-Training_P_00224_LEFT_MLO_1/1.3.6.1.4.1.9590.100.1.2.74691812813763648313884412733069315354/1.3.6.1.4.1.9590.100.1.2.237350682012751576100927118523700516035/000001.dcm
"	The Cancer Imaging Archive	http://dx.doi.org/10.7937/K9/TCIA.2016.7O02S9CY	Standardized Train/Test splits	Mass-Training_P_00224_LEFT_MLO_1/1.3.6.1.4.1.9590.100.1.2.74691812813763648313884412733069315354/1.3.6.1.4.1.9590.100.1.2.237350682012751576100927118523700516035/000000.dcm	The Cancer Imaging Archive	http://dx.doi.org/10.7937/K9/TCIA.2016.7O02S9CY	
P_00224	Parse Semantic Features	Image Processing	P_00224.ics, P_00224_LEFT_MLO_1.OVERLAY	mass_case_description_train_set.csv	The Cancer Imaging Archive	doi:10.7937/K9/TCIA.2016.7O02S9CY	http://dx.doi.org/10.7937/K9/TCIA.2016.7O02S9CY																					
P_00224	Image Decompression	Image Processing	P_00224_RIGHT_CC_1.LJPEG	P_00224_RIGHT_CC_1.dcm	The Cancer Imaging Archive	doi:10.7937/K9/TCIA.2016.7O02S9CY	http://dx.doi.org/10.7937/K9/TCIA.2016.7O02S9CY	Mass Segmentation	P_00224_RIGHT_CC_1.dcm	The Cancer Imaging Archive	http://dx.doi.org/10.7937/K9/TCIA.2016.7O02S9CY	Image cropping	mass_cases/cropped_images/P_00224_RIGHT_CC_1.dcm	The Cancer Imaging Archive	http://dx.doi.org/10.7937/K9/TCIA.2016.7O02S9CY	Data partition	Mass-Training_P_00224_RIGHT_CC/1.3.6.1.4.1.9590.100.1.2.198601051012562934302698907491166043031/1.3.6.1.4.1.9590.100.1.2.60987364412769303818568808224013997809/000000.dcm	The Cancer Imaging Archive	http://dx.doi.org/10.7937/K9/TCIA.2016.7O02S9CY	Standardized Train/Test splits	"Mass-Training_P_00224_RIGHT_CC_1/1.3.6.1.4.1.9590.100.1.2.184144087510592049431565932972954462466/1.3.6.1.4.1.9590.100.1.2.11167745611628341526124665741235050969/000001.dcm
"	The Cancer Imaging Archive	http://dx.doi.org/10.7937/K9/TCIA.2016.7O02S9CY	Standardized Train/Test splits	Mass-Training_P_00224_RIGHT_CC_1/1.3.6.1.4.1.9590.100.1.2.184144087510592049431565932972954462466/1.3.6.1.4.1.9590.100.1.2.11167745611628341526124665741235050969/000000.dcm	The Cancer Imaging Archive	http://dx.doi.org/10.7937/K9/TCIA.2016.7O02S9CY	
P_00224	Parse Semantic Features	Image Processing	P_00224.ics, P_00224_RIGHT_CC_1.OVERLAY	mass_case_description_train_set.csv	The Cancer Imaging Archive	doi:10.7937/K9/TCIA.2016.7O02S9CY	http://dx.doi.org/10.7937/K9/TCIA.2016.7O02S9CY																					
P_00224	Image Decompression	Image Processing	P_00224_RIGHT_MLO_1.LJPEG	P_00224_RIGHT_MLO_1.dcm	The Cancer Imaging Archive	doi:10.7937/K9/TCIA.2016.7O02S9CY	http://dx.doi.org/10.7937/K9/TCIA.2016.7O02S9CY	Mass Segmentation	P_00224_RIGHT_MLO_1.dcm	The Cancer Imaging Archive	http://dx.doi.org/10.7937/K9/TCIA.2016.7O02S9CY	Image cropping	mass_cases/cropped_images/P_00224_RIGHT_MLO_1.dcm	The Cancer Imaging Archive	http://dx.doi.org/10.7937/K9/TCIA.2016.7O02S9CY	Data partition	Mass-Training_P_00224_RIGHT_MLO/1.3.6.1.4.1.9590.100.1.2.257195834711946729607612566072068247608/1.3.6.1.4.1.9590.100.1.2.339944297411222939641244294932067046149/000000.dcm	The Cancer Imaging Archive	http://dx.doi.org/10.7937/K9/TCIA.2016.7O02S9CY	Standardized Train/Test splits	"Mass-Training_P_00224_RIGHT_MLO_1/1.3.6.1.4.1.9590.100.1.2.408092348513073430022821695174265726527/1.3.6.1.4.1.9590.100.1.2.226158167112340098106506899322612442723/000001.dcm
"	The Cancer Imaging Archive	http://dx.doi.org/10.7937/K9/TCIA.2016.7O02S9CY	Standardized Train/Test splits	Mass-Training_P_00224_RIGHT_MLO_1/1.3.6.1.4.1.9590.100.1.2.408092348513073430022821695174265726527/1.3.6.1.4.1.9590.100.1.2.226158167112340098106506899322612442723/000000.dcm	The Cancer Imaging Archive	http://dx.doi.org/10.7937/K9/TCIA.2016.7O02S9CY	
P_00224	Parse Semantic Features	Image Processing	P_00224.ics, P_00224_RIGHT_MLO_1.OVERLAY	mass_case_description_train_set.csv	The Cancer Imaging Archive	doi:10.7937/K9/TCIA.2016.7O02S9CY	http://dx.doi.org/10.7937/K9/TCIA.2016.7O02S9CY																					
P_00225	Image Decompression	Image Processing	P_00225_RIGHT_CC_1.LJPEG	P_00225_RIGHT_CC_1.dcm	The Cancer Imaging Archive	doi:10.7937/K9/TCIA.2016.7O02S9CY	http://dx.doi.org/10.7937/K9/TCIA.2016.7O02S9CY	Mass Segmentation	P_00225_RIGHT_CC_1.dcm	The Cancer Imaging Archive	http://dx.doi.org/10.7937/K9/TCIA.2016.7O02S9CY	Image cropping	mass_cases/cropped_images/P_00225_RIGHT_CC_1.dcm	The Cancer Imaging Archive	http://dx.doi.org/10.7937/K9/TCIA.2016.7O02S9CY	Data partition	Mass-Training_P_00225_RIGHT_CC/1.3.6.1.4.1.9590.100.1.2.427366407213315617701109075631047533081/1.3.6.1.4.1.9590.100.1.2.206346444711235191207008280630631108526/000000.dcm	The Cancer Imaging Archive	http://dx.doi.org/10.7937/K9/TCIA.2016.7O02S9CY	Standardized Train/Test splits	"Mass-Training_P_00225_RIGHT_CC_1/1.3.6.1.4.1.9590.100.1.2.260601812610870287116243536910770882184/1.3.6.1.4.1.9590.100.1.2.426943805311990016207064454964269155463/000001.dcm
"	The Cancer Imaging Archive	http://dx.doi.org/10.7937/K9/TCIA.2016.7O02S9CY	Standardized Train/Test splits	Mass-Training_P_00225_RIGHT_CC_1/1.3.6.1.4.1.9590.100.1.2.260601812610870287116243536910770882184/1.3.6.1.4.1.9590.100.1.2.426943805311990016207064454964269155463/000000.dcm	The Cancer Imaging Archive	http://dx.doi.org/10.7937/K9/TCIA.2016.7O02S9CY	
P_00225	Parse Semantic Features	Image Processing	P_00225.ics, P_00225_RIGHT_CC_1.OVERLAY	mass_case_description_train_set.csv	The Cancer Imaging Archive	doi:10.7937/K9/TCIA.2016.7O02S9CY	http://dx.doi.org/10.7937/K9/TCIA.2016.7O02S9CY																					
P_00225	Image Decompression	Image Processing	P_00225_RIGHT_MLO_1.LJPEG	P_00225_RIGHT_MLO_1.dcm	The Cancer Imaging Archive	doi:10.7937/K9/TCIA.2016.7O02S9CY	http://dx.doi.org/10.7937/K9/TCIA.2016.7O02S9CY	Mass Segmentation	P_00225_RIGHT_MLO_1.dcm	The Cancer Imaging Archive	http://dx.doi.org/10.7937/K9/TCIA.2016.7O02S9CY	Image cropping	mass_cases/cropped_images/P_00225_RIGHT_MLO_1.dcm	The Cancer Imaging Archive	http://dx.doi.org/10.7937/K9/TCIA.2016.7O02S9CY	Data partition	Mass-Training_P_00225_RIGHT_MLO/1.3.6.1.4.1.9590.100.1.2.2401097413408698329837113910493295838/1.3.6.1.4.1.9590.100.1.2.300171913612200222633052591633019678659/000000.dcm	The Cancer Imaging Archive	http://dx.doi.org/10.7937/K9/TCIA.2016.7O02S9CY	Standardized Train/Test splits	"Mass-Training_P_00225_RIGHT_MLO_1/1.3.6.1.4.1.9590.100.1.2.227463353512218348624681826711477456841/1.3.6.1.4.1.9590.100.1.2.74170535812753869837772530534201007699/000001.dcm
"	The Cancer Imaging Archive	http://dx.doi.org/10.7937/K9/TCIA.2016.7O02S9CY	Standardized Train/Test splits	Mass-Training_P_00225_RIGHT_MLO_1/1.3.6.1.4.1.9590.100.1.2.227463353512218348624681826711477456841/1.3.6.1.4.1.9590.100.1.2.74170535812753869837772530534201007699/000000.dcm	The Cancer Imaging Archive	http://dx.doi.org/10.7937/K9/TCIA.2016.7O02S9CY	
P_00225	Parse Semantic Features	Image Processing	P_00225.ics, P_00225_RIGHT_MLO_1.OVERLAY	mass_case_description_train_set.csv	The Cancer Imaging Archive	doi:10.7937/K9/TCIA.2016.7O02S9CY	http://dx.doi.org/10.7937/K9/TCIA.2016.7O02S9CY																					
P_00226	Image Decompression	Image Processing	P_00226_LEFT_CC_1.LJPEG	P_00226_LEFT_CC_1.dcm	The Cancer Imaging Archive	doi:10.7937/K9/TCIA.2016.7O02S9CY	http://dx.doi.org/10.7937/K9/TCIA.2016.7O02S9CY	Mass Segmentation	P_00226_LEFT_CC_1.dcm	The Cancer Imaging Archive	http://dx.doi.org/10.7937/K9/TCIA.2016.7O02S9CY	Image cropping	mass_cases/cropped_images/P_00226_LEFT_CC_1.dcm	The Cancer Imaging Archive	http://dx.doi.org/10.7937/K9/TCIA.2016.7O02S9CY	Data partition	Mass-Training_P_00226_LEFT_CC/1.3.6.1.4.1.9590.100.1.2.96381402811251573828994231411954719815/1.3.6.1.4.1.9590.100.1.2.49781736812625749004670107140133025153/000000.dcm	The Cancer Imaging Archive	http://dx.doi.org/10.7937/K9/TCIA.2016.7O02S9CY	Standardized Train/Test splits	"Mass-Training_P_00226_LEFT_CC_1/1.3.6.1.4.1.9590.100.1.2.348160618613919380008587641634091466019/1.3.6.1.4.1.9590.100.1.2.163697173512555297634390637422165366221/000001.dcm
"	The Cancer Imaging Archive	http://dx.doi.org/10.7937/K9/TCIA.2016.7O02S9CY	Standardized Train/Test splits	Mass-Training_P_00226_LEFT_CC_1/1.3.6.1.4.1.9590.100.1.2.348160618613919380008587641634091466019/1.3.6.1.4.1.9590.100.1.2.163697173512555297634390637422165366221/000000.dcm	The Cancer Imaging Archive	http://dx.doi.org/10.7937/K9/TCIA.2016.7O02S9CY	
P_00226	Parse Semantic Features	Image Processing	P_00226.ics, P_00226_LEFT_CC_1.OVERLAY	mass_case_description_train_set.csv	The Cancer Imaging Archive	doi:10.7937/K9/TCIA.2016.7O02S9CY	http://dx.doi.org/10.7937/K9/TCIA.2016.7O02S9CY																					
P_00226	Image Decompression	Image Processing	P_00226_LEFT_MLO_1.LJPEG	P_00226_LEFT_MLO_1.dcm	The Cancer Imaging Archive	doi:10.7937/K9/TCIA.2016.7O02S9CY	http://dx.doi.org/10.7937/K9/TCIA.2016.7O02S9CY	Mass Segmentation	P_00226_LEFT_MLO_1.dcm	The Cancer Imaging Archive	http://dx.doi.org/10.7937/K9/TCIA.2016.7O02S9CY	Image cropping	mass_cases/cropped_images/P_00226_LEFT_MLO_1.dcm	The Cancer Imaging Archive	http://dx.doi.org/10.7937/K9/TCIA.2016.7O02S9CY	Data partition	Mass-Training_P_00226_LEFT_MLO/1.3.6.1.4.1.9590.100.1.2.395890685312983066527345333102905972224/1.3.6.1.4.1.9590.100.1.2.179710869911343838925930594650196320920/000000.dcm	The Cancer Imaging Archive	http://dx.doi.org/10.7937/K9/TCIA.2016.7O02S9CY	Standardized Train/Test splits	"Mass-Training_P_00226_LEFT_MLO_1/1.3.6.1.4.1.9590.100.1.2.212012698712689433236449936692026852123/1.3.6.1.4.1.9590.100.1.2.206833656911960363929226077493613098456/000001.dcm
"	The Cancer Imaging Archive	http://dx.doi.org/10.7937/K9/TCIA.2016.7O02S9CY	Standardized Train/Test splits	Mass-Training_P_00226_LEFT_MLO_1/1.3.6.1.4.1.9590.100.1.2.212012698712689433236449936692026852123/1.3.6.1.4.1.9590.100.1.2.206833656911960363929226077493613098456/000000.dcm	The Cancer Imaging Archive	http://dx.doi.org/10.7937/K9/TCIA.2016.7O02S9CY	
P_00226	Parse Semantic Features	Image Processing	P_00226.ics, P_00226_LEFT_MLO_1.OVERLAY	mass_case_description_train_set.csv	The Cancer Imaging Archive	doi:10.7937/K9/TCIA.2016.7O02S9CY	http://dx.doi.org/10.7937/K9/TCIA.2016.7O02S9CY																					
P_00229	Image Decompression	Image Processing	P_00229_LEFT_CC_1.LJPEG	P_00229_LEFT_CC_1.dcm	The Cancer Imaging Archive	doi:10.7937/K9/TCIA.2016.7O02S9CY	http://dx.doi.org/10.7937/K9/TCIA.2016.7O02S9CY	Mass Segmentation	P_00229_LEFT_CC_1.dcm	The Cancer Imaging Archive	http://dx.doi.org/10.7937/K9/TCIA.2016.7O02S9CY	Image cropping	mass_cases/cropped_images/P_00229_LEFT_CC_1.dcm	The Cancer Imaging Archive	http://dx.doi.org/10.7937/K9/TCIA.2016.7O02S9CY	Data partition	Mass-Training_P_00229_LEFT_CC/1.3.6.1.4.1.9590.100.1.2.299368273211298659736050658890520813530/1.3.6.1.4.1.9590.100.1.2.368473184412427127235630703653846669408/000000.dcm	The Cancer Imaging Archive	http://dx.doi.org/10.7937/K9/TCIA.2016.7O02S9CY	Standardized Train/Test splits	"Mass-Training_P_00229_LEFT_CC_1/1.3.6.1.4.1.9590.100.1.2.167923877811935790034471576511141472704/1.3.6.1.4.1.9590.100.1.2.413669876712652391512191407873922574883/000001.dcm
"	The Cancer Imaging Archive	http://dx.doi.org/10.7937/K9/TCIA.2016.7O02S9CY	Standardized Train/Test splits	Mass-Training_P_00229_LEFT_CC_1/1.3.6.1.4.1.9590.100.1.2.167923877811935790034471576511141472704/1.3.6.1.4.1.9590.100.1.2.413669876712652391512191407873922574883/000000.dcm	The Cancer Imaging Archive	http://dx.doi.org/10.7937/K9/TCIA.2016.7O02S9CY	
P_00229	Parse Semantic Features	Image Processing	P_00229.ics, P_00229_LEFT_CC_1.OVERLAY	mass_case_description_train_set.csv	The Cancer Imaging Archive	doi:10.7937/K9/TCIA.2016.7O02S9CY	http://dx.doi.org/10.7937/K9/TCIA.2016.7O02S9CY																					
P_00229	Image Decompression	Image Processing	P_00229_LEFT_MLO_1.LJPEG	P_00229_LEFT_MLO_1.dcm	The Cancer Imaging Archive	doi:10.7937/K9/TCIA.2016.7O02S9CY	http://dx.doi.org/10.7937/K9/TCIA.2016.7O02S9CY	Mass Segmentation	P_00229_LEFT_MLO_1.dcm	The Cancer Imaging Archive	http://dx.doi.org/10.7937/K9/TCIA.2016.7O02S9CY	Image cropping	mass_cases/cropped_images/P_00229_LEFT_MLO_1.dcm	The Cancer Imaging Archive	http://dx.doi.org/10.7937/K9/TCIA.2016.7O02S9CY	Data partition	Mass-Training_P_00229_LEFT_MLO/1.3.6.1.4.1.9590.100.1.2.368231257011229925541616987401199610176/1.3.6.1.4.1.9590.100.1.2.144738786712234738216585484031993689423/000000.dcm	The Cancer Imaging Archive	http://dx.doi.org/10.7937/K9/TCIA.2016.7O02S9CY	Standardized Train/Test splits	"Mass-Training_P_00229_LEFT_MLO_1/1.3.6.1.4.1.9590.100.1.2.72863789411570228202343346333005446839/1.3.6.1.4.1.9590.100.1.2.167612513812352577506256994842185282809/000001.dcm
"	The Cancer Imaging Archive	http://dx.doi.org/10.7937/K9/TCIA.2016.7O02S9CY	Standardized Train/Test splits	Mass-Training_P_00229_LEFT_MLO_1/1.3.6.1.4.1.9590.100.1.2.72863789411570228202343346333005446839/1.3.6.1.4.1.9590.100.1.2.167612513812352577506256994842185282809/000000.dcm	The Cancer Imaging Archive	http://dx.doi.org/10.7937/K9/TCIA.2016.7O02S9CY	
P_00229	Parse Semantic Features	Image Processing	P_00229.ics, P_00229_LEFT_MLO_1.OVERLAY	mass_case_description_train_set.csv	The Cancer Imaging Archive	doi:10.7937/K9/TCIA.2016.7O02S9CY	http://dx.doi.org/10.7937/K9/TCIA.2016.7O02S9CY																					
P_00231	Image Decompression	Image Processing	P_00231_LEFT_CC_1.LJPEG	P_00231_LEFT_CC_1.dcm	The Cancer Imaging Archive	doi:10.7937/K9/TCIA.2016.7O02S9CY	http://dx.doi.org/10.7937/K9/TCIA.2016.7O02S9CY	Mass Segmentation	P_00231_LEFT_CC_1.dcm	The Cancer Imaging Archive	http://dx.doi.org/10.7937/K9/TCIA.2016.7O02S9CY	Image cropping	mass_cases/cropped_images/P_00231_LEFT_CC_1.dcm	The Cancer Imaging Archive	http://dx.doi.org/10.7937/K9/TCIA.2016.7O02S9CY	Data partition	Mass-Training_P_00231_LEFT_CC/1.3.6.1.4.1.9590.100.1.2.113915428212603253400075204414023472506/1.3.6.1.4.1.9590.100.1.2.8345832613913482803966749762437997260/000000.dcm	The Cancer Imaging Archive	http://dx.doi.org/10.7937/K9/TCIA.2016.7O02S9CY	Standardized Train/Test splits	"Mass-Training_P_00231_LEFT_CC_1/1.3.6.1.4.1.9590.100.1.2.355393472213150940325892658290745478946/1.3.6.1.4.1.9590.100.1.2.1614603011209827638596225403134188955/000001.dcm
"	The Cancer Imaging Archive	http://dx.doi.org/10.7937/K9/TCIA.2016.7O02S9CY	Standardized Train/Test splits	Mass-Training_P_00231_LEFT_CC_1/1.3.6.1.4.1.9590.100.1.2.355393472213150940325892658290745478946/1.3.6.1.4.1.9590.100.1.2.1614603011209827638596225403134188955/000000.dcm	The Cancer Imaging Archive	http://dx.doi.org/10.7937/K9/TCIA.2016.7O02S9CY	
P_00231	Parse Semantic Features	Image Processing	P_00231.ics, P_00231_LEFT_CC_1.OVERLAY	mass_case_description_train_set.csv	The Cancer Imaging Archive	doi:10.7937/K9/TCIA.2016.7O02S9CY	http://dx.doi.org/10.7937/K9/TCIA.2016.7O02S9CY																					
P_00231	Image Decompression	Image Processing	P_00231_LEFT_MLO_1.LJPEG	P_00231_LEFT_MLO_1.dcm	The Cancer Imaging Archive	doi:10.7937/K9/TCIA.2016.7O02S9CY	http://dx.doi.org/10.7937/K9/TCIA.2016.7O02S9CY	Mass Segmentation	P_00231_LEFT_MLO_1.dcm	The Cancer Imaging Archive	http://dx.doi.org/10.7937/K9/TCIA.2016.7O02S9CY	Image cropping	mass_cases/cropped_images/P_00231_LEFT_MLO_1.dcm	The Cancer Imaging Archive	http://dx.doi.org/10.7937/K9/TCIA.2016.7O02S9CY	Data partition	Mass-Training_P_00231_LEFT_MLO/1.3.6.1.4.1.9590.100.1.2.363962268711039807511705345543017029582/1.3.6.1.4.1.9590.100.1.2.162994187511422919429911942920097733044/000000.dcm	The Cancer Imaging Archive	http://dx.doi.org/10.7937/K9/TCIA.2016.7O02S9CY	Standardized Train/Test splits	"Mass-Training_P_00231_LEFT_MLO_1/1.3.6.1.4.1.9590.100.1.2.120142786311422308313909198611521681304/1.3.6.1.4.1.9590.100.1.2.336462602912535888103133699870709519636/000001.dcm
"	The Cancer Imaging Archive	http://dx.doi.org/10.7937/K9/TCIA.2016.7O02S9CY	Standardized Train/Test splits	Mass-Training_P_00231_LEFT_MLO_1/1.3.6.1.4.1.9590.100.1.2.120142786311422308313909198611521681304/1.3.6.1.4.1.9590.100.1.2.336462602912535888103133699870709519636/000000.dcm	The Cancer Imaging Archive	http://dx.doi.org/10.7937/K9/TCIA.2016.7O02S9CY	
P_00231	Parse Semantic Features	Image Processing	P_00231.ics, P_00231_LEFT_MLO_1.OVERLAY	mass_case_description_train_set.csv	The Cancer Imaging Archive	doi:10.7937/K9/TCIA.2016.7O02S9CY	http://dx.doi.org/10.7937/K9/TCIA.2016.7O02S9CY																					
P_00234	Image Decompression	Image Processing	P_00234_LEFT_CC_1.LJPEG	P_00234_LEFT_CC_1.dcm	The Cancer Imaging Archive	doi:10.7937/K9/TCIA.2016.7O02S9CY	http://dx.doi.org/10.7937/K9/TCIA.2016.7O02S9CY	Mass Segmentation	P_00234_LEFT_CC_1.dcm	The Cancer Imaging Archive	http://dx.doi.org/10.7937/K9/TCIA.2016.7O02S9CY	Image cropping	mass_cases/cropped_images/P_00234_LEFT_CC_1.dcm	The Cancer Imaging Archive	http://dx.doi.org/10.7937/K9/TCIA.2016.7O02S9CY	Data partition	Mass-Training_P_00234_LEFT_CC/1.3.6.1.4.1.9590.100.1.2.89395837912035717628951653740251886408/1.3.6.1.4.1.9590.100.1.2.4258120910410897428422437754132883711/000000.dcm	The Cancer Imaging Archive	http://dx.doi.org/10.7937/K9/TCIA.2016.7O02S9CY	Standardized Train/Test splits	"Mass-Training_P_00234_LEFT_CC_1/1.3.6.1.4.1.9590.100.1.2.188829761211850448209579693153111150217/1.3.6.1.4.1.9590.100.1.2.321301320011325872020779457512539076961/000001.dcm
"	The Cancer Imaging Archive	http://dx.doi.org/10.7937/K9/TCIA.2016.7O02S9CY	Standardized Train/Test splits	Mass-Training_P_00234_LEFT_CC_1/1.3.6.1.4.1.9590.100.1.2.188829761211850448209579693153111150217/1.3.6.1.4.1.9590.100.1.2.321301320011325872020779457512539076961/000000.dcm	The Cancer Imaging Archive	http://dx.doi.org/10.7937/K9/TCIA.2016.7O02S9CY	
P_00234	Parse Semantic Features	Image Processing	P_00234.ics, P_00234_LEFT_CC_1.OVERLAY	mass_case_description_train_set.csv	The Cancer Imaging Archive	doi:10.7937/K9/TCIA.2016.7O02S9CY	http://dx.doi.org/10.7937/K9/TCIA.2016.7O02S9CY																					
P_00235	Image Decompression	Image Processing	P_00235_RIGHT_CC_1.LJPEG	P_00235_RIGHT_CC_1.dcm	The Cancer Imaging Archive	doi:10.7937/K9/TCIA.2016.7O02S9CY	http://dx.doi.org/10.7937/K9/TCIA.2016.7O02S9CY	Mass Segmentation	P_00235_RIGHT_CC_1.dcm	The Cancer Imaging Archive	http://dx.doi.org/10.7937/K9/TCIA.2016.7O02S9CY	Image cropping	mass_cases/cropped_images/P_00235_RIGHT_CC_1.dcm	The Cancer Imaging Archive	http://dx.doi.org/10.7937/K9/TCIA.2016.7O02S9CY	Data partition	Mass-Training_P_00235_RIGHT_CC/1.3.6.1.4.1.9590.100.1.2.108021202813084196138037907540273326412/1.3.6.1.4.1.9590.100.1.2.377149226011692185542762303162055367340/000000.dcm	The Cancer Imaging Archive	http://dx.doi.org/10.7937/K9/TCIA.2016.7O02S9CY	Standardized Train/Test splits	"Mass-Training_P_00235_RIGHT_CC_1/1.3.6.1.4.1.9590.100.1.2.20651691311631527829189049750430990206/1.3.6.1.4.1.9590.100.1.2.311531595611999190117157602941366158719/000001.dcm
"	The Cancer Imaging Archive	http://dx.doi.org/10.7937/K9/TCIA.2016.7O02S9CY	Standardized Train/Test splits	Mass-Training_P_00235_RIGHT_CC_1/1.3.6.1.4.1.9590.100.1.2.20651691311631527829189049750430990206/1.3.6.1.4.1.9590.100.1.2.311531595611999190117157602941366158719/000000.dcm	The Cancer Imaging Archive	http://dx.doi.org/10.7937/K9/TCIA.2016.7O02S9CY	
P_00235	Parse Semantic Features	Image Processing	P_00235.ics, P_00235_RIGHT_CC_1.OVERLAY	mass_case_description_train_set.csv	The Cancer Imaging Archive	doi:10.7937/K9/TCIA.2016.7O02S9CY	http://dx.doi.org/10.7937/K9/TCIA.2016.7O02S9CY																					
P_00235	Image Decompression	Image Processing	P_00235_RIGHT_MLO_1.LJPEG	P_00235_RIGHT_MLO_1.dcm	The Cancer Imaging Archive	doi:10.7937/K9/TCIA.2016.7O02S9CY	http://dx.doi.org/10.7937/K9/TCIA.2016.7O02S9CY	Mass Segmentation	P_00235_RIGHT_MLO_1.dcm	The Cancer Imaging Archive	http://dx.doi.org/10.7937/K9/TCIA.2016.7O02S9CY	Image cropping	mass_cases/cropped_images/P_00235_RIGHT_MLO_1.dcm	The Cancer Imaging Archive	http://dx.doi.org/10.7937/K9/TCIA.2016.7O02S9CY	Data partition	Mass-Training_P_00235_RIGHT_MLO/1.3.6.1.4.1.9590.100.1.2.326282485913549981238061927980223636432/1.3.6.1.4.1.9590.100.1.2.159994867112545025233656546933641550125/000000.dcm	The Cancer Imaging Archive	http://dx.doi.org/10.7937/K9/TCIA.2016.7O02S9CY	Standardized Train/Test splits	"Mass-Training_P_00235_RIGHT_MLO_1/1.3.6.1.4.1.9590.100.1.2.40021655211649850330442960922496689881/1.3.6.1.4.1.9590.100.1.2.294095083613446236718204333164178523400/000001.dcm
"	The Cancer Imaging Archive	http://dx.doi.org/10.7937/K9/TCIA.2016.7O02S9CY	Standardized Train/Test splits	Mass-Training_P_00235_RIGHT_MLO_1/1.3.6.1.4.1.9590.100.1.2.40021655211649850330442960922496689881/1.3.6.1.4.1.9590.100.1.2.294095083613446236718204333164178523400/000000.dcm	The Cancer Imaging Archive	http://dx.doi.org/10.7937/K9/TCIA.2016.7O02S9CY	
P_00235	Parse Semantic Features	Image Processing	P_00235.ics, P_00235_RIGHT_MLO_1.OVERLAY	mass_case_description_train_set.csv	The Cancer Imaging Archive	doi:10.7937/K9/TCIA.2016.7O02S9CY	http://dx.doi.org/10.7937/K9/TCIA.2016.7O02S9CY																					
P_00236	Image Decompression	Image Processing	P_00236_RIGHT_MLO_1.LJPEG	P_00236_RIGHT_MLO_1.dcm	The Cancer Imaging Archive	doi:10.7937/K9/TCIA.2016.7O02S9CY	http://dx.doi.org/10.7937/K9/TCIA.2016.7O02S9CY	Mass Segmentation	P_00236_RIGHT_MLO_1.dcm	The Cancer Imaging Archive	http://dx.doi.org/10.7937/K9/TCIA.2016.7O02S9CY	Image cropping	mass_cases/cropped_images/P_00236_RIGHT_MLO_1.dcm	The Cancer Imaging Archive	http://dx.doi.org/10.7937/K9/TCIA.2016.7O02S9CY	Data partition	Mass-Training_P_00236_RIGHT_MLO/1.3.6.1.4.1.9590.100.1.2.215097455611834969219514797410471353065/1.3.6.1.4.1.9590.100.1.2.171017963210748865720322070120422084932/000000.dcm	The Cancer Imaging Archive	http://dx.doi.org/10.7937/K9/TCIA.2016.7O02S9CY	Standardized Train/Test splits	"Mass-Training_P_00236_RIGHT_MLO_1/1.3.6.1.4.1.9590.100.1.2.207365641513581858917850984011621934053/1.3.6.1.4.1.9590.100.1.2.104825182311134899932974644880752240466/000001.dcm
"	The Cancer Imaging Archive	http://dx.doi.org/10.7937/K9/TCIA.2016.7O02S9CY	Standardized Train/Test splits	Mass-Training_P_00236_RIGHT_MLO_1/1.3.6.1.4.1.9590.100.1.2.207365641513581858917850984011621934053/1.3.6.1.4.1.9590.100.1.2.104825182311134899932974644880752240466/000000.dcm	The Cancer Imaging Archive	http://dx.doi.org/10.7937/K9/TCIA.2016.7O02S9CY	
P_00236	Parse Semantic Features	Image Processing	P_00236.ics, P_00236_RIGHT_MLO_1.OVERLAY	mass_case_description_train_set.csv	The Cancer Imaging Archive	doi:10.7937/K9/TCIA.2016.7O02S9CY	http://dx.doi.org/10.7937/K9/TCIA.2016.7O02S9CY																					
P_00239	Image Decompression	Image Processing	P_00239_RIGHT_CC_1.LJPEG	P_00239_RIGHT_CC_1.dcm	The Cancer Imaging Archive	doi:10.7937/K9/TCIA.2016.7O02S9CY	http://dx.doi.org/10.7937/K9/TCIA.2016.7O02S9CY	Mass Segmentation	P_00239_RIGHT_CC_1.dcm	The Cancer Imaging Archive	http://dx.doi.org/10.7937/K9/TCIA.2016.7O02S9CY	Image cropping	mass_cases/cropped_images/P_00239_RIGHT_CC_1.dcm	The Cancer Imaging Archive	http://dx.doi.org/10.7937/K9/TCIA.2016.7O02S9CY	Data partition	Mass-Training_P_00239_RIGHT_CC/1.3.6.1.4.1.9590.100.1.2.29397512412537381409479796512103212197/1.3.6.1.4.1.9590.100.1.2.330501209713384637930290014053129368756/000000.dcm	The Cancer Imaging Archive	http://dx.doi.org/10.7937/K9/TCIA.2016.7O02S9CY	Standardized Train/Test splits	"Mass-Training_P_00239_RIGHT_CC_1/1.3.6.1.4.1.9590.100.1.2.35089567912235813940226843350061051346/1.3.6.1.4.1.9590.100.1.2.245890820210001505530375369353583933919/000001.dcm
"	The Cancer Imaging Archive	http://dx.doi.org/10.7937/K9/TCIA.2016.7O02S9CY	Standardized Train/Test splits	Mass-Training_P_00239_RIGHT_CC_1/1.3.6.1.4.1.9590.100.1.2.35089567912235813940226843350061051346/1.3.6.1.4.1.9590.100.1.2.245890820210001505530375369353583933919/000000.dcm	The Cancer Imaging Archive	http://dx.doi.org/10.7937/K9/TCIA.2016.7O02S9CY	
P_00239	Parse Semantic Features	Image Processing	P_00239.ics, P_00239_RIGHT_CC_1.OVERLAY	mass_case_description_train_set.csv	The Cancer Imaging Archive	doi:10.7937/K9/TCIA.2016.7O02S9CY	http://dx.doi.org/10.7937/K9/TCIA.2016.7O02S9CY																					
P_00239	Image Decompression	Image Processing	P_00239_RIGHT_MLO_1.LJPEG	P_00239_RIGHT_MLO_1.dcm	The Cancer Imaging Archive	doi:10.7937/K9/TCIA.2016.7O02S9CY	http://dx.doi.org/10.7937/K9/TCIA.2016.7O02S9CY	Mass Segmentation	P_00239_RIGHT_MLO_1.dcm	The Cancer Imaging Archive	http://dx.doi.org/10.7937/K9/TCIA.2016.7O02S9CY	Image cropping	mass_cases/cropped_images/P_00239_RIGHT_MLO_1.dcm	The Cancer Imaging Archive	http://dx.doi.org/10.7937/K9/TCIA.2016.7O02S9CY	Data partition	Mass-Training_P_00239_RIGHT_MLO/1.3.6.1.4.1.9590.100.1.2.9337539812629459306382545023583004107/1.3.6.1.4.1.9590.100.1.2.342772282212562596533424078440586634294/000000.dcm	The Cancer Imaging Archive	http://dx.doi.org/10.7937/K9/TCIA.2016.7O02S9CY	Standardized Train/Test splits	"Mass-Training_P_00239_RIGHT_MLO_1/1.3.6.1.4.1.9590.100.1.2.35501336712494439630827539820825811235/1.3.6.1.4.1.9590.100.1.2.79499652111949049823553709274093131525/000001.dcm
"	The Cancer Imaging Archive	http://dx.doi.org/10.7937/K9/TCIA.2016.7O02S9CY	Standardized Train/Test splits	Mass-Training_P_00239_RIGHT_MLO_1/1.3.6.1.4.1.9590.100.1.2.35501336712494439630827539820825811235/1.3.6.1.4.1.9590.100.1.2.79499652111949049823553709274093131525/000000.dcm	The Cancer Imaging Archive	http://dx.doi.org/10.7937/K9/TCIA.2016.7O02S9CY	
P_00239	Parse Semantic Features	Image Processing	P_00239.ics, P_00239_RIGHT_MLO_1.OVERLAY	mass_case_description_train_set.csv	The Cancer Imaging Archive	doi:10.7937/K9/TCIA.2016.7O02S9CY	http://dx.doi.org/10.7937/K9/TCIA.2016.7O02S9CY																					
P_00240	Image Decompression	Image Processing	P_00240_RIGHT_CC_1.LJPEG	P_00240_RIGHT_CC_1.dcm	The Cancer Imaging Archive	doi:10.7937/K9/TCIA.2016.7O02S9CY	http://dx.doi.org/10.7937/K9/TCIA.2016.7O02S9CY	Mass Segmentation	P_00240_RIGHT_CC_1.dcm	The Cancer Imaging Archive	http://dx.doi.org/10.7937/K9/TCIA.2016.7O02S9CY	Image cropping	mass_cases/cropped_images/P_00240_RIGHT_CC_1.dcm	The Cancer Imaging Archive	http://dx.doi.org/10.7937/K9/TCIA.2016.7O02S9CY	Data partition	Mass-Training_P_00240_RIGHT_CC/1.3.6.1.4.1.9590.100.1.2.280171428013870445016721767953519248575/1.3.6.1.4.1.9590.100.1.2.30946803412446097718909326270548961243/000000.dcm	The Cancer Imaging Archive	http://dx.doi.org/10.7937/K9/TCIA.2016.7O02S9CY	Standardized Train/Test splits	"Mass-Training_P_00240_RIGHT_CC_1/1.3.6.1.4.1.9590.100.1.2.312258993412517648733825837121799191379/1.3.6.1.4.1.9590.100.1.2.293544472312044196938017678411207859515/000001.dcm
"	The Cancer Imaging Archive	http://dx.doi.org/10.7937/K9/TCIA.2016.7O02S9CY	Standardized Train/Test splits	Mass-Training_P_00240_RIGHT_CC_1/1.3.6.1.4.1.9590.100.1.2.312258993412517648733825837121799191379/1.3.6.1.4.1.9590.100.1.2.293544472312044196938017678411207859515/000000.dcm	The Cancer Imaging Archive	http://dx.doi.org/10.7937/K9/TCIA.2016.7O02S9CY	
P_00240	Parse Semantic Features	Image Processing	P_00240.ics, P_00240_RIGHT_CC_1.OVERLAY	mass_case_description_train_set.csv	The Cancer Imaging Archive	doi:10.7937/K9/TCIA.2016.7O02S9CY	http://dx.doi.org/10.7937/K9/TCIA.2016.7O02S9CY																					
P_00240	Image Decompression	Image Processing	P_00240_RIGHT_MLO_1.LJPEG	P_00240_RIGHT_MLO_1.dcm	The Cancer Imaging Archive	doi:10.7937/K9/TCIA.2016.7O02S9CY	http://dx.doi.org/10.7937/K9/TCIA.2016.7O02S9CY	Mass Segmentation	P_00240_RIGHT_MLO_1.dcm	The Cancer Imaging Archive	http://dx.doi.org/10.7937/K9/TCIA.2016.7O02S9CY	Image cropping	mass_cases/cropped_images/P_00240_RIGHT_MLO_1.dcm	The Cancer Imaging Archive	http://dx.doi.org/10.7937/K9/TCIA.2016.7O02S9CY	Data partition	Mass-Training_P_00240_RIGHT_MLO/1.3.6.1.4.1.9590.100.1.2.338181152912197727726217793894164718163/1.3.6.1.4.1.9590.100.1.2.412557731711484790541710247932923951861/000000.dcm	The Cancer Imaging Archive	http://dx.doi.org/10.7937/K9/TCIA.2016.7O02S9CY	Standardized Train/Test splits	"Mass-Training_P_00240_RIGHT_MLO_1/1.3.6.1.4.1.9590.100.1.2.110372532311953740220243449812079518517/1.3.6.1.4.1.9590.100.1.2.233968655311589874418573451730392535967/000001.dcm
"	The Cancer Imaging Archive	http://dx.doi.org/10.7937/K9/TCIA.2016.7O02S9CY	Standardized Train/Test splits	Mass-Training_P_00240_RIGHT_MLO_1/1.3.6.1.4.1.9590.100.1.2.110372532311953740220243449812079518517/1.3.6.1.4.1.9590.100.1.2.233968655311589874418573451730392535967/000000.dcm	The Cancer Imaging Archive	http://dx.doi.org/10.7937/K9/TCIA.2016.7O02S9CY	
P_00240	Parse Semantic Features	Image Processing	P_00240.ics, P_00240_RIGHT_MLO_1.OVERLAY	mass_case_description_train_set.csv	The Cancer Imaging Archive	doi:10.7937/K9/TCIA.2016.7O02S9CY	http://dx.doi.org/10.7937/K9/TCIA.2016.7O02S9CY																					
P_00241	Image Decompression	Image Processing	P_00241_RIGHT_CC_1.LJPEG	P_00241_RIGHT_CC_1.dcm	The Cancer Imaging Archive	doi:10.7937/K9/TCIA.2016.7O02S9CY	http://dx.doi.org/10.7937/K9/TCIA.2016.7O02S9CY	Mass Segmentation	P_00241_RIGHT_CC_1.dcm	The Cancer Imaging Archive	http://dx.doi.org/10.7937/K9/TCIA.2016.7O02S9CY	Image cropping	mass_cases/cropped_images/P_00241_RIGHT_CC_1.dcm	The Cancer Imaging Archive	http://dx.doi.org/10.7937/K9/TCIA.2016.7O02S9CY	Data partition	Mass-Training_P_00241_RIGHT_CC/1.3.6.1.4.1.9590.100.1.2.191438240012965150537820379491304537353/1.3.6.1.4.1.9590.100.1.2.256330807412877366440153727190246662818/000000.dcm	The Cancer Imaging Archive	http://dx.doi.org/10.7937/K9/TCIA.2016.7O02S9CY	Standardized Train/Test splits	"Mass-Training_P_00241_RIGHT_CC_1/1.3.6.1.4.1.9590.100.1.2.371414887011683729322263901653975197247/1.3.6.1.4.1.9590.100.1.2.286212602510327696024825204783459108873/000001.dcm
"	The Cancer Imaging Archive	http://dx.doi.org/10.7937/K9/TCIA.2016.7O02S9CY	Standardized Train/Test splits	Mass-Training_P_00241_RIGHT_CC_1/1.3.6.1.4.1.9590.100.1.2.371414887011683729322263901653975197247/1.3.6.1.4.1.9590.100.1.2.286212602510327696024825204783459108873/000000.dcm	The Cancer Imaging Archive	http://dx.doi.org/10.7937/K9/TCIA.2016.7O02S9CY	
P_00241	Parse Semantic Features	Image Processing	P_00241.ics, P_00241_RIGHT_CC_1.OVERLAY	mass_case_description_train_set.csv	The Cancer Imaging Archive	doi:10.7937/K9/TCIA.2016.7O02S9CY	http://dx.doi.org/10.7937/K9/TCIA.2016.7O02S9CY																					
P_00241	Image Decompression	Image Processing	P_00241_RIGHT_MLO_1.LJPEG	P_00241_RIGHT_MLO_1.dcm	The Cancer Imaging Archive	doi:10.7937/K9/TCIA.2016.7O02S9CY	http://dx.doi.org/10.7937/K9/TCIA.2016.7O02S9CY	Mass Segmentation	P_00241_RIGHT_MLO_1.dcm	The Cancer Imaging Archive	http://dx.doi.org/10.7937/K9/TCIA.2016.7O02S9CY	Image cropping	mass_cases/cropped_images/P_00241_RIGHT_MLO_1.dcm	The Cancer Imaging Archive	http://dx.doi.org/10.7937/K9/TCIA.2016.7O02S9CY	Data partition	Mass-Training_P_00241_RIGHT_MLO/1.3.6.1.4.1.9590.100.1.2.238111012112796709516434353924189649350/1.3.6.1.4.1.9590.100.1.2.142885277611638033110611880230769163368/000000.dcm	The Cancer Imaging Archive	http://dx.doi.org/10.7937/K9/TCIA.2016.7O02S9CY	Standardized Train/Test splits	"Mass-Training_P_00241_RIGHT_MLO_1/1.3.6.1.4.1.9590.100.1.2.13992534612203574730431474343939847203/1.3.6.1.4.1.9590.100.1.2.258350419612577688509150109583506305771/000001.dcm
"	The Cancer Imaging Archive	http://dx.doi.org/10.7937/K9/TCIA.2016.7O02S9CY	Standardized Train/Test splits	Mass-Training_P_00241_RIGHT_MLO_1/1.3.6.1.4.1.9590.100.1.2.13992534612203574730431474343939847203/1.3.6.1.4.1.9590.100.1.2.258350419612577688509150109583506305771/000000.dcm	The Cancer Imaging Archive	http://dx.doi.org/10.7937/K9/TCIA.2016.7O02S9CY	
P_00241	Parse Semantic Features	Image Processing	P_00241.ics, P_00241_RIGHT_MLO_1.OVERLAY	mass_case_description_train_set.csv	The Cancer Imaging Archive	doi:10.7937/K9/TCIA.2016.7O02S9CY	http://dx.doi.org/10.7937/K9/TCIA.2016.7O02S9CY																					
P_00242	Image Decompression	Image Processing	P_00242_RIGHT_CC_1.LJPEG	P_00242_RIGHT_CC_1.dcm	The Cancer Imaging Archive	doi:10.7937/K9/TCIA.2016.7O02S9CY	http://dx.doi.org/10.7937/K9/TCIA.2016.7O02S9CY	Mass Segmentation	P_00242_RIGHT_CC_1.dcm	The Cancer Imaging Archive	http://dx.doi.org/10.7937/K9/TCIA.2016.7O02S9CY	Image cropping	mass_cases/cropped_images/P_00242_RIGHT_CC_1.dcm	The Cancer Imaging Archive	http://dx.doi.org/10.7937/K9/TCIA.2016.7O02S9CY	Data partition	Mass-Training_P_00242_RIGHT_CC/1.3.6.1.4.1.9590.100.1.2.70587631912557468126804358973215794154/1.3.6.1.4.1.9590.100.1.2.330740809913644315209371578112284206839/000000.dcm	The Cancer Imaging Archive	http://dx.doi.org/10.7937/K9/TCIA.2016.7O02S9CY	Standardized Train/Test splits	"Mass-Training_P_00242_RIGHT_CC_1/1.3.6.1.4.1.9590.100.1.2.167269008112450091603531682673795482920/1.3.6.1.4.1.9590.100.1.2.236373548712994183418851990043419770402/000001.dcm
"	The Cancer Imaging Archive	http://dx.doi.org/10.7937/K9/TCIA.2016.7O02S9CY	Standardized Train/Test splits	Mass-Training_P_00242_RIGHT_CC_1/1.3.6.1.4.1.9590.100.1.2.167269008112450091603531682673795482920/1.3.6.1.4.1.9590.100.1.2.236373548712994183418851990043419770402/000000.dcm	The Cancer Imaging Archive	http://dx.doi.org/10.7937/K9/TCIA.2016.7O02S9CY	
P_00242	Parse Semantic Features	Image Processing	P_00242.ics, P_00242_RIGHT_CC_1.OVERLAY	mass_case_description_train_set.csv	The Cancer Imaging Archive	doi:10.7937/K9/TCIA.2016.7O02S9CY	http://dx.doi.org/10.7937/K9/TCIA.2016.7O02S9CY																					
P_00242	Image Decompression	Image Processing	P_00242_RIGHT_MLO_1.LJPEG	P_00242_RIGHT_MLO_1.dcm	The Cancer Imaging Archive	doi:10.7937/K9/TCIA.2016.7O02S9CY	http://dx.doi.org/10.7937/K9/TCIA.2016.7O02S9CY	Mass Segmentation	P_00242_RIGHT_MLO_1.dcm	The Cancer Imaging Archive	http://dx.doi.org/10.7937/K9/TCIA.2016.7O02S9CY	Image cropping	mass_cases/cropped_images/P_00242_RIGHT_MLO_1.dcm	The Cancer Imaging Archive	http://dx.doi.org/10.7937/K9/TCIA.2016.7O02S9CY	Data partition	Mass-Training_P_00242_RIGHT_MLO/1.3.6.1.4.1.9590.100.1.2.363674882612401471205383809350487348859/1.3.6.1.4.1.9590.100.1.2.130662056911472962429912408801388448346/000000.dcm	The Cancer Imaging Archive	http://dx.doi.org/10.7937/K9/TCIA.2016.7O02S9CY	Standardized Train/Test splits	"Mass-Training_P_00242_RIGHT_MLO_1/1.3.6.1.4.1.9590.100.1.2.345697553613624372825303881010240485982/1.3.6.1.4.1.9590.100.1.2.125831300211727637516473609041121051244/000001.dcm
"	The Cancer Imaging Archive	http://dx.doi.org/10.7937/K9/TCIA.2016.7O02S9CY	Standardized Train/Test splits	Mass-Training_P_00242_RIGHT_MLO_1/1.3.6.1.4.1.9590.100.1.2.345697553613624372825303881010240485982/1.3.6.1.4.1.9590.100.1.2.125831300211727637516473609041121051244/000000.dcm	The Cancer Imaging Archive	http://dx.doi.org/10.7937/K9/TCIA.2016.7O02S9CY	
P_00242	Parse Semantic Features	Image Processing	P_00242.ics, P_00242_RIGHT_MLO_1.OVERLAY	mass_case_description_train_set.csv	The Cancer Imaging Archive	doi:10.7937/K9/TCIA.2016.7O02S9CY	http://dx.doi.org/10.7937/K9/TCIA.2016.7O02S9CY																					
P_00247	Image Decompression	Image Processing	P_00247_RIGHT_CC_1.LJPEG	P_00247_RIGHT_CC_1.dcm	The Cancer Imaging Archive	doi:10.7937/K9/TCIA.2016.7O02S9CY	http://dx.doi.org/10.7937/K9/TCIA.2016.7O02S9CY	Mass Segmentation	P_00247_RIGHT_CC_1.dcm	The Cancer Imaging Archive	http://dx.doi.org/10.7937/K9/TCIA.2016.7O02S9CY	Image cropping	mass_cases/cropped_images/P_00247_RIGHT_CC_1.dcm	The Cancer Imaging Archive	http://dx.doi.org/10.7937/K9/TCIA.2016.7O02S9CY	Data partition	Mass-Training_P_00247_RIGHT_CC/1.3.6.1.4.1.9590.100.1.2.294742605512018817204940883232732686652/1.3.6.1.4.1.9590.100.1.2.31350754610323269129601260960408318756/000000.dcm	The Cancer Imaging Archive	http://dx.doi.org/10.7937/K9/TCIA.2016.7O02S9CY	Standardized Train/Test splits	"Mass-Training_P_00247_RIGHT_CC_1/1.3.6.1.4.1.9590.100.1.2.180225069311798534009325725523120434298/1.3.6.1.4.1.9590.100.1.2.193596412512123752718353896074113724101/000001.dcm
"	The Cancer Imaging Archive	http://dx.doi.org/10.7937/K9/TCIA.2016.7O02S9CY	Standardized Train/Test splits	Mass-Training_P_00247_RIGHT_CC_1/1.3.6.1.4.1.9590.100.1.2.180225069311798534009325725523120434298/1.3.6.1.4.1.9590.100.1.2.193596412512123752718353896074113724101/000000.dcm	The Cancer Imaging Archive	http://dx.doi.org/10.7937/K9/TCIA.2016.7O02S9CY	
P_00247	Parse Semantic Features	Image Processing	P_00247.ics, P_00247_RIGHT_CC_1.OVERLAY	mass_case_description_train_set.csv	The Cancer Imaging Archive	doi:10.7937/K9/TCIA.2016.7O02S9CY	http://dx.doi.org/10.7937/K9/TCIA.2016.7O02S9CY																					
P_00247	Image Decompression	Image Processing	P_00247_RIGHT_MLO_1.LJPEG	P_00247_RIGHT_MLO_1.dcm	The Cancer Imaging Archive	doi:10.7937/K9/TCIA.2016.7O02S9CY	http://dx.doi.org/10.7937/K9/TCIA.2016.7O02S9CY	Mass Segmentation	P_00247_RIGHT_MLO_1.dcm	The Cancer Imaging Archive	http://dx.doi.org/10.7937/K9/TCIA.2016.7O02S9CY	Image cropping	mass_cases/cropped_images/P_00247_RIGHT_MLO_1.dcm	The Cancer Imaging Archive	http://dx.doi.org/10.7937/K9/TCIA.2016.7O02S9CY	Data partition	Mass-Training_P_00247_RIGHT_MLO/1.3.6.1.4.1.9590.100.1.2.300815932412614376103948123461311817042/1.3.6.1.4.1.9590.100.1.2.17532957112907477623089494040936020054/000000.dcm	The Cancer Imaging Archive	http://dx.doi.org/10.7937/K9/TCIA.2016.7O02S9CY	Standardized Train/Test splits	"Mass-Training_P_00247_RIGHT_MLO_1/1.3.6.1.4.1.9590.100.1.2.265639325713271704040617038510912278659/1.3.6.1.4.1.9590.100.1.2.251350240512056831321815843001686984239/000001.dcm
"	The Cancer Imaging Archive	http://dx.doi.org/10.7937/K9/TCIA.2016.7O02S9CY	Standardized Train/Test splits	Mass-Training_P_00247_RIGHT_MLO_1/1.3.6.1.4.1.9590.100.1.2.265639325713271704040617038510912278659/1.3.6.1.4.1.9590.100.1.2.251350240512056831321815843001686984239/000000.dcm	The Cancer Imaging Archive	http://dx.doi.org/10.7937/K9/TCIA.2016.7O02S9CY	
P_00247	Parse Semantic Features	Image Processing	P_00247.ics, P_00247_RIGHT_MLO_1.OVERLAY	mass_case_description_train_set.csv	The Cancer Imaging Archive	doi:10.7937/K9/TCIA.2016.7O02S9CY	http://dx.doi.org/10.7937/K9/TCIA.2016.7O02S9CY																					
P_00248	Image Decompression	Image Processing	P_00248_LEFT_MLO_1.LJPEG	P_00248_LEFT_MLO_1.dcm	The Cancer Imaging Archive	doi:10.7937/K9/TCIA.2016.7O02S9CY	http://dx.doi.org/10.7937/K9/TCIA.2016.7O02S9CY	Mass Segmentation	P_00248_LEFT_MLO_1.dcm	The Cancer Imaging Archive	http://dx.doi.org/10.7937/K9/TCIA.2016.7O02S9CY	Image cropping	mass_cases/cropped_images/P_00248_LEFT_MLO_1.dcm	The Cancer Imaging Archive	http://dx.doi.org/10.7937/K9/TCIA.2016.7O02S9CY	Data partition	Mass-Training_P_00248_LEFT_MLO/1.3.6.1.4.1.9590.100.1.2.21384438812486234020678076664235541045/1.3.6.1.4.1.9590.100.1.2.318026917311670026440249335270791185579/000000.dcm	The Cancer Imaging Archive	http://dx.doi.org/10.7937/K9/TCIA.2016.7O02S9CY	Standardized Train/Test splits	"Mass-Training_P_00248_LEFT_MLO_1/1.3.6.1.4.1.9590.100.1.2.410604692311739462040490887031808553000/1.3.6.1.4.1.9590.100.1.2.6045256612955420423132983594238432227/000001.dcm
"	The Cancer Imaging Archive	http://dx.doi.org/10.7937/K9/TCIA.2016.7O02S9CY	Standardized Train/Test splits	Mass-Training_P_00248_LEFT_MLO_1/1.3.6.1.4.1.9590.100.1.2.410604692311739462040490887031808553000/1.3.6.1.4.1.9590.100.1.2.6045256612955420423132983594238432227/000000.dcm	The Cancer Imaging Archive	http://dx.doi.org/10.7937/K9/TCIA.2016.7O02S9CY	
P_00248	Parse Semantic Features	Image Processing	P_00248.ics, P_00248_LEFT_MLO_1.OVERLAY	mass_case_description_train_set.csv	The Cancer Imaging Archive	doi:10.7937/K9/TCIA.2016.7O02S9CY	http://dx.doi.org/10.7937/K9/TCIA.2016.7O02S9CY																					
P_00254	Image Decompression	Image Processing	P_00254_LEFT_CC_1.LJPEG	P_00254_LEFT_CC_1.dcm	The Cancer Imaging Archive	doi:10.7937/K9/TCIA.2016.7O02S9CY	http://dx.doi.org/10.7937/K9/TCIA.2016.7O02S9CY	Mass Segmentation	P_00254_LEFT_CC_1.dcm	The Cancer Imaging Archive	http://dx.doi.org/10.7937/K9/TCIA.2016.7O02S9CY	Image cropping	mass_cases/cropped_images/P_00254_LEFT_CC_1.dcm	The Cancer Imaging Archive	http://dx.doi.org/10.7937/K9/TCIA.2016.7O02S9CY	Data partition	Mass-Training_P_00254_LEFT_CC/1.3.6.1.4.1.9590.100.1.2.304230351713299433338915562343659398617/1.3.6.1.4.1.9590.100.1.2.322581976313493693000967310302793899097/000000.dcm	The Cancer Imaging Archive	http://dx.doi.org/10.7937/K9/TCIA.2016.7O02S9CY	Standardized Train/Test splits	"Mass-Training_P_00254_LEFT_CC_1/1.3.6.1.4.1.9590.100.1.2.188559452911524109233568298830124607793/1.3.6.1.4.1.9590.100.1.2.312506190012538112629053861750933663993/000001.dcm
"	The Cancer Imaging Archive	http://dx.doi.org/10.7937/K9/TCIA.2016.7O02S9CY	Standardized Train/Test splits	Mass-Training_P_00254_LEFT_CC_1/1.3.6.1.4.1.9590.100.1.2.188559452911524109233568298830124607793/1.3.6.1.4.1.9590.100.1.2.312506190012538112629053861750933663993/000000.dcm	The Cancer Imaging Archive	http://dx.doi.org/10.7937/K9/TCIA.2016.7O02S9CY	
P_00254	Parse Semantic Features	Image Processing	P_00254.ics, P_00254_LEFT_CC_1.OVERLAY	mass_case_description_train_set.csv	The Cancer Imaging Archive	doi:10.7937/K9/TCIA.2016.7O02S9CY	http://dx.doi.org/10.7937/K9/TCIA.2016.7O02S9CY																					
P_00254	Image Decompression	Image Processing	P_00254_LEFT_MLO_1.LJPEG	P_00254_LEFT_MLO_1.dcm	The Cancer Imaging Archive	doi:10.7937/K9/TCIA.2016.7O02S9CY	http://dx.doi.org/10.7937/K9/TCIA.2016.7O02S9CY	Mass Segmentation	P_00254_LEFT_MLO_1.dcm	The Cancer Imaging Archive	http://dx.doi.org/10.7937/K9/TCIA.2016.7O02S9CY	Image cropping	mass_cases/cropped_images/P_00254_LEFT_MLO_1.dcm	The Cancer Imaging Archive	http://dx.doi.org/10.7937/K9/TCIA.2016.7O02S9CY	Data partition	Mass-Training_P_00254_LEFT_MLO/1.3.6.1.4.1.9590.100.1.2.177417358913899808407670137772842807341/1.3.6.1.4.1.9590.100.1.2.200753917713679520535019007044031244915/000000.dcm	The Cancer Imaging Archive	http://dx.doi.org/10.7937/K9/TCIA.2016.7O02S9CY	Standardized Train/Test splits	"Mass-Training_P_00254_LEFT_MLO_1/1.3.6.1.4.1.9590.100.1.2.297896384913731797408895891202116039837/1.3.6.1.4.1.9590.100.1.2.52150460312543935318451424611465351747/000001.dcm
"	The Cancer Imaging Archive	http://dx.doi.org/10.7937/K9/TCIA.2016.7O02S9CY	Standardized Train/Test splits	Mass-Training_P_00254_LEFT_MLO_1/1.3.6.1.4.1.9590.100.1.2.297896384913731797408895891202116039837/1.3.6.1.4.1.9590.100.1.2.52150460312543935318451424611465351747/000000.dcm	The Cancer Imaging Archive	http://dx.doi.org/10.7937/K9/TCIA.2016.7O02S9CY	
P_00254	Parse Semantic Features	Image Processing	P_00254.ics, P_00254_LEFT_MLO_1.OVERLAY	mass_case_description_train_set.csv	The Cancer Imaging Archive	doi:10.7937/K9/TCIA.2016.7O02S9CY	http://dx.doi.org/10.7937/K9/TCIA.2016.7O02S9CY																					
P_00259	Image Decompression	Image Processing	P_00259_RIGHT_CC_1.LJPEG	P_00259_RIGHT_CC_1.dcm	The Cancer Imaging Archive	doi:10.7937/K9/TCIA.2016.7O02S9CY	http://dx.doi.org/10.7937/K9/TCIA.2016.7O02S9CY	Mass Segmentation	P_00259_RIGHT_CC_1.dcm	The Cancer Imaging Archive	http://dx.doi.org/10.7937/K9/TCIA.2016.7O02S9CY	Image cropping	mass_cases/cropped_images/P_00259_RIGHT_CC_1.dcm	The Cancer Imaging Archive	http://dx.doi.org/10.7937/K9/TCIA.2016.7O02S9CY	Data partition	Mass-Training_P_00259_RIGHT_CC/1.3.6.1.4.1.9590.100.1.2.339798813212077226631653989410449387824/1.3.6.1.4.1.9590.100.1.2.98671316311727287728593409473002771971/000000.dcm	The Cancer Imaging Archive	http://dx.doi.org/10.7937/K9/TCIA.2016.7O02S9CY	Standardized Train/Test splits	"Mass-Training_P_00259_RIGHT_CC_1/1.3.6.1.4.1.9590.100.1.2.2574402111572181501086130150440550562/1.3.6.1.4.1.9590.100.1.2.259966361112446734211947398590826946148/000001.dcm
"	The Cancer Imaging Archive	http://dx.doi.org/10.7937/K9/TCIA.2016.7O02S9CY	Standardized Train/Test splits	Mass-Training_P_00259_RIGHT_CC_1/1.3.6.1.4.1.9590.100.1.2.2574402111572181501086130150440550562/1.3.6.1.4.1.9590.100.1.2.259966361112446734211947398590826946148/000000.dcm	The Cancer Imaging Archive	http://dx.doi.org/10.7937/K9/TCIA.2016.7O02S9CY	
P_00259	Parse Semantic Features	Image Processing	P_00259.ics, P_00259_RIGHT_CC_1.OVERLAY	mass_case_description_train_set.csv	The Cancer Imaging Archive	doi:10.7937/K9/TCIA.2016.7O02S9CY	http://dx.doi.org/10.7937/K9/TCIA.2016.7O02S9CY																					
P_00259	Image Decompression	Image Processing	P_00259_RIGHT_MLO_1.LJPEG	P_00259_RIGHT_MLO_1.dcm	The Cancer Imaging Archive	doi:10.7937/K9/TCIA.2016.7O02S9CY	http://dx.doi.org/10.7937/K9/TCIA.2016.7O02S9CY	Mass Segmentation	P_00259_RIGHT_MLO_1.dcm	The Cancer Imaging Archive	http://dx.doi.org/10.7937/K9/TCIA.2016.7O02S9CY	Image cropping	mass_cases/cropped_images/P_00259_RIGHT_MLO_1.dcm	The Cancer Imaging Archive	http://dx.doi.org/10.7937/K9/TCIA.2016.7O02S9CY	Data partition	Mass-Training_P_00259_RIGHT_MLO/1.3.6.1.4.1.9590.100.1.2.172077251111829320224994400042975972110/1.3.6.1.4.1.9590.100.1.2.122981719610620049441742166123385329893/000000.dcm	The Cancer Imaging Archive	http://dx.doi.org/10.7937/K9/TCIA.2016.7O02S9CY	Standardized Train/Test splits	"Mass-Training_P_00259_RIGHT_MLO_1/1.3.6.1.4.1.9590.100.1.2.105289907911963290539244947801156073656/1.3.6.1.4.1.9590.100.1.2.48373758512808386736706922374063585453/000001.dcm
"	The Cancer Imaging Archive	http://dx.doi.org/10.7937/K9/TCIA.2016.7O02S9CY	Standardized Train/Test splits	Mass-Training_P_00259_RIGHT_MLO_1/1.3.6.1.4.1.9590.100.1.2.105289907911963290539244947801156073656/1.3.6.1.4.1.9590.100.1.2.48373758512808386736706922374063585453/000000.dcm	The Cancer Imaging Archive	http://dx.doi.org/10.7937/K9/TCIA.2016.7O02S9CY	
P_00259	Parse Semantic Features	Image Processing	P_00259.ics, P_00259_RIGHT_MLO_1.OVERLAY	mass_case_description_train_set.csv	The Cancer Imaging Archive	doi:10.7937/K9/TCIA.2016.7O02S9CY	http://dx.doi.org/10.7937/K9/TCIA.2016.7O02S9CY																					
P_00264	Image Decompression	Image Processing	P_00264_LEFT_CC_1.LJPEG	P_00264_LEFT_CC_1.dcm	The Cancer Imaging Archive	doi:10.7937/K9/TCIA.2016.7O02S9CY	http://dx.doi.org/10.7937/K9/TCIA.2016.7O02S9CY	Mass Segmentation	P_00264_LEFT_CC_1.dcm	The Cancer Imaging Archive	http://dx.doi.org/10.7937/K9/TCIA.2016.7O02S9CY	Image cropping	mass_cases/cropped_images/P_00264_LEFT_CC_1.dcm	The Cancer Imaging Archive	http://dx.doi.org/10.7937/K9/TCIA.2016.7O02S9CY	Data partition	Mass-Training_P_00264_LEFT_CC/1.3.6.1.4.1.9590.100.1.2.58360072013209834217202599793109411129/1.3.6.1.4.1.9590.100.1.2.387625671611844817822678534601928099272/000000.dcm	The Cancer Imaging Archive	http://dx.doi.org/10.7937/K9/TCIA.2016.7O02S9CY	Standardized Train/Test splits	"Mass-Training_P_00264_LEFT_CC_1/1.3.6.1.4.1.9590.100.1.2.316787824412633722035643516401198615257/1.3.6.1.4.1.9590.100.1.2.48558812512460475111487571220752669321/000001.dcm
"	The Cancer Imaging Archive	http://dx.doi.org/10.7937/K9/TCIA.2016.7O02S9CY	Standardized Train/Test splits	Mass-Training_P_00264_LEFT_CC_1/1.3.6.1.4.1.9590.100.1.2.316787824412633722035643516401198615257/1.3.6.1.4.1.9590.100.1.2.48558812512460475111487571220752669321/000000.dcm	The Cancer Imaging Archive	http://dx.doi.org/10.7937/K9/TCIA.2016.7O02S9CY	
P_00264	Parse Semantic Features	Image Processing	P_00264.ics, P_00264_LEFT_CC_1.OVERLAY	mass_case_description_train_set.csv	The Cancer Imaging Archive	doi:10.7937/K9/TCIA.2016.7O02S9CY	http://dx.doi.org/10.7937/K9/TCIA.2016.7O02S9CY																					
P_00264	Image Decompression	Image Processing	P_00264_LEFT_MLO_1.LJPEG	P_00264_LEFT_MLO_1.dcm	The Cancer Imaging Archive	doi:10.7937/K9/TCIA.2016.7O02S9CY	http://dx.doi.org/10.7937/K9/TCIA.2016.7O02S9CY	Mass Segmentation	P_00264_LEFT_MLO_1.dcm	The Cancer Imaging Archive	http://dx.doi.org/10.7937/K9/TCIA.2016.7O02S9CY	Image cropping	mass_cases/cropped_images/P_00264_LEFT_MLO_1.dcm	The Cancer Imaging Archive	http://dx.doi.org/10.7937/K9/TCIA.2016.7O02S9CY	Data partition	Mass-Training_P_00264_LEFT_MLO/1.3.6.1.4.1.9590.100.1.2.360010784611897814630079809401538930592/1.3.6.1.4.1.9590.100.1.2.41395477713147966735437077832682828713/000000.dcm	The Cancer Imaging Archive	http://dx.doi.org/10.7937/K9/TCIA.2016.7O02S9CY	Standardized Train/Test splits	"Mass-Training_P_00264_LEFT_MLO_1/1.3.6.1.4.1.9590.100.1.2.214276547911475582227778520842560736237/1.3.6.1.4.1.9590.100.1.2.54083065310693877418895561211039571030/000001.dcm
"	The Cancer Imaging Archive	http://dx.doi.org/10.7937/K9/TCIA.2016.7O02S9CY	Standardized Train/Test splits	Mass-Training_P_00264_LEFT_MLO_1/1.3.6.1.4.1.9590.100.1.2.214276547911475582227778520842560736237/1.3.6.1.4.1.9590.100.1.2.54083065310693877418895561211039571030/000000.dcm	The Cancer Imaging Archive	http://dx.doi.org/10.7937/K9/TCIA.2016.7O02S9CY	
P_00264	Parse Semantic Features	Image Processing	P_00264.ics, P_00264_LEFT_MLO_1.OVERLAY	mass_case_description_train_set.csv	The Cancer Imaging Archive	doi:10.7937/K9/TCIA.2016.7O02S9CY	http://dx.doi.org/10.7937/K9/TCIA.2016.7O02S9CY																					
P_00265	Image Decompression	Image Processing	P_00265_RIGHT_CC_1.LJPEG	P_00265_RIGHT_CC_1.dcm	The Cancer Imaging Archive	doi:10.7937/K9/TCIA.2016.7O02S9CY	http://dx.doi.org/10.7937/K9/TCIA.2016.7O02S9CY	Mass Segmentation	P_00265_RIGHT_CC_1.dcm	The Cancer Imaging Archive	http://dx.doi.org/10.7937/K9/TCIA.2016.7O02S9CY	Image cropping	mass_cases/cropped_images/P_00265_RIGHT_CC_1.dcm	The Cancer Imaging Archive	http://dx.doi.org/10.7937/K9/TCIA.2016.7O02S9CY	Data partition	Mass-Training_P_00265_RIGHT_CC/1.3.6.1.4.1.9590.100.1.2.93446266611808148425913309470515920410/1.3.6.1.4.1.9590.100.1.2.230847457811985905132857803630553450916/000000.dcm	The Cancer Imaging Archive	http://dx.doi.org/10.7937/K9/TCIA.2016.7O02S9CY	Standardized Train/Test splits	"Mass-Training_P_00265_RIGHT_CC_1/1.3.6.1.4.1.9590.100.1.2.365905386611571212328956412520064192793/1.3.6.1.4.1.9590.100.1.2.33355931610429994428806391080346623398/000001.dcm
"	The Cancer Imaging Archive	http://dx.doi.org/10.7937/K9/TCIA.2016.7O02S9CY	Standardized Train/Test splits	Mass-Training_P_00265_RIGHT_CC_1/1.3.6.1.4.1.9590.100.1.2.365905386611571212328956412520064192793/1.3.6.1.4.1.9590.100.1.2.33355931610429994428806391080346623398/000000.dcm	The Cancer Imaging Archive	http://dx.doi.org/10.7937/K9/TCIA.2016.7O02S9CY	
P_00265	Parse Semantic Features	Image Processing	P_00265.ics, P_00265_RIGHT_CC_1.OVERLAY	mass_case_description_train_set.csv	The Cancer Imaging Archive	doi:10.7937/K9/TCIA.2016.7O02S9CY	http://dx.doi.org/10.7937/K9/TCIA.2016.7O02S9CY																					
P_00265	Image Decompression	Image Processing	P_00265_RIGHT_MLO_1.LJPEG	P_00265_RIGHT_MLO_1.dcm	The Cancer Imaging Archive	doi:10.7937/K9/TCIA.2016.7O02S9CY	http://dx.doi.org/10.7937/K9/TCIA.2016.7O02S9CY	Mass Segmentation	P_00265_RIGHT_MLO_1.dcm	The Cancer Imaging Archive	http://dx.doi.org/10.7937/K9/TCIA.2016.7O02S9CY	Image cropping	mass_cases/cropped_images/P_00265_RIGHT_MLO_1.dcm	The Cancer Imaging Archive	http://dx.doi.org/10.7937/K9/TCIA.2016.7O02S9CY	Data partition	Mass-Training_P_00265_RIGHT_MLO/1.3.6.1.4.1.9590.100.1.2.265175506111261496514290188101701456262/1.3.6.1.4.1.9590.100.1.2.72031052711411811221749052683014455686/000000.dcm	The Cancer Imaging Archive	http://dx.doi.org/10.7937/K9/TCIA.2016.7O02S9CY	Standardized Train/Test splits	"Mass-Training_P_00265_RIGHT_MLO_1/1.3.6.1.4.1.9590.100.1.2.287241741713247595010745801030758039419/1.3.6.1.4.1.9590.100.1.2.186263044311456789518091957072123755339/000001.dcm
"	The Cancer Imaging Archive	http://dx.doi.org/10.7937/K9/TCIA.2016.7O02S9CY	Standardized Train/Test splits	Mass-Training_P_00265_RIGHT_MLO_1/1.3.6.1.4.1.9590.100.1.2.287241741713247595010745801030758039419/1.3.6.1.4.1.9590.100.1.2.186263044311456789518091957072123755339/000000.dcm	The Cancer Imaging Archive	http://dx.doi.org/10.7937/K9/TCIA.2016.7O02S9CY	
P_00265	Parse Semantic Features	Image Processing	P_00265.ics, P_00265_RIGHT_MLO_1.OVERLAY	mass_case_description_train_set.csv	The Cancer Imaging Archive	doi:10.7937/K9/TCIA.2016.7O02S9CY	http://dx.doi.org/10.7937/K9/TCIA.2016.7O02S9CY																					
P_00273	Image Decompression	Image Processing	P_00273_LEFT_CC_1.LJPEG	P_00273_LEFT_CC_1.dcm	The Cancer Imaging Archive	doi:10.7937/K9/TCIA.2016.7O02S9CY	http://dx.doi.org/10.7937/K9/TCIA.2016.7O02S9CY	Mass Segmentation	P_00273_LEFT_CC_1.dcm	The Cancer Imaging Archive	http://dx.doi.org/10.7937/K9/TCIA.2016.7O02S9CY	Image cropping	mass_cases/cropped_images/P_00273_LEFT_CC_1.dcm	The Cancer Imaging Archive	http://dx.doi.org/10.7937/K9/TCIA.2016.7O02S9CY	Data partition	Mass-Training_P_00273_LEFT_CC/1.3.6.1.4.1.9590.100.1.2.242449690612742934410967801943186398859/1.3.6.1.4.1.9590.100.1.2.107959550611257621041974460543274070722/000000.dcm	The Cancer Imaging Archive	http://dx.doi.org/10.7937/K9/TCIA.2016.7O02S9CY	Standardized Train/Test splits	"Mass-Training_P_00273_LEFT_CC_1/1.3.6.1.4.1.9590.100.1.2.379492317611436901526548707071661698037/1.3.6.1.4.1.9590.100.1.2.271607941311727470517980197701734211351/000001.dcm
"	The Cancer Imaging Archive	http://dx.doi.org/10.7937/K9/TCIA.2016.7O02S9CY	Standardized Train/Test splits	Mass-Training_P_00273_LEFT_CC_1/1.3.6.1.4.1.9590.100.1.2.379492317611436901526548707071661698037/1.3.6.1.4.1.9590.100.1.2.271607941311727470517980197701734211351/000000.dcm	The Cancer Imaging Archive	http://dx.doi.org/10.7937/K9/TCIA.2016.7O02S9CY	
P_00273	Parse Semantic Features	Image Processing	P_00273.ics, P_00273_LEFT_CC_1.OVERLAY	mass_case_description_train_set.csv	The Cancer Imaging Archive	doi:10.7937/K9/TCIA.2016.7O02S9CY	http://dx.doi.org/10.7937/K9/TCIA.2016.7O02S9CY																					
P_00279	Image Decompression	Image Processing	P_00279_LEFT_CC_1.LJPEG	P_00279_LEFT_CC_1.dcm	The Cancer Imaging Archive	doi:10.7937/K9/TCIA.2016.7O02S9CY	http://dx.doi.org/10.7937/K9/TCIA.2016.7O02S9CY	Mass Segmentation	P_00279_LEFT_CC_1.dcm	The Cancer Imaging Archive	http://dx.doi.org/10.7937/K9/TCIA.2016.7O02S9CY	Image cropping	mass_cases/cropped_images/P_00279_LEFT_CC_1.dcm	The Cancer Imaging Archive	http://dx.doi.org/10.7937/K9/TCIA.2016.7O02S9CY	Data partition	Mass-Training_P_00279_LEFT_CC/1.3.6.1.4.1.9590.100.1.2.131599809812641131301049916603655310219/1.3.6.1.4.1.9590.100.1.2.211143567313980572705666984101238760207/000000.dcm	The Cancer Imaging Archive	http://dx.doi.org/10.7937/K9/TCIA.2016.7O02S9CY	Standardized Train/Test splits	"Mass-Training_P_00279_LEFT_CC_1/1.3.6.1.4.1.9590.100.1.2.319116565013244685616976042403807239739/1.3.6.1.4.1.9590.100.1.2.278022131711751825320356179721710838376/000000.dcm
"	The Cancer Imaging Archive	http://dx.doi.org/10.7937/K9/TCIA.2016.7O02S9CY	Standardized Train/Test splits	Mass-Training_P_00279_LEFT_CC_1/1.3.6.1.4.1.9590.100.1.2.291491143010082707927596396962074171114/1.3.6.1.4.1.9590.100.1.2.302043706512531689934596629952753769958/000000.dcm	The Cancer Imaging Archive	http://dx.doi.org/10.7937/K9/TCIA.2016.7O02S9CY	
P_00279	Parse Semantic Features	Image Processing	P_00279.ics, P_00279_LEFT_CC_1.OVERLAY	mass_case_description_train_set.csv	The Cancer Imaging Archive	doi:10.7937/K9/TCIA.2016.7O02S9CY	http://dx.doi.org/10.7937/K9/TCIA.2016.7O02S9CY																					
P_00281	Image Decompression	Image Processing	P_00281_LEFT_MLO_1.LJPEG	P_00281_LEFT_MLO_1.dcm	The Cancer Imaging Archive	doi:10.7937/K9/TCIA.2016.7O02S9CY	http://dx.doi.org/10.7937/K9/TCIA.2016.7O02S9CY	Mass Segmentation	P_00281_LEFT_MLO_1.dcm	The Cancer Imaging Archive	http://dx.doi.org/10.7937/K9/TCIA.2016.7O02S9CY	Image cropping	mass_cases/cropped_images/P_00281_LEFT_MLO_1.dcm	The Cancer Imaging Archive	http://dx.doi.org/10.7937/K9/TCIA.2016.7O02S9CY	Data partition	Mass-Training_P_00281_LEFT_MLO/1.3.6.1.4.1.9590.100.1.2.306790226913702749912884476160067896857/1.3.6.1.4.1.9590.100.1.2.100682860911308271813943300011840547108/000000.dcm	The Cancer Imaging Archive	http://dx.doi.org/10.7937/K9/TCIA.2016.7O02S9CY	Standardized Train/Test splits	"Mass-Training_P_00281_LEFT_MLO_1/1.3.6.1.4.1.9590.100.1.2.141430795913468173741647594732464179172/1.3.6.1.4.1.9590.100.1.2.405897973311379745701514072523613060114/000001.dcm
"	The Cancer Imaging Archive	http://dx.doi.org/10.7937/K9/TCIA.2016.7O02S9CY	Standardized Train/Test splits	Mass-Training_P_00281_LEFT_MLO_1/1.3.6.1.4.1.9590.100.1.2.141430795913468173741647594732464179172/1.3.6.1.4.1.9590.100.1.2.405897973311379745701514072523613060114/000000.dcm	The Cancer Imaging Archive	http://dx.doi.org/10.7937/K9/TCIA.2016.7O02S9CY	
P_00281	Parse Semantic Features	Image Processing	P_00281.ics, P_00281_LEFT_MLO_1.OVERLAY	mass_case_description_train_set.csv	The Cancer Imaging Archive	doi:10.7937/K9/TCIA.2016.7O02S9CY	http://dx.doi.org/10.7937/K9/TCIA.2016.7O02S9CY																					
P_00283	Image Decompression	Image Processing	P_00283_RIGHT_CC_1.LJPEG	P_00283_RIGHT_CC_1.dcm	The Cancer Imaging Archive	doi:10.7937/K9/TCIA.2016.7O02S9CY	http://dx.doi.org/10.7937/K9/TCIA.2016.7O02S9CY	Mass Segmentation	P_00283_RIGHT_CC_1.dcm	The Cancer Imaging Archive	http://dx.doi.org/10.7937/K9/TCIA.2016.7O02S9CY	Image cropping	mass_cases/cropped_images/P_00283_RIGHT_CC_1.dcm	The Cancer Imaging Archive	http://dx.doi.org/10.7937/K9/TCIA.2016.7O02S9CY	Data partition	Mass-Training_P_00283_RIGHT_CC/1.3.6.1.4.1.9590.100.1.2.162200722011729536114495108143434716328/1.3.6.1.4.1.9590.100.1.2.287304805711524041431170965933047146206/000000.dcm	The Cancer Imaging Archive	http://dx.doi.org/10.7937/K9/TCIA.2016.7O02S9CY	Standardized Train/Test splits	"Mass-Training_P_00283_RIGHT_CC_1/1.3.6.1.4.1.9590.100.1.2.65670667012827898315895602552421451823/1.3.6.1.4.1.9590.100.1.2.90597918912062821313841053710657931709/000001.dcm
"	The Cancer Imaging Archive	http://dx.doi.org/10.7937/K9/TCIA.2016.7O02S9CY	Standardized Train/Test splits	Mass-Training_P_00283_RIGHT_CC_1/1.3.6.1.4.1.9590.100.1.2.65670667012827898315895602552421451823/1.3.6.1.4.1.9590.100.1.2.90597918912062821313841053710657931709/000000.dcm	The Cancer Imaging Archive	http://dx.doi.org/10.7937/K9/TCIA.2016.7O02S9CY	
P_00283	Parse Semantic Features	Image Processing	P_00283.ics, P_00283_RIGHT_CC_1.OVERLAY	mass_case_description_train_set.csv	The Cancer Imaging Archive	doi:10.7937/K9/TCIA.2016.7O02S9CY	http://dx.doi.org/10.7937/K9/TCIA.2016.7O02S9CY																					
P_00283	Image Decompression	Image Processing	P_00283_RIGHT_MLO_1.LJPEG	P_00283_RIGHT_MLO_1.dcm	The Cancer Imaging Archive	doi:10.7937/K9/TCIA.2016.7O02S9CY	http://dx.doi.org/10.7937/K9/TCIA.2016.7O02S9CY	Mass Segmentation	P_00283_RIGHT_MLO_1.dcm	The Cancer Imaging Archive	http://dx.doi.org/10.7937/K9/TCIA.2016.7O02S9CY	Image cropping	mass_cases/cropped_images/P_00283_RIGHT_MLO_1.dcm	The Cancer Imaging Archive	http://dx.doi.org/10.7937/K9/TCIA.2016.7O02S9CY	Data partition	Mass-Training_P_00283_RIGHT_MLO/1.3.6.1.4.1.9590.100.1.2.333483032711633263833222434800970185576/1.3.6.1.4.1.9590.100.1.2.1876105710318941827196962570611074499/000000.dcm	The Cancer Imaging Archive	http://dx.doi.org/10.7937/K9/TCIA.2016.7O02S9CY	Standardized Train/Test splits	"Mass-Training_P_00283_RIGHT_MLO_1/1.3.6.1.4.1.9590.100.1.2.92515734412536059530398360954236313387/1.3.6.1.4.1.9590.100.1.2.172660126711340156615068937342838051818/000001.dcm
"	The Cancer Imaging Archive	http://dx.doi.org/10.7937/K9/TCIA.2016.7O02S9CY	Standardized Train/Test splits	Mass-Training_P_00283_RIGHT_MLO_1/1.3.6.1.4.1.9590.100.1.2.92515734412536059530398360954236313387/1.3.6.1.4.1.9590.100.1.2.172660126711340156615068937342838051818/000000.dcm	The Cancer Imaging Archive	http://dx.doi.org/10.7937/K9/TCIA.2016.7O02S9CY	
P_00283	Parse Semantic Features	Image Processing	P_00283.ics, P_00283_RIGHT_MLO_1.OVERLAY	mass_case_description_train_set.csv	The Cancer Imaging Archive	doi:10.7937/K9/TCIA.2016.7O02S9CY	http://dx.doi.org/10.7937/K9/TCIA.2016.7O02S9CY																					
P_00287	Image Decompression	Image Processing	P_00287_RIGHT_CC_1.LJPEG	P_00287_RIGHT_CC_1.dcm	The Cancer Imaging Archive	doi:10.7937/K9/TCIA.2016.7O02S9CY	http://dx.doi.org/10.7937/K9/TCIA.2016.7O02S9CY	Mass Segmentation	P_00287_RIGHT_CC_1.dcm	The Cancer Imaging Archive	http://dx.doi.org/10.7937/K9/TCIA.2016.7O02S9CY	Image cropping	mass_cases/cropped_images/P_00287_RIGHT_CC_1.dcm	The Cancer Imaging Archive	http://dx.doi.org/10.7937/K9/TCIA.2016.7O02S9CY	Data partition	Mass-Training_P_00287_RIGHT_CC/1.3.6.1.4.1.9590.100.1.2.399347810810085326701024718693766488525/1.3.6.1.4.1.9590.100.1.2.365371676412588907115235634354043674317/000000.dcm	The Cancer Imaging Archive	http://dx.doi.org/10.7937/K9/TCIA.2016.7O02S9CY	Standardized Train/Test splits	"Mass-Training_P_00287_RIGHT_CC_1/1.3.6.1.4.1.9590.100.1.2.327477551611149940039677672173774581131/1.3.6.1.4.1.9590.100.1.2.406851690713929110036335307660919142685/000001.dcm
"	The Cancer Imaging Archive	http://dx.doi.org/10.7937/K9/TCIA.2016.7O02S9CY	Standardized Train/Test splits	Mass-Training_P_00287_RIGHT_CC_1/1.3.6.1.4.1.9590.100.1.2.327477551611149940039677672173774581131/1.3.6.1.4.1.9590.100.1.2.406851690713929110036335307660919142685/000000.dcm	The Cancer Imaging Archive	http://dx.doi.org/10.7937/K9/TCIA.2016.7O02S9CY	
P_00287	Parse Semantic Features	Image Processing	P_00287.ics, P_00287_RIGHT_CC_1.OVERLAY	mass_case_description_train_set.csv	The Cancer Imaging Archive	doi:10.7937/K9/TCIA.2016.7O02S9CY	http://dx.doi.org/10.7937/K9/TCIA.2016.7O02S9CY																					
P_00287	Image Decompression	Image Processing	P_00287_RIGHT_MLO_1.LJPEG	P_00287_RIGHT_MLO_1.dcm	The Cancer Imaging Archive	doi:10.7937/K9/TCIA.2016.7O02S9CY	http://dx.doi.org/10.7937/K9/TCIA.2016.7O02S9CY	Mass Segmentation	P_00287_RIGHT_MLO_1.dcm	The Cancer Imaging Archive	http://dx.doi.org/10.7937/K9/TCIA.2016.7O02S9CY	Image cropping	mass_cases/cropped_images/P_00287_RIGHT_MLO_1.dcm	The Cancer Imaging Archive	http://dx.doi.org/10.7937/K9/TCIA.2016.7O02S9CY	Data partition	Mass-Training_P_00287_RIGHT_MLO/1.3.6.1.4.1.9590.100.1.2.240961853011675577505942821432139254534/1.3.6.1.4.1.9590.100.1.2.285317105313152046222309992052850234643/000000.dcm	The Cancer Imaging Archive	http://dx.doi.org/10.7937/K9/TCIA.2016.7O02S9CY	Standardized Train/Test splits	"Mass-Training_P_00287_RIGHT_MLO_1/1.3.6.1.4.1.9590.100.1.2.264057050910338126903990365502973896313/1.3.6.1.4.1.9590.100.1.2.400034186411292665631972788672974935733/000001.dcm
"	The Cancer Imaging Archive	http://dx.doi.org/10.7937/K9/TCIA.2016.7O02S9CY	Standardized Train/Test splits	Mass-Training_P_00287_RIGHT_MLO_1/1.3.6.1.4.1.9590.100.1.2.264057050910338126903990365502973896313/1.3.6.1.4.1.9590.100.1.2.400034186411292665631972788672974935733/000000.dcm	The Cancer Imaging Archive	http://dx.doi.org/10.7937/K9/TCIA.2016.7O02S9CY	
P_00287	Parse Semantic Features	Image Processing	P_00287.ics, P_00287_RIGHT_MLO_1.OVERLAY	mass_case_description_train_set.csv	The Cancer Imaging Archive	doi:10.7937/K9/TCIA.2016.7O02S9CY	http://dx.doi.org/10.7937/K9/TCIA.2016.7O02S9CY																					
P_00289	Image Decompression	Image Processing	P_00289_LEFT_CC_1.LJPEG	P_00289_LEFT_CC_1.dcm	The Cancer Imaging Archive	doi:10.7937/K9/TCIA.2016.7O02S9CY	http://dx.doi.org/10.7937/K9/TCIA.2016.7O02S9CY	Mass Segmentation	P_00289_LEFT_CC_1.dcm	The Cancer Imaging Archive	http://dx.doi.org/10.7937/K9/TCIA.2016.7O02S9CY	Image cropping	mass_cases/cropped_images/P_00289_LEFT_CC_1.dcm	The Cancer Imaging Archive	http://dx.doi.org/10.7937/K9/TCIA.2016.7O02S9CY	Data partition	Mass-Training_P_00289_LEFT_CC/1.3.6.1.4.1.9590.100.1.2.258664129913938239429179454981158957925/1.3.6.1.4.1.9590.100.1.2.213518949511422551138431651170878058094/000000.dcm	The Cancer Imaging Archive	http://dx.doi.org/10.7937/K9/TCIA.2016.7O02S9CY	Standardized Train/Test splits	"Mass-Training_P_00289_LEFT_CC_1/1.3.6.1.4.1.9590.100.1.2.415663461911648337910001256213458468870/1.3.6.1.4.1.9590.100.1.2.168827563312343550625981183313571541794/000001.dcm
"	The Cancer Imaging Archive	http://dx.doi.org/10.7937/K9/TCIA.2016.7O02S9CY	Standardized Train/Test splits	Mass-Training_P_00289_LEFT_CC_1/1.3.6.1.4.1.9590.100.1.2.415663461911648337910001256213458468870/1.3.6.1.4.1.9590.100.1.2.168827563312343550625981183313571541794/000000.dcm	The Cancer Imaging Archive	http://dx.doi.org/10.7937/K9/TCIA.2016.7O02S9CY	
P_00289	Parse Semantic Features	Image Processing	P_00289.ics, P_00289_LEFT_CC_1.OVERLAY	mass_case_description_train_set.csv	The Cancer Imaging Archive	doi:10.7937/K9/TCIA.2016.7O02S9CY	http://dx.doi.org/10.7937/K9/TCIA.2016.7O02S9CY																					
P_00289	Image Decompression	Image Processing	P_00289_LEFT_MLO_1.LJPEG	P_00289_LEFT_MLO_1.dcm	The Cancer Imaging Archive	doi:10.7937/K9/TCIA.2016.7O02S9CY	http://dx.doi.org/10.7937/K9/TCIA.2016.7O02S9CY	Mass Segmentation	P_00289_LEFT_MLO_1.dcm	The Cancer Imaging Archive	http://dx.doi.org/10.7937/K9/TCIA.2016.7O02S9CY	Image cropping	mass_cases/cropped_images/P_00289_LEFT_MLO_1.dcm	The Cancer Imaging Archive	http://dx.doi.org/10.7937/K9/TCIA.2016.7O02S9CY	Data partition	Mass-Training_P_00289_LEFT_MLO/1.3.6.1.4.1.9590.100.1.2.379092295813950329722367333203935179698/1.3.6.1.4.1.9590.100.1.2.412841229711732634433998050910688769355/000000.dcm	The Cancer Imaging Archive	http://dx.doi.org/10.7937/K9/TCIA.2016.7O02S9CY	Standardized Train/Test splits	"Mass-Training_P_00289_LEFT_MLO_1/1.3.6.1.4.1.9590.100.1.2.96480711712197653533318506840556237368/1.3.6.1.4.1.9590.100.1.2.85263153812351482038878780632264894169/000001.dcm
"	The Cancer Imaging Archive	http://dx.doi.org/10.7937/K9/TCIA.2016.7O02S9CY	Standardized Train/Test splits	Mass-Training_P_00289_LEFT_MLO_1/1.3.6.1.4.1.9590.100.1.2.96480711712197653533318506840556237368/1.3.6.1.4.1.9590.100.1.2.85263153812351482038878780632264894169/000000.dcm	The Cancer Imaging Archive	http://dx.doi.org/10.7937/K9/TCIA.2016.7O02S9CY	
P_00289	Parse Semantic Features	Image Processing	P_00289.ics, P_00289_LEFT_MLO_1.OVERLAY	mass_case_description_train_set.csv	The Cancer Imaging Archive	doi:10.7937/K9/TCIA.2016.7O02S9CY	http://dx.doi.org/10.7937/K9/TCIA.2016.7O02S9CY																					
P_00294	Image Decompression	Image Processing	P_00294_LEFT_CC_1.LJPEG	P_00294_LEFT_CC_1.dcm	The Cancer Imaging Archive	doi:10.7937/K9/TCIA.2016.7O02S9CY	http://dx.doi.org/10.7937/K9/TCIA.2016.7O02S9CY	Mass Segmentation	P_00294_LEFT_CC_1.dcm	The Cancer Imaging Archive	http://dx.doi.org/10.7937/K9/TCIA.2016.7O02S9CY	Image cropping	mass_cases/cropped_images/P_00294_LEFT_CC_1.dcm	The Cancer Imaging Archive	http://dx.doi.org/10.7937/K9/TCIA.2016.7O02S9CY	Data partition	Mass-Training_P_00294_LEFT_CC/1.3.6.1.4.1.9590.100.1.2.316165365713169012206770313243494466873/1.3.6.1.4.1.9590.100.1.2.235998682411302642221092187361510184158/000000.dcm	The Cancer Imaging Archive	http://dx.doi.org/10.7937/K9/TCIA.2016.7O02S9CY	Standardized Train/Test splits	"Mass-Training_P_00294_LEFT_CC_1/1.3.6.1.4.1.9590.100.1.2.68373152413196700703877886833741719609/1.3.6.1.4.1.9590.100.1.2.62477624313950073629115651880107415441/000000.dcm
"	The Cancer Imaging Archive	http://dx.doi.org/10.7937/K9/TCIA.2016.7O02S9CY	Standardized Train/Test splits	Mass-Training_P_00294_LEFT_CC_1/1.3.6.1.4.1.9590.100.1.2.65513303911542795926723352792444052889/1.3.6.1.4.1.9590.100.1.2.219157189212113616029573495392380980692/000000.dcm	The Cancer Imaging Archive	http://dx.doi.org/10.7937/K9/TCIA.2016.7O02S9CY	
P_00294	Parse Semantic Features	Image Processing	P_00294.ics, P_00294_LEFT_CC_1.OVERLAY	mass_case_description_train_set.csv	The Cancer Imaging Archive	doi:10.7937/K9/TCIA.2016.7O02S9CY	http://dx.doi.org/10.7937/K9/TCIA.2016.7O02S9CY																					
P_00294	Image Decompression	Image Processing	P_00294_LEFT_MLO_1.LJPEG	P_00294_LEFT_MLO_1.dcm	The Cancer Imaging Archive	doi:10.7937/K9/TCIA.2016.7O02S9CY	http://dx.doi.org/10.7937/K9/TCIA.2016.7O02S9CY	Mass Segmentation	P_00294_LEFT_MLO_1.dcm	The Cancer Imaging Archive	http://dx.doi.org/10.7937/K9/TCIA.2016.7O02S9CY	Image cropping	mass_cases/cropped_images/P_00294_LEFT_MLO_1.dcm	The Cancer Imaging Archive	http://dx.doi.org/10.7937/K9/TCIA.2016.7O02S9CY	Data partition	Mass-Training_P_00294_LEFT_MLO/1.3.6.1.4.1.9590.100.1.2.53121832412532732420372451161713592718/1.3.6.1.4.1.9590.100.1.2.126672589212773088839193432761207411911/000000.dcm	The Cancer Imaging Archive	http://dx.doi.org/10.7937/K9/TCIA.2016.7O02S9CY	Standardized Train/Test splits	"Mass-Training_P_00294_LEFT_MLO_1/1.3.6.1.4.1.9590.100.1.2.246929787911584856101347861972099519063/1.3.6.1.4.1.9590.100.1.2.11522965912391185905725226742050551997/000000.dcm
"	The Cancer Imaging Archive	http://dx.doi.org/10.7937/K9/TCIA.2016.7O02S9CY	Standardized Train/Test splits	Mass-Training_P_00294_LEFT_MLO_1/1.3.6.1.4.1.9590.100.1.2.150922682011312294714357628673705031600/1.3.6.1.4.1.9590.100.1.2.235208716612742186319958432593634355989/000000.dcm	The Cancer Imaging Archive	http://dx.doi.org/10.7937/K9/TCIA.2016.7O02S9CY	
P_00294	Parse Semantic Features	Image Processing	P_00294.ics, P_00294_LEFT_MLO_1.OVERLAY	mass_case_description_train_set.csv	The Cancer Imaging Archive	doi:10.7937/K9/TCIA.2016.7O02S9CY	http://dx.doi.org/10.7937/K9/TCIA.2016.7O02S9CY																					
P_00298	Image Decompression	Image Processing	P_00298_LEFT_CC_1.LJPEG	P_00298_LEFT_CC_1.dcm	The Cancer Imaging Archive	doi:10.7937/K9/TCIA.2016.7O02S9CY	http://dx.doi.org/10.7937/K9/TCIA.2016.7O02S9CY	Mass Segmentation	P_00298_LEFT_CC_1.dcm	The Cancer Imaging Archive	http://dx.doi.org/10.7937/K9/TCIA.2016.7O02S9CY	Image cropping	mass_cases/cropped_images/P_00298_LEFT_CC_1.dcm	The Cancer Imaging Archive	http://dx.doi.org/10.7937/K9/TCIA.2016.7O02S9CY	Data partition	Mass-Training_P_00298_LEFT_CC/1.3.6.1.4.1.9590.100.1.2.107304069512528869129426080190373122693/1.3.6.1.4.1.9590.100.1.2.168629972812154167104500496831339903445/000000.dcm	The Cancer Imaging Archive	http://dx.doi.org/10.7937/K9/TCIA.2016.7O02S9CY	Standardized Train/Test splits	"Mass-Training_P_00298_LEFT_CC_1/1.3.6.1.4.1.9590.100.1.2.119920718112355815819677019073604544771/1.3.6.1.4.1.9590.100.1.2.308306388611801688834091539392375023174/000001.dcm
"	The Cancer Imaging Archive	http://dx.doi.org/10.7937/K9/TCIA.2016.7O02S9CY	Standardized Train/Test splits	Mass-Training_P_00298_LEFT_CC_1/1.3.6.1.4.1.9590.100.1.2.119920718112355815819677019073604544771/1.3.6.1.4.1.9590.100.1.2.308306388611801688834091539392375023174/000000.dcm	The Cancer Imaging Archive	http://dx.doi.org/10.7937/K9/TCIA.2016.7O02S9CY	
P_00298	Parse Semantic Features	Image Processing	P_00298.ics, P_00298_LEFT_CC_1.OVERLAY	mass_case_description_train_set.csv	The Cancer Imaging Archive	doi:10.7937/K9/TCIA.2016.7O02S9CY	http://dx.doi.org/10.7937/K9/TCIA.2016.7O02S9CY																					
P_00298	Image Decompression	Image Processing	P_00298_LEFT_MLO_1.LJPEG	P_00298_LEFT_MLO_1.dcm	The Cancer Imaging Archive	doi:10.7937/K9/TCIA.2016.7O02S9CY	http://dx.doi.org/10.7937/K9/TCIA.2016.7O02S9CY	Mass Segmentation	P_00298_LEFT_MLO_1.dcm	The Cancer Imaging Archive	http://dx.doi.org/10.7937/K9/TCIA.2016.7O02S9CY	Image cropping	mass_cases/cropped_images/P_00298_LEFT_MLO_1.dcm	The Cancer Imaging Archive	http://dx.doi.org/10.7937/K9/TCIA.2016.7O02S9CY	Data partition	Mass-Training_P_00298_LEFT_MLO/1.3.6.1.4.1.9590.100.1.2.207612582213476016713171478080686927692/1.3.6.1.4.1.9590.100.1.2.17600012911541716125911937563157149323/000000.dcm	The Cancer Imaging Archive	http://dx.doi.org/10.7937/K9/TCIA.2016.7O02S9CY	Standardized Train/Test splits	"Mass-Training_P_00298_LEFT_MLO_1/1.3.6.1.4.1.9590.100.1.2.241427138912487749515083063271947122406/1.3.6.1.4.1.9590.100.1.2.81232568111359446021014486150100416446/000001.dcm
"	The Cancer Imaging Archive	http://dx.doi.org/10.7937/K9/TCIA.2016.7O02S9CY	Standardized Train/Test splits	Mass-Training_P_00298_LEFT_MLO_1/1.3.6.1.4.1.9590.100.1.2.241427138912487749515083063271947122406/1.3.6.1.4.1.9590.100.1.2.81232568111359446021014486150100416446/000000.dcm	The Cancer Imaging Archive	http://dx.doi.org/10.7937/K9/TCIA.2016.7O02S9CY	
P_00298	Parse Semantic Features	Image Processing	P_00298.ics, P_00298_LEFT_MLO_1.OVERLAY	mass_case_description_train_set.csv	The Cancer Imaging Archive	doi:10.7937/K9/TCIA.2016.7O02S9CY	http://dx.doi.org/10.7937/K9/TCIA.2016.7O02S9CY																					
P_00303	Image Decompression	Image Processing	P_00303_LEFT_CC_1.LJPEG	P_00303_LEFT_CC_1.dcm	The Cancer Imaging Archive	doi:10.7937/K9/TCIA.2016.7O02S9CY	http://dx.doi.org/10.7937/K9/TCIA.2016.7O02S9CY	Mass Segmentation	P_00303_LEFT_CC_1.dcm	The Cancer Imaging Archive	http://dx.doi.org/10.7937/K9/TCIA.2016.7O02S9CY	Image cropping	mass_cases/cropped_images/P_00303_LEFT_CC_1.dcm	The Cancer Imaging Archive	http://dx.doi.org/10.7937/K9/TCIA.2016.7O02S9CY	Data partition	Mass-Training_P_00303_LEFT_CC/1.3.6.1.4.1.9590.100.1.2.70345427213719089719428246301606945974/1.3.6.1.4.1.9590.100.1.2.27664704112161009124633468232515447862/000000.dcm	The Cancer Imaging Archive	http://dx.doi.org/10.7937/K9/TCIA.2016.7O02S9CY	Standardized Train/Test splits	"Mass-Training_P_00303_LEFT_CC_1/1.3.6.1.4.1.9590.100.1.2.172451998512737003139485147102236282104/1.3.6.1.4.1.9590.100.1.2.146913909913541364323336672252941023907/000000.dcm
"	The Cancer Imaging Archive	http://dx.doi.org/10.7937/K9/TCIA.2016.7O02S9CY	Standardized Train/Test splits	Mass-Training_P_00303_LEFT_CC_1/1.3.6.1.4.1.9590.100.1.2.91047898712079403406090789430815071993/1.3.6.1.4.1.9590.100.1.2.186327494411516593004575993602150635295/000000.dcm	The Cancer Imaging Archive	http://dx.doi.org/10.7937/K9/TCIA.2016.7O02S9CY	
P_00303	Parse Semantic Features	Image Processing	P_00303.ics, P_00303_LEFT_CC_1.OVERLAY	mass_case_description_train_set.csv	The Cancer Imaging Archive	doi:10.7937/K9/TCIA.2016.7O02S9CY	http://dx.doi.org/10.7937/K9/TCIA.2016.7O02S9CY																					
P_00303	Image Decompression	Image Processing	P_00303_LEFT_MLO_1.LJPEG	P_00303_LEFT_MLO_1.dcm	The Cancer Imaging Archive	doi:10.7937/K9/TCIA.2016.7O02S9CY	http://dx.doi.org/10.7937/K9/TCIA.2016.7O02S9CY	Mass Segmentation	P_00303_LEFT_MLO_1.dcm	The Cancer Imaging Archive	http://dx.doi.org/10.7937/K9/TCIA.2016.7O02S9CY	Image cropping	mass_cases/cropped_images/P_00303_LEFT_MLO_1.dcm	The Cancer Imaging Archive	http://dx.doi.org/10.7937/K9/TCIA.2016.7O02S9CY	Data partition	Mass-Training_P_00303_LEFT_MLO/1.3.6.1.4.1.9590.100.1.2.280518724011556652936660443153708417876/1.3.6.1.4.1.9590.100.1.2.93262706812708085503412661002234752608/000000.dcm	The Cancer Imaging Archive	http://dx.doi.org/10.7937/K9/TCIA.2016.7O02S9CY	Standardized Train/Test splits	"Mass-Training_P_00303_LEFT_MLO_1/1.3.6.1.4.1.9590.100.1.2.324791627212592211742553304611690394154/1.3.6.1.4.1.9590.100.1.2.106997984011096179332011485603799417912/000000.dcm
"	The Cancer Imaging Archive	http://dx.doi.org/10.7937/K9/TCIA.2016.7O02S9CY	Standardized Train/Test splits	Mass-Training_P_00303_LEFT_MLO_1/1.3.6.1.4.1.9590.100.1.2.328875585910716141939924579163782040470/1.3.6.1.4.1.9590.100.1.2.406330346111605075234442997020047649088/000000.dcm	The Cancer Imaging Archive	http://dx.doi.org/10.7937/K9/TCIA.2016.7O02S9CY	
P_00303	Parse Semantic Features	Image Processing	P_00303.ics, P_00303_LEFT_MLO_1.OVERLAY	mass_case_description_train_set.csv	The Cancer Imaging Archive	doi:10.7937/K9/TCIA.2016.7O02S9CY	http://dx.doi.org/10.7937/K9/TCIA.2016.7O02S9CY																					
P_00303	Image Decompression	Image Processing	P_00303_RIGHT_CC_1.LJPEG	P_00303_RIGHT_CC_1.dcm	The Cancer Imaging Archive	doi:10.7937/K9/TCIA.2016.7O02S9CY	http://dx.doi.org/10.7937/K9/TCIA.2016.7O02S9CY	Mass Segmentation	P_00303_RIGHT_CC_1.dcm	The Cancer Imaging Archive	http://dx.doi.org/10.7937/K9/TCIA.2016.7O02S9CY	Image cropping	mass_cases/cropped_images/P_00303_RIGHT_CC_1.dcm	The Cancer Imaging Archive	http://dx.doi.org/10.7937/K9/TCIA.2016.7O02S9CY	Data partition	Mass-Training_P_00303_RIGHT_CC/1.3.6.1.4.1.9590.100.1.2.293562745413141278428919983642733169056/1.3.6.1.4.1.9590.100.1.2.218620318613956716810749252141856797976/000000.dcm	The Cancer Imaging Archive	http://dx.doi.org/10.7937/K9/TCIA.2016.7O02S9CY	Standardized Train/Test splits	"Mass-Training_P_00303_RIGHT_CC_1/1.3.6.1.4.1.9590.100.1.2.16316338212305520423200170810220532624/1.3.6.1.4.1.9590.100.1.2.150257282810473809225363132553623499374/000000.dcm
"	The Cancer Imaging Archive	http://dx.doi.org/10.7937/K9/TCIA.2016.7O02S9CY	Standardized Train/Test splits	Mass-Training_P_00303_RIGHT_CC_1/1.3.6.1.4.1.9590.100.1.2.172888158812171721339854304441140532979/1.3.6.1.4.1.9590.100.1.2.159761929611344665922906620493486556078/000000.dcm	The Cancer Imaging Archive	http://dx.doi.org/10.7937/K9/TCIA.2016.7O02S9CY	
P_00303	Parse Semantic Features	Image Processing	P_00303.ics, P_00303_RIGHT_CC_1.OVERLAY	mass_case_description_train_set.csv	The Cancer Imaging Archive	doi:10.7937/K9/TCIA.2016.7O02S9CY	http://dx.doi.org/10.7937/K9/TCIA.2016.7O02S9CY																					
P_00303	Image Decompression	Image Processing	P_00303_RIGHT_MLO_1.LJPEG	P_00303_RIGHT_MLO_1.dcm	The Cancer Imaging Archive	doi:10.7937/K9/TCIA.2016.7O02S9CY	http://dx.doi.org/10.7937/K9/TCIA.2016.7O02S9CY	Mass Segmentation	P_00303_RIGHT_MLO_1.dcm	The Cancer Imaging Archive	http://dx.doi.org/10.7937/K9/TCIA.2016.7O02S9CY	Image cropping	mass_cases/cropped_images/P_00303_RIGHT_MLO_1.dcm	The Cancer Imaging Archive	http://dx.doi.org/10.7937/K9/TCIA.2016.7O02S9CY	Data partition	Mass-Training_P_00303_RIGHT_MLO/1.3.6.1.4.1.9590.100.1.2.272024976212855464812633230212801794069/1.3.6.1.4.1.9590.100.1.2.293359047911187270714650133994167840030/000000.dcm	The Cancer Imaging Archive	http://dx.doi.org/10.7937/K9/TCIA.2016.7O02S9CY	Standardized Train/Test splits	"Mass-Training_P_00303_RIGHT_MLO_1/1.3.6.1.4.1.9590.100.1.2.275007373311310425617819549773819223423/1.3.6.1.4.1.9590.100.1.2.395347017912616091013118601414152815246/000000.dcm
"	The Cancer Imaging Archive	http://dx.doi.org/10.7937/K9/TCIA.2016.7O02S9CY	Standardized Train/Test splits	Mass-Training_P_00303_RIGHT_MLO_1/1.3.6.1.4.1.9590.100.1.2.231331682411495086602363644370376354886/1.3.6.1.4.1.9590.100.1.2.26064974212565869618676087344062262121/000000.dcm	The Cancer Imaging Archive	http://dx.doi.org/10.7937/K9/TCIA.2016.7O02S9CY	
P_00303	Parse Semantic Features	Image Processing	P_00303.ics, P_00303_RIGHT_MLO_1.OVERLAY	mass_case_description_train_set.csv	The Cancer Imaging Archive	doi:10.7937/K9/TCIA.2016.7O02S9CY	http://dx.doi.org/10.7937/K9/TCIA.2016.7O02S9CY																					
P_00304	Image Decompression	Image Processing	P_00304_LEFT_MLO_1.LJPEG	P_00304_LEFT_MLO_1.dcm	The Cancer Imaging Archive	doi:10.7937/K9/TCIA.2016.7O02S9CY	http://dx.doi.org/10.7937/K9/TCIA.2016.7O02S9CY	Mass Segmentation	P_00304_LEFT_MLO_1.dcm	The Cancer Imaging Archive	http://dx.doi.org/10.7937/K9/TCIA.2016.7O02S9CY	Image cropping	mass_cases/cropped_images/P_00304_LEFT_MLO_1.dcm	The Cancer Imaging Archive	http://dx.doi.org/10.7937/K9/TCIA.2016.7O02S9CY	Data partition	Mass-Training_P_00304_LEFT_MLO/1.3.6.1.4.1.9590.100.1.2.24728020112931136607325564400476947994/1.3.6.1.4.1.9590.100.1.2.368677889211938858542071548600720272101/000000.dcm	The Cancer Imaging Archive	http://dx.doi.org/10.7937/K9/TCIA.2016.7O02S9CY	Standardized Train/Test splits	"Mass-Training_P_00304_LEFT_MLO_1/1.3.6.1.4.1.9590.100.1.2.413574416510376274511617355930234100266/1.3.6.1.4.1.9590.100.1.2.7604728113021161016894457634011223447/000000.dcm
"	The Cancer Imaging Archive	http://dx.doi.org/10.7937/K9/TCIA.2016.7O02S9CY	Standardized Train/Test splits	Mass-Training_P_00304_LEFT_MLO_1/1.3.6.1.4.1.9590.100.1.2.391207121011692606421129376102709922956/1.3.6.1.4.1.9590.100.1.2.250811985710699486205298405212768968201/000000.dcm	The Cancer Imaging Archive	http://dx.doi.org/10.7937/K9/TCIA.2016.7O02S9CY	
P_00304	Parse Semantic Features	Image Processing	P_00304.ics, P_00304_LEFT_MLO_1.OVERLAY	mass_case_description_train_set.csv	The Cancer Imaging Archive	doi:10.7937/K9/TCIA.2016.7O02S9CY	http://dx.doi.org/10.7937/K9/TCIA.2016.7O02S9CY																					
P_00309	Image Decompression	Image Processing	P_00309_LEFT_CC_1.LJPEG	P_00309_LEFT_CC_1.dcm	The Cancer Imaging Archive	doi:10.7937/K9/TCIA.2016.7O02S9CY	http://dx.doi.org/10.7937/K9/TCIA.2016.7O02S9CY	Mass Segmentation	P_00309_LEFT_CC_1.dcm	The Cancer Imaging Archive	http://dx.doi.org/10.7937/K9/TCIA.2016.7O02S9CY	Image cropping	mass_cases/cropped_images/P_00309_LEFT_CC_1.dcm	The Cancer Imaging Archive	http://dx.doi.org/10.7937/K9/TCIA.2016.7O02S9CY	Data partition	Mass-Training_P_00309_LEFT_CC/1.3.6.1.4.1.9590.100.1.2.307113677312660993540523583031073766889/1.3.6.1.4.1.9590.100.1.2.144960087511073919317005203531105331307/000000.dcm	The Cancer Imaging Archive	http://dx.doi.org/10.7937/K9/TCIA.2016.7O02S9CY	Standardized Train/Test splits	"Mass-Training_P_00309_LEFT_CC_1/1.3.6.1.4.1.9590.100.1.2.247286624913176430114573700112493601219/1.3.6.1.4.1.9590.100.1.2.41204990912158912602497970011807286090/000001.dcm
"	The Cancer Imaging Archive	http://dx.doi.org/10.7937/K9/TCIA.2016.7O02S9CY	Standardized Train/Test splits	Mass-Training_P_00309_LEFT_CC_1/1.3.6.1.4.1.9590.100.1.2.247286624913176430114573700112493601219/1.3.6.1.4.1.9590.100.1.2.41204990912158912602497970011807286090/000000.dcm	The Cancer Imaging Archive	http://dx.doi.org/10.7937/K9/TCIA.2016.7O02S9CY	
P_00309	Parse Semantic Features	Image Processing	P_00309.ics, P_00309_LEFT_CC_1.OVERLAY	mass_case_description_train_set.csv	The Cancer Imaging Archive	doi:10.7937/K9/TCIA.2016.7O02S9CY	http://dx.doi.org/10.7937/K9/TCIA.2016.7O02S9CY																					
P_00309	Image Decompression	Image Processing	P_00309_LEFT_CC_2.LJPEG	P_00309_LEFT_CC_2.dcm	The Cancer Imaging Archive	doi:10.7937/K9/TCIA.2016.7O02S9CY	http://dx.doi.org/10.7937/K9/TCIA.2016.7O02S9CY	Mass Segmentation	P_00309_LEFT_CC_2.dcm	The Cancer Imaging Archive	http://dx.doi.org/10.7937/K9/TCIA.2016.7O02S9CY	Image cropping	mass_cases/cropped_images/P_00309_LEFT_CC_2.dcm	The Cancer Imaging Archive	http://dx.doi.org/10.7937/K9/TCIA.2016.7O02S9CY	Data partition	Mass-Training_P_00309_LEFT_CC/1.3.6.1.4.1.9590.100.1.2.307113677312660993540523583031073766889/1.3.6.1.4.1.9590.100.1.2.144960087511073919317005203531105331307/000000.dcm	The Cancer Imaging Archive	http://dx.doi.org/10.7937/K9/TCIA.2016.7O02S9CY	Standardized Train/Test splits	"Mass-Training_P_00309_LEFT_CC_2/1.3.6.1.4.1.9590.100.1.2.108308358311103877216156140912063711981/1.3.6.1.4.1.9590.100.1.2.345545206812104500819543448514187002132/000001.dcm
"	The Cancer Imaging Archive	http://dx.doi.org/10.7937/K9/TCIA.2016.7O02S9CY	Standardized Train/Test splits	Mass-Training_P_00309_LEFT_CC_2/1.3.6.1.4.1.9590.100.1.2.108308358311103877216156140912063711981/1.3.6.1.4.1.9590.100.1.2.345545206812104500819543448514187002132/000000.dcm	The Cancer Imaging Archive	http://dx.doi.org/10.7937/K9/TCIA.2016.7O02S9CY	
P_00309	Parse Semantic Features	Image Processing	P_00309.ics, P_00309_LEFT_CC_2.OVERLAY	mass_case_description_train_set.csv	The Cancer Imaging Archive	doi:10.7937/K9/TCIA.2016.7O02S9CY	http://dx.doi.org/10.7937/K9/TCIA.2016.7O02S9CY																					
P_00309	Image Decompression	Image Processing	P_00309_LEFT_MLO_1.LJPEG	P_00309_LEFT_MLO_1.dcm	The Cancer Imaging Archive	doi:10.7937/K9/TCIA.2016.7O02S9CY	http://dx.doi.org/10.7937/K9/TCIA.2016.7O02S9CY	Mass Segmentation	P_00309_LEFT_MLO_1.dcm	The Cancer Imaging Archive	http://dx.doi.org/10.7937/K9/TCIA.2016.7O02S9CY	Image cropping	mass_cases/cropped_images/P_00309_LEFT_MLO_1.dcm	The Cancer Imaging Archive	http://dx.doi.org/10.7937/K9/TCIA.2016.7O02S9CY	Data partition	Mass-Training_P_00309_LEFT_MLO/1.3.6.1.4.1.9590.100.1.2.372214552710884727607068271483686109438/1.3.6.1.4.1.9590.100.1.2.281978325612538236138684876031344761429/000000.dcm	The Cancer Imaging Archive	http://dx.doi.org/10.7937/K9/TCIA.2016.7O02S9CY	Standardized Train/Test splits	"Mass-Training_P_00309_LEFT_MLO_1/1.3.6.1.4.1.9590.100.1.2.109679034012142772921643928550815252800/1.3.6.1.4.1.9590.100.1.2.350015940713938391929928687542445659758/000001.dcm
"	The Cancer Imaging Archive	http://dx.doi.org/10.7937/K9/TCIA.2016.7O02S9CY	Standardized Train/Test splits	Mass-Training_P_00309_LEFT_MLO_1/1.3.6.1.4.1.9590.100.1.2.109679034012142772921643928550815252800/1.3.6.1.4.1.9590.100.1.2.350015940713938391929928687542445659758/000000.dcm	The Cancer Imaging Archive	http://dx.doi.org/10.7937/K9/TCIA.2016.7O02S9CY	
P_00309	Parse Semantic Features	Image Processing	P_00309.ics, P_00309_LEFT_MLO_1.OVERLAY	mass_case_description_train_set.csv	The Cancer Imaging Archive	doi:10.7937/K9/TCIA.2016.7O02S9CY	http://dx.doi.org/10.7937/K9/TCIA.2016.7O02S9CY																					
P_00309	Image Decompression	Image Processing	P_00309_LEFT_MLO_2.LJPEG	P_00309_LEFT_MLO_2.dcm	The Cancer Imaging Archive	doi:10.7937/K9/TCIA.2016.7O02S9CY	http://dx.doi.org/10.7937/K9/TCIA.2016.7O02S9CY	Mass Segmentation	P_00309_LEFT_MLO_2.dcm	The Cancer Imaging Archive	http://dx.doi.org/10.7937/K9/TCIA.2016.7O02S9CY	Image cropping	mass_cases/cropped_images/P_00309_LEFT_MLO_2.dcm	The Cancer Imaging Archive	http://dx.doi.org/10.7937/K9/TCIA.2016.7O02S9CY	Data partition	Mass-Training_P_00309_LEFT_MLO/1.3.6.1.4.1.9590.100.1.2.372214552710884727607068271483686109438/1.3.6.1.4.1.9590.100.1.2.281978325612538236138684876031344761429/000000.dcm	The Cancer Imaging Archive	http://dx.doi.org/10.7937/K9/TCIA.2016.7O02S9CY	Standardized Train/Test splits	"Mass-Training_P_00309_LEFT_MLO_2/1.3.6.1.4.1.9590.100.1.2.395730060110235832215212187163704469329/1.3.6.1.4.1.9590.100.1.2.341068420311671969622955514164074452133/000001.dcm
"	The Cancer Imaging Archive	http://dx.doi.org/10.7937/K9/TCIA.2016.7O02S9CY	Standardized Train/Test splits	Mass-Training_P_00309_LEFT_MLO_2/1.3.6.1.4.1.9590.100.1.2.395730060110235832215212187163704469329/1.3.6.1.4.1.9590.100.1.2.341068420311671969622955514164074452133/000000.dcm	The Cancer Imaging Archive	http://dx.doi.org/10.7937/K9/TCIA.2016.7O02S9CY	
P_00309	Parse Semantic Features	Image Processing	P_00309.ics, P_00309_LEFT_MLO_2.OVERLAY	mass_case_description_train_set.csv	The Cancer Imaging Archive	doi:10.7937/K9/TCIA.2016.7O02S9CY	http://dx.doi.org/10.7937/K9/TCIA.2016.7O02S9CY																					
P_00313	Image Decompression	Image Processing	P_00313_RIGHT_CC_1.LJPEG	P_00313_RIGHT_CC_1.dcm	The Cancer Imaging Archive	doi:10.7937/K9/TCIA.2016.7O02S9CY	http://dx.doi.org/10.7937/K9/TCIA.2016.7O02S9CY	Mass Segmentation	P_00313_RIGHT_CC_1.dcm	The Cancer Imaging Archive	http://dx.doi.org/10.7937/K9/TCIA.2016.7O02S9CY	Image cropping	mass_cases/cropped_images/P_00313_RIGHT_CC_1.dcm	The Cancer Imaging Archive	http://dx.doi.org/10.7937/K9/TCIA.2016.7O02S9CY	Data partition	Mass-Training_P_00313_RIGHT_CC/1.3.6.1.4.1.9590.100.1.2.382151580012212861821327125933968121250/1.3.6.1.4.1.9590.100.1.2.333065888012984608812932148652203645602/000000.dcm	The Cancer Imaging Archive	http://dx.doi.org/10.7937/K9/TCIA.2016.7O02S9CY	Standardized Train/Test splits	"Mass-Training_P_00313_RIGHT_CC_1/1.3.6.1.4.1.9590.100.1.2.29343368611418357306609650360180980243/1.3.6.1.4.1.9590.100.1.2.273173348912494211406448636324142999695/000001.dcm
"	The Cancer Imaging Archive	http://dx.doi.org/10.7937/K9/TCIA.2016.7O02S9CY	Standardized Train/Test splits	Mass-Training_P_00313_RIGHT_CC_1/1.3.6.1.4.1.9590.100.1.2.29343368611418357306609650360180980243/1.3.6.1.4.1.9590.100.1.2.273173348912494211406448636324142999695/000000.dcm	The Cancer Imaging Archive	http://dx.doi.org/10.7937/K9/TCIA.2016.7O02S9CY	
P_00313	Parse Semantic Features	Image Processing	P_00313.ics, P_00313_RIGHT_CC_1.OVERLAY	mass_case_description_train_set.csv	The Cancer Imaging Archive	doi:10.7937/K9/TCIA.2016.7O02S9CY	http://dx.doi.org/10.7937/K9/TCIA.2016.7O02S9CY																					
P_00313	Image Decompression	Image Processing	P_00313_RIGHT_MLO_1.LJPEG	P_00313_RIGHT_MLO_1.dcm	The Cancer Imaging Archive	doi:10.7937/K9/TCIA.2016.7O02S9CY	http://dx.doi.org/10.7937/K9/TCIA.2016.7O02S9CY	Mass Segmentation	P_00313_RIGHT_MLO_1.dcm	The Cancer Imaging Archive	http://dx.doi.org/10.7937/K9/TCIA.2016.7O02S9CY	Image cropping	mass_cases/cropped_images/P_00313_RIGHT_MLO_1.dcm	The Cancer Imaging Archive	http://dx.doi.org/10.7937/K9/TCIA.2016.7O02S9CY	Data partition	Mass-Training_P_00313_RIGHT_MLO/1.3.6.1.4.1.9590.100.1.2.109517385312812362838773395792609300256/1.3.6.1.4.1.9590.100.1.2.290334146310105051414449527132649523011/000000.dcm	The Cancer Imaging Archive	http://dx.doi.org/10.7937/K9/TCIA.2016.7O02S9CY	Standardized Train/Test splits	"Mass-Training_P_00313_RIGHT_MLO_1/1.3.6.1.4.1.9590.100.1.2.251854010011848875230345125482216924008/1.3.6.1.4.1.9590.100.1.2.324309622011475628318154737932701357211/000001.dcm
"	The Cancer Imaging Archive	http://dx.doi.org/10.7937/K9/TCIA.2016.7O02S9CY	Standardized Train/Test splits	Mass-Training_P_00313_RIGHT_MLO_1/1.3.6.1.4.1.9590.100.1.2.251854010011848875230345125482216924008/1.3.6.1.4.1.9590.100.1.2.324309622011475628318154737932701357211/000000.dcm	The Cancer Imaging Archive	http://dx.doi.org/10.7937/K9/TCIA.2016.7O02S9CY	
P_00313	Parse Semantic Features	Image Processing	P_00313.ics, P_00313_RIGHT_MLO_1.OVERLAY	mass_case_description_train_set.csv	The Cancer Imaging Archive	doi:10.7937/K9/TCIA.2016.7O02S9CY	http://dx.doi.org/10.7937/K9/TCIA.2016.7O02S9CY																					
P_00314	Image Decompression	Image Processing	P_00314_RIGHT_CC_1.LJPEG	P_00314_RIGHT_CC_1.dcm	The Cancer Imaging Archive	doi:10.7937/K9/TCIA.2016.7O02S9CY	http://dx.doi.org/10.7937/K9/TCIA.2016.7O02S9CY	Mass Segmentation	P_00314_RIGHT_CC_1.dcm	The Cancer Imaging Archive	http://dx.doi.org/10.7937/K9/TCIA.2016.7O02S9CY	Image cropping	mass_cases/cropped_images/P_00314_RIGHT_CC_1.dcm	The Cancer Imaging Archive	http://dx.doi.org/10.7937/K9/TCIA.2016.7O02S9CY	Data partition	Mass-Training_P_00314_RIGHT_CC/1.3.6.1.4.1.9590.100.1.2.215014803512335036524852799060057151893/1.3.6.1.4.1.9590.100.1.2.198806094011873394005769283843984674114/000000.dcm	The Cancer Imaging Archive	http://dx.doi.org/10.7937/K9/TCIA.2016.7O02S9CY	Standardized Train/Test splits	"Mass-Training_P_00314_RIGHT_CC_1/1.3.6.1.4.1.9590.100.1.2.140009303710865295810408958880765767207/1.3.6.1.4.1.9590.100.1.2.336073222013153279805657235470968488171/000001.dcm
"	The Cancer Imaging Archive	http://dx.doi.org/10.7937/K9/TCIA.2016.7O02S9CY	Standardized Train/Test splits	Mass-Training_P_00314_RIGHT_CC_1/1.3.6.1.4.1.9590.100.1.2.140009303710865295810408958880765767207/1.3.6.1.4.1.9590.100.1.2.336073222013153279805657235470968488171/000000.dcm	The Cancer Imaging Archive	http://dx.doi.org/10.7937/K9/TCIA.2016.7O02S9CY	
P_00314	Parse Semantic Features	Image Processing	P_00314.ics, P_00314_RIGHT_CC_1.OVERLAY	mass_case_description_train_set.csv	The Cancer Imaging Archive	doi:10.7937/K9/TCIA.2016.7O02S9CY	http://dx.doi.org/10.7937/K9/TCIA.2016.7O02S9CY																					
P_00314	Image Decompression	Image Processing	P_00314_RIGHT_MLO_1.LJPEG	P_00314_RIGHT_MLO_1.dcm	The Cancer Imaging Archive	doi:10.7937/K9/TCIA.2016.7O02S9CY	http://dx.doi.org/10.7937/K9/TCIA.2016.7O02S9CY	Mass Segmentation	P_00314_RIGHT_MLO_1.dcm	The Cancer Imaging Archive	http://dx.doi.org/10.7937/K9/TCIA.2016.7O02S9CY	Image cropping	mass_cases/cropped_images/P_00314_RIGHT_MLO_1.dcm	The Cancer Imaging Archive	http://dx.doi.org/10.7937/K9/TCIA.2016.7O02S9CY	Data partition	Mass-Training_P_00314_RIGHT_MLO/1.3.6.1.4.1.9590.100.1.2.229326360313300035814587281263376276001/1.3.6.1.4.1.9590.100.1.2.162585879813814097935228732511788537826/000000.dcm	The Cancer Imaging Archive	http://dx.doi.org/10.7937/K9/TCIA.2016.7O02S9CY	Standardized Train/Test splits	"Mass-Training_P_00314_RIGHT_MLO_1/1.3.6.1.4.1.9590.100.1.2.426769868613284096628126982431398097298/1.3.6.1.4.1.9590.100.1.2.285138900913160236325681278743831954285/000001.dcm
"	The Cancer Imaging Archive	http://dx.doi.org/10.7937/K9/TCIA.2016.7O02S9CY	Standardized Train/Test splits	Mass-Training_P_00314_RIGHT_MLO_1/1.3.6.1.4.1.9590.100.1.2.426769868613284096628126982431398097298/1.3.6.1.4.1.9590.100.1.2.285138900913160236325681278743831954285/000000.dcm	The Cancer Imaging Archive	http://dx.doi.org/10.7937/K9/TCIA.2016.7O02S9CY	
P_00314	Parse Semantic Features	Image Processing	P_00314.ics, P_00314_RIGHT_MLO_1.OVERLAY	mass_case_description_train_set.csv	The Cancer Imaging Archive	doi:10.7937/K9/TCIA.2016.7O02S9CY	http://dx.doi.org/10.7937/K9/TCIA.2016.7O02S9CY																					
P_00317	Image Decompression	Image Processing	P_00317_RIGHT_MLO_1.LJPEG	P_00317_RIGHT_MLO_1.dcm	The Cancer Imaging Archive	doi:10.7937/K9/TCIA.2016.7O02S9CY	http://dx.doi.org/10.7937/K9/TCIA.2016.7O02S9CY	Mass Segmentation	P_00317_RIGHT_MLO_1.dcm	The Cancer Imaging Archive	http://dx.doi.org/10.7937/K9/TCIA.2016.7O02S9CY	Image cropping	mass_cases/cropped_images/P_00317_RIGHT_MLO_1.dcm	The Cancer Imaging Archive	http://dx.doi.org/10.7937/K9/TCIA.2016.7O02S9CY	Data partition	Mass-Training_P_00317_RIGHT_MLO/1.3.6.1.4.1.9590.100.1.2.402397961412638914637244916770358411325/1.3.6.1.4.1.9590.100.1.2.310220346011079442513712769740954804111/000000.dcm	The Cancer Imaging Archive	http://dx.doi.org/10.7937/K9/TCIA.2016.7O02S9CY	Standardized Train/Test splits	"Mass-Training_P_00317_RIGHT_MLO_1/1.3.6.1.4.1.9590.100.1.2.139800758511266677733439230983631382456/1.3.6.1.4.1.9590.100.1.2.144873044510970811725409486092038475680/000001.dcm
"	The Cancer Imaging Archive	http://dx.doi.org/10.7937/K9/TCIA.2016.7O02S9CY	Standardized Train/Test splits	Mass-Training_P_00317_RIGHT_MLO_1/1.3.6.1.4.1.9590.100.1.2.139800758511266677733439230983631382456/1.3.6.1.4.1.9590.100.1.2.144873044510970811725409486092038475680/000000.dcm	The Cancer Imaging Archive	http://dx.doi.org/10.7937/K9/TCIA.2016.7O02S9CY	
P_00317	Parse Semantic Features	Image Processing	P_00317.ics, P_00317_RIGHT_MLO_1.OVERLAY	mass_case_description_train_set.csv	The Cancer Imaging Archive	doi:10.7937/K9/TCIA.2016.7O02S9CY	http://dx.doi.org/10.7937/K9/TCIA.2016.7O02S9CY																					
P_00319	Image Decompression	Image Processing	P_00319_LEFT_CC_1.LJPEG	P_00319_LEFT_CC_1.dcm	The Cancer Imaging Archive	doi:10.7937/K9/TCIA.2016.7O02S9CY	http://dx.doi.org/10.7937/K9/TCIA.2016.7O02S9CY	Mass Segmentation	P_00319_LEFT_CC_1.dcm	The Cancer Imaging Archive	http://dx.doi.org/10.7937/K9/TCIA.2016.7O02S9CY	Image cropping	mass_cases/cropped_images/P_00319_LEFT_CC_1.dcm	The Cancer Imaging Archive	http://dx.doi.org/10.7937/K9/TCIA.2016.7O02S9CY	Data partition	Mass-Training_P_00319_LEFT_CC/1.3.6.1.4.1.9590.100.1.2.209632843411472243118340281891119423302/1.3.6.1.4.1.9590.100.1.2.385048669110065366518659298952946874460/000000.dcm	The Cancer Imaging Archive	http://dx.doi.org/10.7937/K9/TCIA.2016.7O02S9CY	Standardized Train/Test splits	"Mass-Training_P_00319_LEFT_CC_1/1.3.6.1.4.1.9590.100.1.2.122645069911347226728803037520784046141/1.3.6.1.4.1.9590.100.1.2.181024851512083350341514308121581469217/000001.dcm
"	The Cancer Imaging Archive	http://dx.doi.org/10.7937/K9/TCIA.2016.7O02S9CY	Standardized Train/Test splits	Mass-Training_P_00319_LEFT_CC_1/1.3.6.1.4.1.9590.100.1.2.122645069911347226728803037520784046141/1.3.6.1.4.1.9590.100.1.2.181024851512083350341514308121581469217/000000.dcm	The Cancer Imaging Archive	http://dx.doi.org/10.7937/K9/TCIA.2016.7O02S9CY	
P_00319	Parse Semantic Features	Image Processing	P_00319.ics, P_00319_LEFT_CC_1.OVERLAY	mass_case_description_train_set.csv	The Cancer Imaging Archive	doi:10.7937/K9/TCIA.2016.7O02S9CY	http://dx.doi.org/10.7937/K9/TCIA.2016.7O02S9CY																					
P_00319	Image Decompression	Image Processing	P_00319_LEFT_MLO_1.LJPEG	P_00319_LEFT_MLO_1.dcm	The Cancer Imaging Archive	doi:10.7937/K9/TCIA.2016.7O02S9CY	http://dx.doi.org/10.7937/K9/TCIA.2016.7O02S9CY	Mass Segmentation	P_00319_LEFT_MLO_1.dcm	The Cancer Imaging Archive	http://dx.doi.org/10.7937/K9/TCIA.2016.7O02S9CY	Image cropping	mass_cases/cropped_images/P_00319_LEFT_MLO_1.dcm	The Cancer Imaging Archive	http://dx.doi.org/10.7937/K9/TCIA.2016.7O02S9CY	Data partition	Mass-Training_P_00319_LEFT_MLO/1.3.6.1.4.1.9590.100.1.2.113297810612641094237476028642107280929/1.3.6.1.4.1.9590.100.1.2.28046978313456547334947447404264538941/000000.dcm	The Cancer Imaging Archive	http://dx.doi.org/10.7937/K9/TCIA.2016.7O02S9CY	Standardized Train/Test splits	"Mass-Training_P_00319_LEFT_MLO_1/1.3.6.1.4.1.9590.100.1.2.370455401812107495431753847324248696985/1.3.6.1.4.1.9590.100.1.2.11271834911566354427604314924202004815/000001.dcm
"	The Cancer Imaging Archive	http://dx.doi.org/10.7937/K9/TCIA.2016.7O02S9CY	Standardized Train/Test splits	Mass-Training_P_00319_LEFT_MLO_1/1.3.6.1.4.1.9590.100.1.2.370455401812107495431753847324248696985/1.3.6.1.4.1.9590.100.1.2.11271834911566354427604314924202004815/000000.dcm	The Cancer Imaging Archive	http://dx.doi.org/10.7937/K9/TCIA.2016.7O02S9CY	
P_00319	Parse Semantic Features	Image Processing	P_00319.ics, P_00319_LEFT_MLO_1.OVERLAY	mass_case_description_train_set.csv	The Cancer Imaging Archive	doi:10.7937/K9/TCIA.2016.7O02S9CY	http://dx.doi.org/10.7937/K9/TCIA.2016.7O02S9CY																					
P_00320	Image Decompression	Image Processing	P_00320_LEFT_CC_1.LJPEG	P_00320_LEFT_CC_1.dcm	The Cancer Imaging Archive	doi:10.7937/K9/TCIA.2016.7O02S9CY	http://dx.doi.org/10.7937/K9/TCIA.2016.7O02S9CY	Mass Segmentation	P_00320_LEFT_CC_1.dcm	The Cancer Imaging Archive	http://dx.doi.org/10.7937/K9/TCIA.2016.7O02S9CY	Image cropping	mass_cases/cropped_images/P_00320_LEFT_CC_1.dcm	The Cancer Imaging Archive	http://dx.doi.org/10.7937/K9/TCIA.2016.7O02S9CY	Data partition	Mass-Training_P_00320_LEFT_CC/1.3.6.1.4.1.9590.100.1.2.81293000811208407340279202891909745994/1.3.6.1.4.1.9590.100.1.2.104119411412935707132033373840932496396/000000.dcm	The Cancer Imaging Archive	http://dx.doi.org/10.7937/K9/TCIA.2016.7O02S9CY	Standardized Train/Test splits	"Mass-Training_P_00320_LEFT_CC_1/1.3.6.1.4.1.9590.100.1.2.225658225810824307840182496262121117601/1.3.6.1.4.1.9590.100.1.2.243860853311888271739609542961730453720/000001.dcm
"	The Cancer Imaging Archive	http://dx.doi.org/10.7937/K9/TCIA.2016.7O02S9CY	Standardized Train/Test splits	Mass-Training_P_00320_LEFT_CC_1/1.3.6.1.4.1.9590.100.1.2.225658225810824307840182496262121117601/1.3.6.1.4.1.9590.100.1.2.243860853311888271739609542961730453720/000000.dcm	The Cancer Imaging Archive	http://dx.doi.org/10.7937/K9/TCIA.2016.7O02S9CY	
P_00320	Parse Semantic Features	Image Processing	P_00320.ics, P_00320_LEFT_CC_1.OVERLAY	mass_case_description_train_set.csv	The Cancer Imaging Archive	doi:10.7937/K9/TCIA.2016.7O02S9CY	http://dx.doi.org/10.7937/K9/TCIA.2016.7O02S9CY																					
P_00320	Image Decompression	Image Processing	P_00320_LEFT_MLO_1.LJPEG	P_00320_LEFT_MLO_1.dcm	The Cancer Imaging Archive	doi:10.7937/K9/TCIA.2016.7O02S9CY	http://dx.doi.org/10.7937/K9/TCIA.2016.7O02S9CY	Mass Segmentation	P_00320_LEFT_MLO_1.dcm	The Cancer Imaging Archive	http://dx.doi.org/10.7937/K9/TCIA.2016.7O02S9CY	Image cropping	mass_cases/cropped_images/P_00320_LEFT_MLO_1.dcm	The Cancer Imaging Archive	http://dx.doi.org/10.7937/K9/TCIA.2016.7O02S9CY	Data partition	Mass-Training_P_00320_LEFT_MLO/1.3.6.1.4.1.9590.100.1.2.283208941112543232508621380083219245801/1.3.6.1.4.1.9590.100.1.2.59183152312644983041392313992624938632/000000.dcm	The Cancer Imaging Archive	http://dx.doi.org/10.7937/K9/TCIA.2016.7O02S9CY	Standardized Train/Test splits	"Mass-Training_P_00320_LEFT_MLO_1/1.3.6.1.4.1.9590.100.1.2.140560146511085884735706748332360683373/1.3.6.1.4.1.9590.100.1.2.415539666013115713838793314692523355493/000001.dcm
"	The Cancer Imaging Archive	http://dx.doi.org/10.7937/K9/TCIA.2016.7O02S9CY	Standardized Train/Test splits	Mass-Training_P_00320_LEFT_MLO_1/1.3.6.1.4.1.9590.100.1.2.140560146511085884735706748332360683373/1.3.6.1.4.1.9590.100.1.2.415539666013115713838793314692523355493/000000.dcm	The Cancer Imaging Archive	http://dx.doi.org/10.7937/K9/TCIA.2016.7O02S9CY	
P_00320	Parse Semantic Features	Image Processing	P_00320.ics, P_00320_LEFT_MLO_1.OVERLAY	mass_case_description_train_set.csv	The Cancer Imaging Archive	doi:10.7937/K9/TCIA.2016.7O02S9CY	http://dx.doi.org/10.7937/K9/TCIA.2016.7O02S9CY																					
P_00328	Image Decompression	Image Processing	P_00328_LEFT_MLO_1.LJPEG	P_00328_LEFT_MLO_1.dcm	The Cancer Imaging Archive	doi:10.7937/K9/TCIA.2016.7O02S9CY	http://dx.doi.org/10.7937/K9/TCIA.2016.7O02S9CY	Mass Segmentation	P_00328_LEFT_MLO_1.dcm	The Cancer Imaging Archive	http://dx.doi.org/10.7937/K9/TCIA.2016.7O02S9CY	Image cropping	mass_cases/cropped_images/P_00328_LEFT_MLO_1.dcm	The Cancer Imaging Archive	http://dx.doi.org/10.7937/K9/TCIA.2016.7O02S9CY	Data partition	Mass-Training_P_00328_LEFT_MLO/1.3.6.1.4.1.9590.100.1.2.400093067211018820405478040370680739090/1.3.6.1.4.1.9590.100.1.2.365206534912452997214897378893666156790/000000.dcm	The Cancer Imaging Archive	http://dx.doi.org/10.7937/K9/TCIA.2016.7O02S9CY	Standardized Train/Test splits	"Mass-Training_P_00328_LEFT_MLO_1/1.3.6.1.4.1.9590.100.1.2.225005513113682601530943486830414370783/1.3.6.1.4.1.9590.100.1.2.270478860010544400939052256633567547192/000001.dcm
"	The Cancer Imaging Archive	http://dx.doi.org/10.7937/K9/TCIA.2016.7O02S9CY	Standardized Train/Test splits	Mass-Training_P_00328_LEFT_MLO_1/1.3.6.1.4.1.9590.100.1.2.225005513113682601530943486830414370783/1.3.6.1.4.1.9590.100.1.2.270478860010544400939052256633567547192/000000.dcm	The Cancer Imaging Archive	http://dx.doi.org/10.7937/K9/TCIA.2016.7O02S9CY	
P_00328	Parse Semantic Features	Image Processing	P_00328.ics, P_00328_LEFT_MLO_1.OVERLAY	mass_case_description_train_set.csv	The Cancer Imaging Archive	doi:10.7937/K9/TCIA.2016.7O02S9CY	http://dx.doi.org/10.7937/K9/TCIA.2016.7O02S9CY																					
P_00328	Image Decompression	Image Processing	P_00328_RIGHT_CC_1.LJPEG	P_00328_RIGHT_CC_1.dcm	The Cancer Imaging Archive	doi:10.7937/K9/TCIA.2016.7O02S9CY	http://dx.doi.org/10.7937/K9/TCIA.2016.7O02S9CY	Mass Segmentation	P_00328_RIGHT_CC_1.dcm	The Cancer Imaging Archive	http://dx.doi.org/10.7937/K9/TCIA.2016.7O02S9CY	Image cropping	mass_cases/cropped_images/P_00328_RIGHT_CC_1.dcm	The Cancer Imaging Archive	http://dx.doi.org/10.7937/K9/TCIA.2016.7O02S9CY	Data partition	Mass-Training_P_00328_RIGHT_CC/1.3.6.1.4.1.9590.100.1.2.139499901412685527807613605633654492939/1.3.6.1.4.1.9590.100.1.2.228092873212870547017384383211202398357/000000.dcm	The Cancer Imaging Archive	http://dx.doi.org/10.7937/K9/TCIA.2016.7O02S9CY	Standardized Train/Test splits	"Mass-Training_P_00328_RIGHT_CC_1/1.3.6.1.4.1.9590.100.1.2.399995301712222477018318846893868784929/1.3.6.1.4.1.9590.100.1.2.50930977711228568838275834072066028632/000001.dcm
"	The Cancer Imaging Archive	http://dx.doi.org/10.7937/K9/TCIA.2016.7O02S9CY	Standardized Train/Test splits	Mass-Training_P_00328_RIGHT_CC_1/1.3.6.1.4.1.9590.100.1.2.399995301712222477018318846893868784929/1.3.6.1.4.1.9590.100.1.2.50930977711228568838275834072066028632/000000.dcm	The Cancer Imaging Archive	http://dx.doi.org/10.7937/K9/TCIA.2016.7O02S9CY	
P_00328	Parse Semantic Features	Image Processing	P_00328.ics, P_00328_RIGHT_CC_1.OVERLAY	mass_case_description_train_set.csv	The Cancer Imaging Archive	doi:10.7937/K9/TCIA.2016.7O02S9CY	http://dx.doi.org/10.7937/K9/TCIA.2016.7O02S9CY																					
P_00328	Image Decompression	Image Processing	P_00328_RIGHT_CC_2.LJPEG	P_00328_RIGHT_CC_2.dcm	The Cancer Imaging Archive	doi:10.7937/K9/TCIA.2016.7O02S9CY	http://dx.doi.org/10.7937/K9/TCIA.2016.7O02S9CY	Mass Segmentation	P_00328_RIGHT_CC_2.dcm	The Cancer Imaging Archive	http://dx.doi.org/10.7937/K9/TCIA.2016.7O02S9CY	Image cropping	mass_cases/cropped_images/P_00328_RIGHT_CC_2.dcm	The Cancer Imaging Archive	http://dx.doi.org/10.7937/K9/TCIA.2016.7O02S9CY	Data partition	Mass-Training_P_00328_RIGHT_CC/1.3.6.1.4.1.9590.100.1.2.139499901412685527807613605633654492939/1.3.6.1.4.1.9590.100.1.2.228092873212870547017384383211202398357/000000.dcm	The Cancer Imaging Archive	http://dx.doi.org/10.7937/K9/TCIA.2016.7O02S9CY	Standardized Train/Test splits	"Mass-Training_P_00328_RIGHT_CC_2/1.3.6.1.4.1.9590.100.1.2.105861952811830367837240273200825332882/1.3.6.1.4.1.9590.100.1.2.360600165213329661134949692543503873832/000001.dcm
"	The Cancer Imaging Archive	http://dx.doi.org/10.7937/K9/TCIA.2016.7O02S9CY	Standardized Train/Test splits	Mass-Training_P_00328_RIGHT_CC_2/1.3.6.1.4.1.9590.100.1.2.105861952811830367837240273200825332882/1.3.6.1.4.1.9590.100.1.2.360600165213329661134949692543503873832/000000.dcm	The Cancer Imaging Archive	http://dx.doi.org/10.7937/K9/TCIA.2016.7O02S9CY	
P_00328	Parse Semantic Features	Image Processing	P_00328.ics, P_00328_RIGHT_CC_2.OVERLAY	mass_case_description_train_set.csv	The Cancer Imaging Archive	doi:10.7937/K9/TCIA.2016.7O02S9CY	http://dx.doi.org/10.7937/K9/TCIA.2016.7O02S9CY																					
P_00328	Image Decompression	Image Processing	P_00328_RIGHT_MLO_1.LJPEG	P_00328_RIGHT_MLO_1.dcm	The Cancer Imaging Archive	doi:10.7937/K9/TCIA.2016.7O02S9CY	http://dx.doi.org/10.7937/K9/TCIA.2016.7O02S9CY	Mass Segmentation	P_00328_RIGHT_MLO_1.dcm	The Cancer Imaging Archive	http://dx.doi.org/10.7937/K9/TCIA.2016.7O02S9CY	Image cropping	mass_cases/cropped_images/P_00328_RIGHT_MLO_1.dcm	The Cancer Imaging Archive	http://dx.doi.org/10.7937/K9/TCIA.2016.7O02S9CY	Data partition	Mass-Training_P_00328_RIGHT_MLO/1.3.6.1.4.1.9590.100.1.2.134963624412537006013898369750633781199/1.3.6.1.4.1.9590.100.1.2.5375905712574640734093978892038034997/000000.dcm	The Cancer Imaging Archive	http://dx.doi.org/10.7937/K9/TCIA.2016.7O02S9CY	Standardized Train/Test splits	"Mass-Training_P_00328_RIGHT_MLO_1/1.3.6.1.4.1.9590.100.1.2.346578363912171362838773162771723631932/1.3.6.1.4.1.9590.100.1.2.403913185412613681641586569372233606222/000001.dcm
"	The Cancer Imaging Archive	http://dx.doi.org/10.7937/K9/TCIA.2016.7O02S9CY	Standardized Train/Test splits	Mass-Training_P_00328_RIGHT_MLO_1/1.3.6.1.4.1.9590.100.1.2.346578363912171362838773162771723631932/1.3.6.1.4.1.9590.100.1.2.403913185412613681641586569372233606222/000000.dcm	The Cancer Imaging Archive	http://dx.doi.org/10.7937/K9/TCIA.2016.7O02S9CY	
P_00328	Parse Semantic Features	Image Processing	P_00328.ics, P_00328_RIGHT_MLO_1.OVERLAY	mass_case_description_train_set.csv	The Cancer Imaging Archive	doi:10.7937/K9/TCIA.2016.7O02S9CY	http://dx.doi.org/10.7937/K9/TCIA.2016.7O02S9CY																					
P_00328	Image Decompression	Image Processing	P_00328_RIGHT_MLO_2.LJPEG	P_00328_RIGHT_MLO_2.dcm	The Cancer Imaging Archive	doi:10.7937/K9/TCIA.2016.7O02S9CY	http://dx.doi.org/10.7937/K9/TCIA.2016.7O02S9CY	Mass Segmentation	P_00328_RIGHT_MLO_2.dcm	The Cancer Imaging Archive	http://dx.doi.org/10.7937/K9/TCIA.2016.7O02S9CY	Image cropping	mass_cases/cropped_images/P_00328_RIGHT_MLO_2.dcm	The Cancer Imaging Archive	http://dx.doi.org/10.7937/K9/TCIA.2016.7O02S9CY	Data partition	Mass-Training_P_00328_RIGHT_MLO/1.3.6.1.4.1.9590.100.1.2.134963624412537006013898369750633781199/1.3.6.1.4.1.9590.100.1.2.5375905712574640734093978892038034997/000000.dcm	The Cancer Imaging Archive	http://dx.doi.org/10.7937/K9/TCIA.2016.7O02S9CY	Standardized Train/Test splits	"Mass-Training_P_00328_RIGHT_MLO_2/1.3.6.1.4.1.9590.100.1.2.251153742312332242704047113062426454978/1.3.6.1.4.1.9590.100.1.2.149039547810497423008798785913268793724/000001.dcm
"	The Cancer Imaging Archive	http://dx.doi.org/10.7937/K9/TCIA.2016.7O02S9CY	Standardized Train/Test splits	Mass-Training_P_00328_RIGHT_MLO_2/1.3.6.1.4.1.9590.100.1.2.251153742312332242704047113062426454978/1.3.6.1.4.1.9590.100.1.2.149039547810497423008798785913268793724/000000.dcm	The Cancer Imaging Archive	http://dx.doi.org/10.7937/K9/TCIA.2016.7O02S9CY	
P_00328	Parse Semantic Features	Image Processing	P_00328.ics, P_00328_RIGHT_MLO_2.OVERLAY	mass_case_description_train_set.csv	The Cancer Imaging Archive	doi:10.7937/K9/TCIA.2016.7O02S9CY	http://dx.doi.org/10.7937/K9/TCIA.2016.7O02S9CY																					
P_00330	Image Decompression	Image Processing	P_00330_LEFT_CC_1.LJPEG	P_00330_LEFT_CC_1.dcm	The Cancer Imaging Archive	doi:10.7937/K9/TCIA.2016.7O02S9CY	http://dx.doi.org/10.7937/K9/TCIA.2016.7O02S9CY	Mass Segmentation	P_00330_LEFT_CC_1.dcm	The Cancer Imaging Archive	http://dx.doi.org/10.7937/K9/TCIA.2016.7O02S9CY	Image cropping	mass_cases/cropped_images/P_00330_LEFT_CC_1.dcm	The Cancer Imaging Archive	http://dx.doi.org/10.7937/K9/TCIA.2016.7O02S9CY	Data partition	Mass-Training_P_00330_LEFT_CC/1.3.6.1.4.1.9590.100.1.2.280858989411620264900825130670161730205/1.3.6.1.4.1.9590.100.1.2.74088365112551230507136001593462769806/000000.dcm	The Cancer Imaging Archive	http://dx.doi.org/10.7937/K9/TCIA.2016.7O02S9CY	Standardized Train/Test splits	"Mass-Training_P_00330_LEFT_CC_1/1.3.6.1.4.1.9590.100.1.2.306638341111769718906142383514013952641/1.3.6.1.4.1.9590.100.1.2.115592916112250856538357735850294054639/000001.dcm
"	The Cancer Imaging Archive	http://dx.doi.org/10.7937/K9/TCIA.2016.7O02S9CY	Standardized Train/Test splits	Mass-Training_P_00330_LEFT_CC_1/1.3.6.1.4.1.9590.100.1.2.306638341111769718906142383514013952641/1.3.6.1.4.1.9590.100.1.2.115592916112250856538357735850294054639/000000.dcm	The Cancer Imaging Archive	http://dx.doi.org/10.7937/K9/TCIA.2016.7O02S9CY	
P_00330	Parse Semantic Features	Image Processing	P_00330.ics, P_00330_LEFT_CC_1.OVERLAY	mass_case_description_train_set.csv	The Cancer Imaging Archive	doi:10.7937/K9/TCIA.2016.7O02S9CY	http://dx.doi.org/10.7937/K9/TCIA.2016.7O02S9CY																					
P_00330	Image Decompression	Image Processing	P_00330_LEFT_MLO_1.LJPEG	P_00330_LEFT_MLO_1.dcm	The Cancer Imaging Archive	doi:10.7937/K9/TCIA.2016.7O02S9CY	http://dx.doi.org/10.7937/K9/TCIA.2016.7O02S9CY	Mass Segmentation	P_00330_LEFT_MLO_1.dcm	The Cancer Imaging Archive	http://dx.doi.org/10.7937/K9/TCIA.2016.7O02S9CY	Image cropping	mass_cases/cropped_images/P_00330_LEFT_MLO_1.dcm	The Cancer Imaging Archive	http://dx.doi.org/10.7937/K9/TCIA.2016.7O02S9CY	Data partition	Mass-Training_P_00330_LEFT_MLO/1.3.6.1.4.1.9590.100.1.2.38470868713692322028695556342652718431/1.3.6.1.4.1.9590.100.1.2.354291287510277509211797459463240251346/000000.dcm	The Cancer Imaging Archive	http://dx.doi.org/10.7937/K9/TCIA.2016.7O02S9CY	Standardized Train/Test splits	"Mass-Training_P_00330_LEFT_MLO_1/1.3.6.1.4.1.9590.100.1.2.70610028613188250714754423132800761183/1.3.6.1.4.1.9590.100.1.2.241026906612357548728061914983574276298/000001.dcm
"	The Cancer Imaging Archive	http://dx.doi.org/10.7937/K9/TCIA.2016.7O02S9CY	Standardized Train/Test splits	Mass-Training_P_00330_LEFT_MLO_1/1.3.6.1.4.1.9590.100.1.2.70610028613188250714754423132800761183/1.3.6.1.4.1.9590.100.1.2.241026906612357548728061914983574276298/000000.dcm	The Cancer Imaging Archive	http://dx.doi.org/10.7937/K9/TCIA.2016.7O02S9CY	
P_00330	Parse Semantic Features	Image Processing	P_00330.ics, P_00330_LEFT_MLO_1.OVERLAY	mass_case_description_train_set.csv	The Cancer Imaging Archive	doi:10.7937/K9/TCIA.2016.7O02S9CY	http://dx.doi.org/10.7937/K9/TCIA.2016.7O02S9CY																					
P_00332	Image Decompression	Image Processing	P_00332_LEFT_CC_1.LJPEG	P_00332_LEFT_CC_1.dcm	The Cancer Imaging Archive	doi:10.7937/K9/TCIA.2016.7O02S9CY	http://dx.doi.org/10.7937/K9/TCIA.2016.7O02S9CY	Mass Segmentation	P_00332_LEFT_CC_1.dcm	The Cancer Imaging Archive	http://dx.doi.org/10.7937/K9/TCIA.2016.7O02S9CY	Image cropping	mass_cases/cropped_images/P_00332_LEFT_CC_1.dcm	The Cancer Imaging Archive	http://dx.doi.org/10.7937/K9/TCIA.2016.7O02S9CY	Data partition	Mass-Training_P_00332_LEFT_CC/1.3.6.1.4.1.9590.100.1.2.377226232312121729826764967840053589045/1.3.6.1.4.1.9590.100.1.2.418457498011014875313768610940282872675/000000.dcm	The Cancer Imaging Archive	http://dx.doi.org/10.7937/K9/TCIA.2016.7O02S9CY	Standardized Train/Test splits	"Mass-Training_P_00332_LEFT_CC_1/1.3.6.1.4.1.9590.100.1.2.123274574912237187142815454020796785998/1.3.6.1.4.1.9590.100.1.2.213709339211989106238645984553320169440/000001.dcm
"	The Cancer Imaging Archive	http://dx.doi.org/10.7937/K9/TCIA.2016.7O02S9CY	Standardized Train/Test splits	Mass-Training_P_00332_LEFT_CC_1/1.3.6.1.4.1.9590.100.1.2.123274574912237187142815454020796785998/1.3.6.1.4.1.9590.100.1.2.213709339211989106238645984553320169440/000000.dcm	The Cancer Imaging Archive	http://dx.doi.org/10.7937/K9/TCIA.2016.7O02S9CY	
P_00332	Parse Semantic Features	Image Processing	P_00332.ics, P_00332_LEFT_CC_1.OVERLAY	mass_case_description_train_set.csv	The Cancer Imaging Archive	doi:10.7937/K9/TCIA.2016.7O02S9CY	http://dx.doi.org/10.7937/K9/TCIA.2016.7O02S9CY																					
P_00332	Image Decompression	Image Processing	P_00332_LEFT_MLO_1.LJPEG	P_00332_LEFT_MLO_1.dcm	The Cancer Imaging Archive	doi:10.7937/K9/TCIA.2016.7O02S9CY	http://dx.doi.org/10.7937/K9/TCIA.2016.7O02S9CY	Mass Segmentation	P_00332_LEFT_MLO_1.dcm	The Cancer Imaging Archive	http://dx.doi.org/10.7937/K9/TCIA.2016.7O02S9CY	Image cropping	mass_cases/cropped_images/P_00332_LEFT_MLO_1.dcm	The Cancer Imaging Archive	http://dx.doi.org/10.7937/K9/TCIA.2016.7O02S9CY	Data partition	Mass-Training_P_00332_LEFT_MLO/1.3.6.1.4.1.9590.100.1.2.284894177012739433526087676763634568425/1.3.6.1.4.1.9590.100.1.2.209028941712493109723840065742063283976/000000.dcm	The Cancer Imaging Archive	http://dx.doi.org/10.7937/K9/TCIA.2016.7O02S9CY	Standardized Train/Test splits	"Mass-Training_P_00332_LEFT_MLO_1/1.3.6.1.4.1.9590.100.1.2.81131922512947432209789206214010650513/1.3.6.1.4.1.9590.100.1.2.138378556810544296230938090394164871955/000001.dcm
"	The Cancer Imaging Archive	http://dx.doi.org/10.7937/K9/TCIA.2016.7O02S9CY	Standardized Train/Test splits	Mass-Training_P_00332_LEFT_MLO_1/1.3.6.1.4.1.9590.100.1.2.81131922512947432209789206214010650513/1.3.6.1.4.1.9590.100.1.2.138378556810544296230938090394164871955/000000.dcm	The Cancer Imaging Archive	http://dx.doi.org/10.7937/K9/TCIA.2016.7O02S9CY	
P_00332	Parse Semantic Features	Image Processing	P_00332.ics, P_00332_LEFT_MLO_1.OVERLAY	mass_case_description_train_set.csv	The Cancer Imaging Archive	doi:10.7937/K9/TCIA.2016.7O02S9CY	http://dx.doi.org/10.7937/K9/TCIA.2016.7O02S9CY																					
P_00332	Image Decompression	Image Processing	P_00332_RIGHT_CC_1.LJPEG	P_00332_RIGHT_CC_1.dcm	The Cancer Imaging Archive	doi:10.7937/K9/TCIA.2016.7O02S9CY	http://dx.doi.org/10.7937/K9/TCIA.2016.7O02S9CY	Mass Segmentation	P_00332_RIGHT_CC_1.dcm	The Cancer Imaging Archive	http://dx.doi.org/10.7937/K9/TCIA.2016.7O02S9CY	Image cropping	mass_cases/cropped_images/P_00332_RIGHT_CC_1.dcm	The Cancer Imaging Archive	http://dx.doi.org/10.7937/K9/TCIA.2016.7O02S9CY	Data partition	Mass-Training_P_00332_RIGHT_CC/1.3.6.1.4.1.9590.100.1.2.301281973710855822036202520890792601889/1.3.6.1.4.1.9590.100.1.2.276781632711164698606928383192931648072/000000.dcm	The Cancer Imaging Archive	http://dx.doi.org/10.7937/K9/TCIA.2016.7O02S9CY	Standardized Train/Test splits	"Mass-Training_P_00332_RIGHT_CC_1/1.3.6.1.4.1.9590.100.1.2.387045209911607239015723711030882484865/1.3.6.1.4.1.9590.100.1.2.90624542410283528530635439840700599746/000001.dcm
"	The Cancer Imaging Archive	http://dx.doi.org/10.7937/K9/TCIA.2016.7O02S9CY	Standardized Train/Test splits	Mass-Training_P_00332_RIGHT_CC_1/1.3.6.1.4.1.9590.100.1.2.387045209911607239015723711030882484865/1.3.6.1.4.1.9590.100.1.2.90624542410283528530635439840700599746/000000.dcm	The Cancer Imaging Archive	http://dx.doi.org/10.7937/K9/TCIA.2016.7O02S9CY	
P_00332	Parse Semantic Features	Image Processing	P_00332.ics, P_00332_RIGHT_CC_1.OVERLAY	mass_case_description_train_set.csv	The Cancer Imaging Archive	doi:10.7937/K9/TCIA.2016.7O02S9CY	http://dx.doi.org/10.7937/K9/TCIA.2016.7O02S9CY																					
P_00332	Image Decompression	Image Processing	P_00332_RIGHT_MLO_1.LJPEG	P_00332_RIGHT_MLO_1.dcm	The Cancer Imaging Archive	doi:10.7937/K9/TCIA.2016.7O02S9CY	http://dx.doi.org/10.7937/K9/TCIA.2016.7O02S9CY	Mass Segmentation	P_00332_RIGHT_MLO_1.dcm	The Cancer Imaging Archive	http://dx.doi.org/10.7937/K9/TCIA.2016.7O02S9CY	Image cropping	mass_cases/cropped_images/P_00332_RIGHT_MLO_1.dcm	The Cancer Imaging Archive	http://dx.doi.org/10.7937/K9/TCIA.2016.7O02S9CY	Data partition	Mass-Training_P_00332_RIGHT_MLO/1.3.6.1.4.1.9590.100.1.2.65107776312138636525328080811673108354/1.3.6.1.4.1.9590.100.1.2.351992760012053402305878306993041365874/000000.dcm	The Cancer Imaging Archive	http://dx.doi.org/10.7937/K9/TCIA.2016.7O02S9CY	Standardized Train/Test splits	"Mass-Training_P_00332_RIGHT_MLO_1/1.3.6.1.4.1.9590.100.1.2.118891835611192904306150389070708198208/1.3.6.1.4.1.9590.100.1.2.168818162511334708923651526730123034596/000001.dcm
"	The Cancer Imaging Archive	http://dx.doi.org/10.7937/K9/TCIA.2016.7O02S9CY	Standardized Train/Test splits	Mass-Training_P_00332_RIGHT_MLO_1/1.3.6.1.4.1.9590.100.1.2.118891835611192904306150389070708198208/1.3.6.1.4.1.9590.100.1.2.168818162511334708923651526730123034596/000000.dcm	The Cancer Imaging Archive	http://dx.doi.org/10.7937/K9/TCIA.2016.7O02S9CY	
P_00332	Parse Semantic Features	Image Processing	P_00332.ics, P_00332_RIGHT_MLO_1.OVERLAY	mass_case_description_train_set.csv	The Cancer Imaging Archive	doi:10.7937/K9/TCIA.2016.7O02S9CY	http://dx.doi.org/10.7937/K9/TCIA.2016.7O02S9CY																					
P_00333	Image Decompression	Image Processing	P_00333_RIGHT_CC_1.LJPEG	P_00333_RIGHT_CC_1.dcm	The Cancer Imaging Archive	doi:10.7937/K9/TCIA.2016.7O02S9CY	http://dx.doi.org/10.7937/K9/TCIA.2016.7O02S9CY	Mass Segmentation	P_00333_RIGHT_CC_1.dcm	The Cancer Imaging Archive	http://dx.doi.org/10.7937/K9/TCIA.2016.7O02S9CY	Image cropping	mass_cases/cropped_images/P_00333_RIGHT_CC_1.dcm	The Cancer Imaging Archive	http://dx.doi.org/10.7937/K9/TCIA.2016.7O02S9CY	Data partition	Mass-Training_P_00333_RIGHT_CC/1.3.6.1.4.1.9590.100.1.2.1953614812679415525780113174241515934/1.3.6.1.4.1.9590.100.1.2.186802047911068486232027803311080950742/000000.dcm	The Cancer Imaging Archive	http://dx.doi.org/10.7937/K9/TCIA.2016.7O02S9CY	Standardized Train/Test splits	"Mass-Training_P_00333_RIGHT_CC_1/1.3.6.1.4.1.9590.100.1.2.317766588411780318137979360503496657374/1.3.6.1.4.1.9590.100.1.2.182560217712728000441910975020974569719/000001.dcm
"	The Cancer Imaging Archive	http://dx.doi.org/10.7937/K9/TCIA.2016.7O02S9CY	Standardized Train/Test splits	Mass-Training_P_00333_RIGHT_CC_1/1.3.6.1.4.1.9590.100.1.2.317766588411780318137979360503496657374/1.3.6.1.4.1.9590.100.1.2.182560217712728000441910975020974569719/000000.dcm	The Cancer Imaging Archive	http://dx.doi.org/10.7937/K9/TCIA.2016.7O02S9CY	
P_00333	Parse Semantic Features	Image Processing	P_00333.ics, P_00333_RIGHT_CC_1.OVERLAY	mass_case_description_train_set.csv	The Cancer Imaging Archive	doi:10.7937/K9/TCIA.2016.7O02S9CY	http://dx.doi.org/10.7937/K9/TCIA.2016.7O02S9CY																					
P_00333	Image Decompression	Image Processing	P_00333_RIGHT_MLO_1.LJPEG	P_00333_RIGHT_MLO_1.dcm	The Cancer Imaging Archive	doi:10.7937/K9/TCIA.2016.7O02S9CY	http://dx.doi.org/10.7937/K9/TCIA.2016.7O02S9CY	Mass Segmentation	P_00333_RIGHT_MLO_1.dcm	The Cancer Imaging Archive	http://dx.doi.org/10.7937/K9/TCIA.2016.7O02S9CY	Image cropping	mass_cases/cropped_images/P_00333_RIGHT_MLO_1.dcm	The Cancer Imaging Archive	http://dx.doi.org/10.7937/K9/TCIA.2016.7O02S9CY	Data partition	Mass-Training_P_00333_RIGHT_MLO/1.3.6.1.4.1.9590.100.1.2.404229406313169688538822829192847964824/1.3.6.1.4.1.9590.100.1.2.189675058012591271842516184791920684602/000000.dcm	The Cancer Imaging Archive	http://dx.doi.org/10.7937/K9/TCIA.2016.7O02S9CY	Standardized Train/Test splits	"Mass-Training_P_00333_RIGHT_MLO_1/1.3.6.1.4.1.9590.100.1.2.299730843610282645526628263960266157006/1.3.6.1.4.1.9590.100.1.2.306743297211401286605374765211567197835/000001.dcm
"	The Cancer Imaging Archive	http://dx.doi.org/10.7937/K9/TCIA.2016.7O02S9CY	Standardized Train/Test splits	Mass-Training_P_00333_RIGHT_MLO_1/1.3.6.1.4.1.9590.100.1.2.299730843610282645526628263960266157006/1.3.6.1.4.1.9590.100.1.2.306743297211401286605374765211567197835/000000.dcm	The Cancer Imaging Archive	http://dx.doi.org/10.7937/K9/TCIA.2016.7O02S9CY	
P_00333	Parse Semantic Features	Image Processing	P_00333.ics, P_00333_RIGHT_MLO_1.OVERLAY	mass_case_description_train_set.csv	The Cancer Imaging Archive	doi:10.7937/K9/TCIA.2016.7O02S9CY	http://dx.doi.org/10.7937/K9/TCIA.2016.7O02S9CY																					
P_00334	Image Decompression	Image Processing	P_00334_LEFT_MLO_1.LJPEG	P_00334_LEFT_MLO_1.dcm	The Cancer Imaging Archive	doi:10.7937/K9/TCIA.2016.7O02S9CY	http://dx.doi.org/10.7937/K9/TCIA.2016.7O02S9CY	Mass Segmentation	P_00334_LEFT_MLO_1.dcm	The Cancer Imaging Archive	http://dx.doi.org/10.7937/K9/TCIA.2016.7O02S9CY	Image cropping	mass_cases/cropped_images/P_00334_LEFT_MLO_1.dcm	The Cancer Imaging Archive	http://dx.doi.org/10.7937/K9/TCIA.2016.7O02S9CY	Data partition	Mass-Training_P_00334_LEFT_MLO/1.3.6.1.4.1.9590.100.1.2.311107357613342865010934429750174892884/1.3.6.1.4.1.9590.100.1.2.343240554110139708810240861602398769341/000000.dcm	The Cancer Imaging Archive	http://dx.doi.org/10.7937/K9/TCIA.2016.7O02S9CY	Standardized Train/Test splits	"Mass-Training_P_00334_LEFT_MLO_1/1.3.6.1.4.1.9590.100.1.2.310534811812183796415054750052186080225/1.3.6.1.4.1.9590.100.1.2.90819488012526571738005620881096024084/000001.dcm
"	The Cancer Imaging Archive	http://dx.doi.org/10.7937/K9/TCIA.2016.7O02S9CY	Standardized Train/Test splits	Mass-Training_P_00334_LEFT_MLO_1/1.3.6.1.4.1.9590.100.1.2.310534811812183796415054750052186080225/1.3.6.1.4.1.9590.100.1.2.90819488012526571738005620881096024084/000000.dcm	The Cancer Imaging Archive	http://dx.doi.org/10.7937/K9/TCIA.2016.7O02S9CY	
P_00334	Parse Semantic Features	Image Processing	P_00334.ics, P_00334_LEFT_MLO_1.OVERLAY	mass_case_description_train_set.csv	The Cancer Imaging Archive	doi:10.7937/K9/TCIA.2016.7O02S9CY	http://dx.doi.org/10.7937/K9/TCIA.2016.7O02S9CY																					
P_00335	Image Decompression	Image Processing	P_00335_LEFT_MLO_1.LJPEG	P_00335_LEFT_MLO_1.dcm	The Cancer Imaging Archive	doi:10.7937/K9/TCIA.2016.7O02S9CY	http://dx.doi.org/10.7937/K9/TCIA.2016.7O02S9CY	Mass Segmentation	P_00335_LEFT_MLO_1.dcm	The Cancer Imaging Archive	http://dx.doi.org/10.7937/K9/TCIA.2016.7O02S9CY	Image cropping	mass_cases/cropped_images/P_00335_LEFT_MLO_1.dcm	The Cancer Imaging Archive	http://dx.doi.org/10.7937/K9/TCIA.2016.7O02S9CY	Data partition	Mass-Training_P_00335_LEFT_MLO/1.3.6.1.4.1.9590.100.1.2.250246380012673480100647187563564472433/1.3.6.1.4.1.9590.100.1.2.144135582511225260304642832923710501704/000000.dcm	The Cancer Imaging Archive	http://dx.doi.org/10.7937/K9/TCIA.2016.7O02S9CY	Standardized Train/Test splits	"Mass-Training_P_00335_LEFT_MLO_1/1.3.6.1.4.1.9590.100.1.2.118257767912341512921337345353315429593/1.3.6.1.4.1.9590.100.1.2.14582429412929220006775198022946305081/000001.dcm
"	The Cancer Imaging Archive	http://dx.doi.org/10.7937/K9/TCIA.2016.7O02S9CY	Standardized Train/Test splits	Mass-Training_P_00335_LEFT_MLO_1/1.3.6.1.4.1.9590.100.1.2.118257767912341512921337345353315429593/1.3.6.1.4.1.9590.100.1.2.14582429412929220006775198022946305081/000000.dcm	The Cancer Imaging Archive	http://dx.doi.org/10.7937/K9/TCIA.2016.7O02S9CY	
P_00335	Parse Semantic Features	Image Processing	P_00335.ics, P_00335_LEFT_MLO_1.OVERLAY	mass_case_description_train_set.csv	The Cancer Imaging Archive	doi:10.7937/K9/TCIA.2016.7O02S9CY	http://dx.doi.org/10.7937/K9/TCIA.2016.7O02S9CY																					
P_00342	Image Decompression	Image Processing	P_00342_RIGHT_CC_1.LJPEG	P_00342_RIGHT_CC_1.dcm	The Cancer Imaging Archive	doi:10.7937/K9/TCIA.2016.7O02S9CY	http://dx.doi.org/10.7937/K9/TCIA.2016.7O02S9CY	Mass Segmentation	P_00342_RIGHT_CC_1.dcm	The Cancer Imaging Archive	http://dx.doi.org/10.7937/K9/TCIA.2016.7O02S9CY	Image cropping	mass_cases/cropped_images/P_00342_RIGHT_CC_1.dcm	The Cancer Imaging Archive	http://dx.doi.org/10.7937/K9/TCIA.2016.7O02S9CY	Data partition	Mass-Training_P_00342_RIGHT_CC/1.3.6.1.4.1.9590.100.1.2.73943697011578104041398573190283288828/1.3.6.1.4.1.9590.100.1.2.4071275011184216523502721732765963066/000000.dcm	The Cancer Imaging Archive	http://dx.doi.org/10.7937/K9/TCIA.2016.7O02S9CY	Standardized Train/Test splits	"Mass-Training_P_00342_RIGHT_CC_1/1.3.6.1.4.1.9590.100.1.2.252460082012814631402227232113755969235/1.3.6.1.4.1.9590.100.1.2.411168598811470485327252253942390358505/000001.dcm
"	The Cancer Imaging Archive	http://dx.doi.org/10.7937/K9/TCIA.2016.7O02S9CY	Standardized Train/Test splits	Mass-Training_P_00342_RIGHT_CC_1/1.3.6.1.4.1.9590.100.1.2.252460082012814631402227232113755969235/1.3.6.1.4.1.9590.100.1.2.411168598811470485327252253942390358505/000000.dcm	The Cancer Imaging Archive	http://dx.doi.org/10.7937/K9/TCIA.2016.7O02S9CY	
P_00342	Parse Semantic Features	Image Processing	P_00342.ics, P_00342_RIGHT_CC_1.OVERLAY	mass_case_description_train_set.csv	The Cancer Imaging Archive	doi:10.7937/K9/TCIA.2016.7O02S9CY	http://dx.doi.org/10.7937/K9/TCIA.2016.7O02S9CY																					
P_00342	Image Decompression	Image Processing	P_00342_RIGHT_MLO_1.LJPEG	P_00342_RIGHT_MLO_1.dcm	The Cancer Imaging Archive	doi:10.7937/K9/TCIA.2016.7O02S9CY	http://dx.doi.org/10.7937/K9/TCIA.2016.7O02S9CY	Mass Segmentation	P_00342_RIGHT_MLO_1.dcm	The Cancer Imaging Archive	http://dx.doi.org/10.7937/K9/TCIA.2016.7O02S9CY	Image cropping	mass_cases/cropped_images/P_00342_RIGHT_MLO_1.dcm	The Cancer Imaging Archive	http://dx.doi.org/10.7937/K9/TCIA.2016.7O02S9CY	Data partition	Mass-Training_P_00342_RIGHT_MLO/1.3.6.1.4.1.9590.100.1.2.242210841411782205422514871201687957077/1.3.6.1.4.1.9590.100.1.2.170204618311705960537961724650736097259/000000.dcm	The Cancer Imaging Archive	http://dx.doi.org/10.7937/K9/TCIA.2016.7O02S9CY	Standardized Train/Test splits	"Mass-Training_P_00342_RIGHT_MLO_1/1.3.6.1.4.1.9590.100.1.2.324573840212351284431007087502175576496/1.3.6.1.4.1.9590.100.1.2.221421638613333700829316122941612334427/000001.dcm
"	The Cancer Imaging Archive	http://dx.doi.org/10.7937/K9/TCIA.2016.7O02S9CY	Standardized Train/Test splits	Mass-Training_P_00342_RIGHT_MLO_1/1.3.6.1.4.1.9590.100.1.2.324573840212351284431007087502175576496/1.3.6.1.4.1.9590.100.1.2.221421638613333700829316122941612334427/000000.dcm	The Cancer Imaging Archive	http://dx.doi.org/10.7937/K9/TCIA.2016.7O02S9CY	
P_00342	Parse Semantic Features	Image Processing	P_00342.ics, P_00342_RIGHT_MLO_1.OVERLAY	mass_case_description_train_set.csv	The Cancer Imaging Archive	doi:10.7937/K9/TCIA.2016.7O02S9CY	http://dx.doi.org/10.7937/K9/TCIA.2016.7O02S9CY																					
P_00342	Image Decompression	Image Processing	P_00342_RIGHT_MLO_2.LJPEG	P_00342_RIGHT_MLO_2.dcm	The Cancer Imaging Archive	doi:10.7937/K9/TCIA.2016.7O02S9CY	http://dx.doi.org/10.7937/K9/TCIA.2016.7O02S9CY	Mass Segmentation	P_00342_RIGHT_MLO_2.dcm	The Cancer Imaging Archive	http://dx.doi.org/10.7937/K9/TCIA.2016.7O02S9CY	Image cropping	mass_cases/cropped_images/P_00342_RIGHT_MLO_2.dcm	The Cancer Imaging Archive	http://dx.doi.org/10.7937/K9/TCIA.2016.7O02S9CY	Data partition	Mass-Training_P_00342_RIGHT_MLO/1.3.6.1.4.1.9590.100.1.2.242210841411782205422514871201687957077/1.3.6.1.4.1.9590.100.1.2.170204618311705960537961724650736097259/000000.dcm	The Cancer Imaging Archive	http://dx.doi.org/10.7937/K9/TCIA.2016.7O02S9CY	Standardized Train/Test splits	"Mass-Training_P_00342_RIGHT_MLO_2/1.3.6.1.4.1.9590.100.1.2.378597848110689325237347798350694773565/1.3.6.1.4.1.9590.100.1.2.192203895213138417701427117393744372264/000001.dcm
"	The Cancer Imaging Archive	http://dx.doi.org/10.7937/K9/TCIA.2016.7O02S9CY	Standardized Train/Test splits	Mass-Training_P_00342_RIGHT_MLO_2/1.3.6.1.4.1.9590.100.1.2.378597848110689325237347798350694773565/1.3.6.1.4.1.9590.100.1.2.192203895213138417701427117393744372264/000000.dcm	The Cancer Imaging Archive	http://dx.doi.org/10.7937/K9/TCIA.2016.7O02S9CY	
P_00342	Parse Semantic Features	Image Processing	P_00342.ics, P_00342_RIGHT_MLO_2.OVERLAY	mass_case_description_train_set.csv	The Cancer Imaging Archive	doi:10.7937/K9/TCIA.2016.7O02S9CY	http://dx.doi.org/10.7937/K9/TCIA.2016.7O02S9CY																					
P_00342	Image Decompression	Image Processing	P_00342_RIGHT_MLO_3.LJPEG	P_00342_RIGHT_MLO_3.dcm	The Cancer Imaging Archive	doi:10.7937/K9/TCIA.2016.7O02S9CY	http://dx.doi.org/10.7937/K9/TCIA.2016.7O02S9CY	Mass Segmentation	P_00342_RIGHT_MLO_3.dcm	The Cancer Imaging Archive	http://dx.doi.org/10.7937/K9/TCIA.2016.7O02S9CY	Image cropping	mass_cases/cropped_images/P_00342_RIGHT_MLO_3.dcm	The Cancer Imaging Archive	http://dx.doi.org/10.7937/K9/TCIA.2016.7O02S9CY	Data partition	Mass-Training_P_00342_RIGHT_MLO/1.3.6.1.4.1.9590.100.1.2.242210841411782205422514871201687957077/1.3.6.1.4.1.9590.100.1.2.170204618311705960537961724650736097259/000000.dcm	The Cancer Imaging Archive	http://dx.doi.org/10.7937/K9/TCIA.2016.7O02S9CY	Standardized Train/Test splits	"Mass-Training_P_00342_RIGHT_MLO_3/1.3.6.1.4.1.9590.100.1.2.281428631612676563133489749990573228394/1.3.6.1.4.1.9590.100.1.2.217294520813663622129173556871595465656/000001.dcm
"	The Cancer Imaging Archive	http://dx.doi.org/10.7937/K9/TCIA.2016.7O02S9CY	Standardized Train/Test splits	Mass-Training_P_00342_RIGHT_MLO_3/1.3.6.1.4.1.9590.100.1.2.281428631612676563133489749990573228394/1.3.6.1.4.1.9590.100.1.2.217294520813663622129173556871595465656/000000.dcm	The Cancer Imaging Archive	http://dx.doi.org/10.7937/K9/TCIA.2016.7O02S9CY	
P_00342	Parse Semantic Features	Image Processing	P_00342.ics, P_00342_RIGHT_MLO_3.OVERLAY	mass_case_description_train_set.csv	The Cancer Imaging Archive	doi:10.7937/K9/TCIA.2016.7O02S9CY	http://dx.doi.org/10.7937/K9/TCIA.2016.7O02S9CY																					
P_00348	Image Decompression	Image Processing	P_00348_LEFT_CC_1.LJPEG	P_00348_LEFT_CC_1.dcm	The Cancer Imaging Archive	doi:10.7937/K9/TCIA.2016.7O02S9CY	http://dx.doi.org/10.7937/K9/TCIA.2016.7O02S9CY	Mass Segmentation	P_00348_LEFT_CC_1.dcm	The Cancer Imaging Archive	http://dx.doi.org/10.7937/K9/TCIA.2016.7O02S9CY	Image cropping	mass_cases/cropped_images/P_00348_LEFT_CC_1.dcm	The Cancer Imaging Archive	http://dx.doi.org/10.7937/K9/TCIA.2016.7O02S9CY	Data partition	Mass-Training_P_00348_LEFT_CC/1.3.6.1.4.1.9590.100.1.2.4201568812930521939190967111986213342/1.3.6.1.4.1.9590.100.1.2.199540652611776353821798207172123079154/000000.dcm	The Cancer Imaging Archive	http://dx.doi.org/10.7937/K9/TCIA.2016.7O02S9CY	Standardized Train/Test splits	"Mass-Training_P_00348_LEFT_CC_1/1.3.6.1.4.1.9590.100.1.2.142907859311709377503179477841296061850/1.3.6.1.4.1.9590.100.1.2.92306183113245123207005034350940892013/000001.dcm
"	The Cancer Imaging Archive	http://dx.doi.org/10.7937/K9/TCIA.2016.7O02S9CY	Standardized Train/Test splits	Mass-Training_P_00348_LEFT_CC_1/1.3.6.1.4.1.9590.100.1.2.142907859311709377503179477841296061850/1.3.6.1.4.1.9590.100.1.2.92306183113245123207005034350940892013/000000.dcm	The Cancer Imaging Archive	http://dx.doi.org/10.7937/K9/TCIA.2016.7O02S9CY	
P_00348	Parse Semantic Features	Image Processing	P_00348.ics, P_00348_LEFT_CC_1.OVERLAY	mass_case_description_train_set.csv	The Cancer Imaging Archive	doi:10.7937/K9/TCIA.2016.7O02S9CY	http://dx.doi.org/10.7937/K9/TCIA.2016.7O02S9CY																					
P_00348	Image Decompression	Image Processing	P_00348_LEFT_MLO_1.LJPEG	P_00348_LEFT_MLO_1.dcm	The Cancer Imaging Archive	doi:10.7937/K9/TCIA.2016.7O02S9CY	http://dx.doi.org/10.7937/K9/TCIA.2016.7O02S9CY	Mass Segmentation	P_00348_LEFT_MLO_1.dcm	The Cancer Imaging Archive	http://dx.doi.org/10.7937/K9/TCIA.2016.7O02S9CY	Image cropping	mass_cases/cropped_images/P_00348_LEFT_MLO_1.dcm	The Cancer Imaging Archive	http://dx.doi.org/10.7937/K9/TCIA.2016.7O02S9CY	Data partition	Mass-Training_P_00348_LEFT_MLO/1.3.6.1.4.1.9590.100.1.2.356683319811730657109978400551069657324/1.3.6.1.4.1.9590.100.1.2.129176419311733274935464126784195349376/000000.dcm	The Cancer Imaging Archive	http://dx.doi.org/10.7937/K9/TCIA.2016.7O02S9CY	Standardized Train/Test splits	"Mass-Training_P_00348_LEFT_MLO_1/1.3.6.1.4.1.9590.100.1.2.120413668511488191312511758323467728504/1.3.6.1.4.1.9590.100.1.2.277536201512923192140499372911328359871/000001.dcm
"	The Cancer Imaging Archive	http://dx.doi.org/10.7937/K9/TCIA.2016.7O02S9CY	Standardized Train/Test splits	Mass-Training_P_00348_LEFT_MLO_1/1.3.6.1.4.1.9590.100.1.2.120413668511488191312511758323467728504/1.3.6.1.4.1.9590.100.1.2.277536201512923192140499372911328359871/000000.dcm	The Cancer Imaging Archive	http://dx.doi.org/10.7937/K9/TCIA.2016.7O02S9CY	
P_00348	Parse Semantic Features	Image Processing	P_00348.ics, P_00348_LEFT_MLO_1.OVERLAY	mass_case_description_train_set.csv	The Cancer Imaging Archive	doi:10.7937/K9/TCIA.2016.7O02S9CY	http://dx.doi.org/10.7937/K9/TCIA.2016.7O02S9CY																					
P_00351	Image Decompression	Image Processing	P_00351_LEFT_CC_1.LJPEG	P_00351_LEFT_CC_1.dcm	The Cancer Imaging Archive	doi:10.7937/K9/TCIA.2016.7O02S9CY	http://dx.doi.org/10.7937/K9/TCIA.2016.7O02S9CY	Mass Segmentation	P_00351_LEFT_CC_1.dcm	The Cancer Imaging Archive	http://dx.doi.org/10.7937/K9/TCIA.2016.7O02S9CY	Image cropping	mass_cases/cropped_images/P_00351_LEFT_CC_1.dcm	The Cancer Imaging Archive	http://dx.doi.org/10.7937/K9/TCIA.2016.7O02S9CY	Data partition	Mass-Training_P_00351_LEFT_CC/1.3.6.1.4.1.9590.100.1.2.390724704811138199912217839863119332743/1.3.6.1.4.1.9590.100.1.2.417608135813097018923712441772099200133/000000.dcm	The Cancer Imaging Archive	http://dx.doi.org/10.7937/K9/TCIA.2016.7O02S9CY	Standardized Train/Test splits	"Mass-Training_P_00351_LEFT_CC_1/1.3.6.1.4.1.9590.100.1.2.13905659211184246217272052733000004205/1.3.6.1.4.1.9590.100.1.2.419101916011003267204546254263412360938/000001.dcm
"	The Cancer Imaging Archive	http://dx.doi.org/10.7937/K9/TCIA.2016.7O02S9CY	Standardized Train/Test splits	Mass-Training_P_00351_LEFT_CC_1/1.3.6.1.4.1.9590.100.1.2.13905659211184246217272052733000004205/1.3.6.1.4.1.9590.100.1.2.419101916011003267204546254263412360938/000000.dcm	The Cancer Imaging Archive	http://dx.doi.org/10.7937/K9/TCIA.2016.7O02S9CY	
P_00351	Parse Semantic Features	Image Processing	P_00351.ics, P_00351_LEFT_CC_1.OVERLAY	mass_case_description_train_set.csv	The Cancer Imaging Archive	doi:10.7937/K9/TCIA.2016.7O02S9CY	http://dx.doi.org/10.7937/K9/TCIA.2016.7O02S9CY																					
P_00351	Image Decompression	Image Processing	P_00351_LEFT_MLO_1.LJPEG	P_00351_LEFT_MLO_1.dcm	The Cancer Imaging Archive	doi:10.7937/K9/TCIA.2016.7O02S9CY	http://dx.doi.org/10.7937/K9/TCIA.2016.7O02S9CY	Mass Segmentation	P_00351_LEFT_MLO_1.dcm	The Cancer Imaging Archive	http://dx.doi.org/10.7937/K9/TCIA.2016.7O02S9CY	Image cropping	mass_cases/cropped_images/P_00351_LEFT_MLO_1.dcm	The Cancer Imaging Archive	http://dx.doi.org/10.7937/K9/TCIA.2016.7O02S9CY	Data partition	Mass-Training_P_00351_LEFT_MLO/1.3.6.1.4.1.9590.100.1.2.5102338012642675701954331280829918898/1.3.6.1.4.1.9590.100.1.2.141064051411895216939539027504255624084/000000.dcm	The Cancer Imaging Archive	http://dx.doi.org/10.7937/K9/TCIA.2016.7O02S9CY	Standardized Train/Test splits	"Mass-Training_P_00351_LEFT_MLO_1/1.3.6.1.4.1.9590.100.1.2.179688925312158982106259424193028041542/1.3.6.1.4.1.9590.100.1.2.101493470410482092525730380153954599203/000001.dcm
"	The Cancer Imaging Archive	http://dx.doi.org/10.7937/K9/TCIA.2016.7O02S9CY	Standardized Train/Test splits	Mass-Training_P_00351_LEFT_MLO_1/1.3.6.1.4.1.9590.100.1.2.179688925312158982106259424193028041542/1.3.6.1.4.1.9590.100.1.2.101493470410482092525730380153954599203/000000.dcm	The Cancer Imaging Archive	http://dx.doi.org/10.7937/K9/TCIA.2016.7O02S9CY	
P_00351	Parse Semantic Features	Image Processing	P_00351.ics, P_00351_LEFT_MLO_1.OVERLAY	mass_case_description_train_set.csv	The Cancer Imaging Archive	doi:10.7937/K9/TCIA.2016.7O02S9CY	http://dx.doi.org/10.7937/K9/TCIA.2016.7O02S9CY																					
P_00354	Image Decompression	Image Processing	P_00354_LEFT_CC_1.LJPEG	P_00354_LEFT_CC_1.dcm	The Cancer Imaging Archive	doi:10.7937/K9/TCIA.2016.7O02S9CY	http://dx.doi.org/10.7937/K9/TCIA.2016.7O02S9CY	Mass Segmentation	P_00354_LEFT_CC_1.dcm	The Cancer Imaging Archive	http://dx.doi.org/10.7937/K9/TCIA.2016.7O02S9CY	Image cropping	mass_cases/cropped_images/P_00354_LEFT_CC_1.dcm	The Cancer Imaging Archive	http://dx.doi.org/10.7937/K9/TCIA.2016.7O02S9CY	Data partition	Mass-Training_P_00354_LEFT_CC/1.3.6.1.4.1.9590.100.1.2.193352127112436491420177929451789935595/1.3.6.1.4.1.9590.100.1.2.168263165711078144037408664653348842349/000000.dcm	The Cancer Imaging Archive	http://dx.doi.org/10.7937/K9/TCIA.2016.7O02S9CY	Standardized Train/Test splits	"Mass-Training_P_00354_LEFT_CC_1/1.3.6.1.4.1.9590.100.1.2.68211530212301111920151819731835709761/1.3.6.1.4.1.9590.100.1.2.68828333511045311425255190220373462995/000001.dcm
"	The Cancer Imaging Archive	http://dx.doi.org/10.7937/K9/TCIA.2016.7O02S9CY	Standardized Train/Test splits	Mass-Training_P_00354_LEFT_CC_1/1.3.6.1.4.1.9590.100.1.2.68211530212301111920151819731835709761/1.3.6.1.4.1.9590.100.1.2.68828333511045311425255190220373462995/000000.dcm	The Cancer Imaging Archive	http://dx.doi.org/10.7937/K9/TCIA.2016.7O02S9CY	
P_00354	Parse Semantic Features	Image Processing	P_00354.ics, P_00354_LEFT_CC_1.OVERLAY	mass_case_description_train_set.csv	The Cancer Imaging Archive	doi:10.7937/K9/TCIA.2016.7O02S9CY	http://dx.doi.org/10.7937/K9/TCIA.2016.7O02S9CY																					
P_00354	Image Decompression	Image Processing	P_00354_LEFT_MLO_1.LJPEG	P_00354_LEFT_MLO_1.dcm	The Cancer Imaging Archive	doi:10.7937/K9/TCIA.2016.7O02S9CY	http://dx.doi.org/10.7937/K9/TCIA.2016.7O02S9CY	Mass Segmentation	P_00354_LEFT_MLO_1.dcm	The Cancer Imaging Archive	http://dx.doi.org/10.7937/K9/TCIA.2016.7O02S9CY	Image cropping	mass_cases/cropped_images/P_00354_LEFT_MLO_1.dcm	The Cancer Imaging Archive	http://dx.doi.org/10.7937/K9/TCIA.2016.7O02S9CY	Data partition	Mass-Training_P_00354_LEFT_MLO/1.3.6.1.4.1.9590.100.1.2.63246359512523055902146431200638425605/1.3.6.1.4.1.9590.100.1.2.424375028213529712235170387420953707530/000000.dcm	The Cancer Imaging Archive	http://dx.doi.org/10.7937/K9/TCIA.2016.7O02S9CY	Standardized Train/Test splits	"Mass-Training_P_00354_LEFT_MLO_1/1.3.6.1.4.1.9590.100.1.2.70702826311271317128868207520593632688/1.3.6.1.4.1.9590.100.1.2.42458779312676658533788074462532808038/000001.dcm
"	The Cancer Imaging Archive	http://dx.doi.org/10.7937/K9/TCIA.2016.7O02S9CY	Standardized Train/Test splits	Mass-Training_P_00354_LEFT_MLO_1/1.3.6.1.4.1.9590.100.1.2.70702826311271317128868207520593632688/1.3.6.1.4.1.9590.100.1.2.42458779312676658533788074462532808038/000000.dcm	The Cancer Imaging Archive	http://dx.doi.org/10.7937/K9/TCIA.2016.7O02S9CY	
P_00354	Parse Semantic Features	Image Processing	P_00354.ics, P_00354_LEFT_MLO_1.OVERLAY	mass_case_description_train_set.csv	The Cancer Imaging Archive	doi:10.7937/K9/TCIA.2016.7O02S9CY	http://dx.doi.org/10.7937/K9/TCIA.2016.7O02S9CY																					
P_00356	Image Decompression	Image Processing	P_00356_LEFT_CC_1.LJPEG	P_00356_LEFT_CC_1.dcm	The Cancer Imaging Archive	doi:10.7937/K9/TCIA.2016.7O02S9CY	http://dx.doi.org/10.7937/K9/TCIA.2016.7O02S9CY	Mass Segmentation	P_00356_LEFT_CC_1.dcm	The Cancer Imaging Archive	http://dx.doi.org/10.7937/K9/TCIA.2016.7O02S9CY	Image cropping	mass_cases/cropped_images/P_00356_LEFT_CC_1.dcm	The Cancer Imaging Archive	http://dx.doi.org/10.7937/K9/TCIA.2016.7O02S9CY	Data partition	Mass-Training_P_00356_LEFT_CC/1.3.6.1.4.1.9590.100.1.2.170939222111336498623312705481463864098/1.3.6.1.4.1.9590.100.1.2.172787227312499793236059621232382095130/000000.dcm	The Cancer Imaging Archive	http://dx.doi.org/10.7937/K9/TCIA.2016.7O02S9CY	Standardized Train/Test splits	"Mass-Training_P_00356_LEFT_CC_1/1.3.6.1.4.1.9590.100.1.2.174253855012145677231747966772060339056/1.3.6.1.4.1.9590.100.1.2.401214379512684833222439968160756943149/000001.dcm
"	The Cancer Imaging Archive	http://dx.doi.org/10.7937/K9/TCIA.2016.7O02S9CY	Standardized Train/Test splits	Mass-Training_P_00356_LEFT_CC_1/1.3.6.1.4.1.9590.100.1.2.174253855012145677231747966772060339056/1.3.6.1.4.1.9590.100.1.2.401214379512684833222439968160756943149/000000.dcm	The Cancer Imaging Archive	http://dx.doi.org/10.7937/K9/TCIA.2016.7O02S9CY	
P_00356	Parse Semantic Features	Image Processing	P_00356.ics, P_00356_LEFT_CC_1.OVERLAY	mass_case_description_train_set.csv	The Cancer Imaging Archive	doi:10.7937/K9/TCIA.2016.7O02S9CY	http://dx.doi.org/10.7937/K9/TCIA.2016.7O02S9CY																					
P_00361	Image Decompression	Image Processing	P_00361_RIGHT_MLO_1.LJPEG	P_00361_RIGHT_MLO_1.dcm	The Cancer Imaging Archive	doi:10.7937/K9/TCIA.2016.7O02S9CY	http://dx.doi.org/10.7937/K9/TCIA.2016.7O02S9CY	Mass Segmentation	P_00361_RIGHT_MLO_1.dcm	The Cancer Imaging Archive	http://dx.doi.org/10.7937/K9/TCIA.2016.7O02S9CY	Image cropping	mass_cases/cropped_images/P_00361_RIGHT_MLO_1.dcm	The Cancer Imaging Archive	http://dx.doi.org/10.7937/K9/TCIA.2016.7O02S9CY	Data partition	Mass-Training_P_00361_RIGHT_MLO/1.3.6.1.4.1.9590.100.1.2.295638503211313605208465015521861719261/1.3.6.1.4.1.9590.100.1.2.250541129012697000139067193781811131927/000000.dcm	The Cancer Imaging Archive	http://dx.doi.org/10.7937/K9/TCIA.2016.7O02S9CY	Standardized Train/Test splits	"Mass-Training_P_00361_RIGHT_MLO_1/1.3.6.1.4.1.9590.100.1.2.247692033110435484428265091971286061683/1.3.6.1.4.1.9590.100.1.2.202283445911304389526306403130030487752/000001.dcm
"	The Cancer Imaging Archive	http://dx.doi.org/10.7937/K9/TCIA.2016.7O02S9CY	Standardized Train/Test splits	Mass-Training_P_00361_RIGHT_MLO_1/1.3.6.1.4.1.9590.100.1.2.247692033110435484428265091971286061683/1.3.6.1.4.1.9590.100.1.2.202283445911304389526306403130030487752/000000.dcm	The Cancer Imaging Archive	http://dx.doi.org/10.7937/K9/TCIA.2016.7O02S9CY	
P_00361	Parse Semantic Features	Image Processing	P_00361.ics, P_00361_RIGHT_MLO_1.OVERLAY	mass_case_description_train_set.csv	The Cancer Imaging Archive	doi:10.7937/K9/TCIA.2016.7O02S9CY	http://dx.doi.org/10.7937/K9/TCIA.2016.7O02S9CY																					
P_00363	Image Decompression	Image Processing	P_00363_LEFT_CC_1.LJPEG	P_00363_LEFT_CC_1.dcm	The Cancer Imaging Archive	doi:10.7937/K9/TCIA.2016.7O02S9CY	http://dx.doi.org/10.7937/K9/TCIA.2016.7O02S9CY	Mass Segmentation	P_00363_LEFT_CC_1.dcm	The Cancer Imaging Archive	http://dx.doi.org/10.7937/K9/TCIA.2016.7O02S9CY	Image cropping	mass_cases/cropped_images/P_00363_LEFT_CC_1.dcm	The Cancer Imaging Archive	http://dx.doi.org/10.7937/K9/TCIA.2016.7O02S9CY	Data partition	Mass-Training_P_00363_LEFT_CC/1.3.6.1.4.1.9590.100.1.2.184085676813900267703852668551430581104/1.3.6.1.4.1.9590.100.1.2.179458899812520629223660238622755428813/000000.dcm	The Cancer Imaging Archive	http://dx.doi.org/10.7937/K9/TCIA.2016.7O02S9CY	Standardized Train/Test splits	"Mass-Training_P_00363_LEFT_CC_1/1.3.6.1.4.1.9590.100.1.2.22698768713457040834801089473128513914/1.3.6.1.4.1.9590.100.1.2.103872790411059669522227093971519833281/000001.dcm
"	The Cancer Imaging Archive	http://dx.doi.org/10.7937/K9/TCIA.2016.7O02S9CY	Standardized Train/Test splits	Mass-Training_P_00363_LEFT_CC_1/1.3.6.1.4.1.9590.100.1.2.22698768713457040834801089473128513914/1.3.6.1.4.1.9590.100.1.2.103872790411059669522227093971519833281/000000.dcm	The Cancer Imaging Archive	http://dx.doi.org/10.7937/K9/TCIA.2016.7O02S9CY	
P_00363	Parse Semantic Features	Image Processing	P_00363.ics, P_00363_LEFT_CC_1.OVERLAY	mass_case_description_train_set.csv	The Cancer Imaging Archive	doi:10.7937/K9/TCIA.2016.7O02S9CY	http://dx.doi.org/10.7937/K9/TCIA.2016.7O02S9CY																					
P_00363	Image Decompression	Image Processing	P_00363_LEFT_MLO_1.LJPEG	P_00363_LEFT_MLO_1.dcm	The Cancer Imaging Archive	doi:10.7937/K9/TCIA.2016.7O02S9CY	http://dx.doi.org/10.7937/K9/TCIA.2016.7O02S9CY	Mass Segmentation	P_00363_LEFT_MLO_1.dcm	The Cancer Imaging Archive	http://dx.doi.org/10.7937/K9/TCIA.2016.7O02S9CY	Image cropping	mass_cases/cropped_images/P_00363_LEFT_MLO_1.dcm	The Cancer Imaging Archive	http://dx.doi.org/10.7937/K9/TCIA.2016.7O02S9CY	Data partition	Mass-Training_P_00363_LEFT_MLO/1.3.6.1.4.1.9590.100.1.2.92618661711482555439145527170809632544/1.3.6.1.4.1.9590.100.1.2.127414375612335850402983190211128956561/000000.dcm	The Cancer Imaging Archive	http://dx.doi.org/10.7937/K9/TCIA.2016.7O02S9CY	Standardized Train/Test splits	"Mass-Training_P_00363_LEFT_MLO_1/1.3.6.1.4.1.9590.100.1.2.234494896212118823416493994453133164063/1.3.6.1.4.1.9590.100.1.2.252821879212942603123644343092349853247/000001.dcm
"	The Cancer Imaging Archive	http://dx.doi.org/10.7937/K9/TCIA.2016.7O02S9CY	Standardized Train/Test splits	Mass-Training_P_00363_LEFT_MLO_1/1.3.6.1.4.1.9590.100.1.2.234494896212118823416493994453133164063/1.3.6.1.4.1.9590.100.1.2.252821879212942603123644343092349853247/000000.dcm	The Cancer Imaging Archive	http://dx.doi.org/10.7937/K9/TCIA.2016.7O02S9CY	
P_00363	Parse Semantic Features	Image Processing	P_00363.ics, P_00363_LEFT_MLO_1.OVERLAY	mass_case_description_train_set.csv	The Cancer Imaging Archive	doi:10.7937/K9/TCIA.2016.7O02S9CY	http://dx.doi.org/10.7937/K9/TCIA.2016.7O02S9CY																					
P_00366	Image Decompression	Image Processing	P_00366_RIGHT_CC_1.LJPEG	P_00366_RIGHT_CC_1.dcm	The Cancer Imaging Archive	doi:10.7937/K9/TCIA.2016.7O02S9CY	http://dx.doi.org/10.7937/K9/TCIA.2016.7O02S9CY	Mass Segmentation	P_00366_RIGHT_CC_1.dcm	The Cancer Imaging Archive	http://dx.doi.org/10.7937/K9/TCIA.2016.7O02S9CY	Image cropping	mass_cases/cropped_images/P_00366_RIGHT_CC_1.dcm	The Cancer Imaging Archive	http://dx.doi.org/10.7937/K9/TCIA.2016.7O02S9CY	Data partition	Mass-Training_P_00366_RIGHT_CC/1.3.6.1.4.1.9590.100.1.2.620460311384497814792022243903554235/1.3.6.1.4.1.9590.100.1.2.231328534412572441327087717352514897001/000000.dcm	The Cancer Imaging Archive	http://dx.doi.org/10.7937/K9/TCIA.2016.7O02S9CY	Standardized Train/Test splits	"Mass-Training_P_00366_RIGHT_CC_1/1.3.6.1.4.1.9590.100.1.2.19382315012379153042279095583055284538/1.3.6.1.4.1.9590.100.1.2.111562224211759974529497376102449422156/000001.dcm
"	The Cancer Imaging Archive	http://dx.doi.org/10.7937/K9/TCIA.2016.7O02S9CY	Standardized Train/Test splits	Mass-Training_P_00366_RIGHT_CC_1/1.3.6.1.4.1.9590.100.1.2.19382315012379153042279095583055284538/1.3.6.1.4.1.9590.100.1.2.111562224211759974529497376102449422156/000000.dcm	The Cancer Imaging Archive	http://dx.doi.org/10.7937/K9/TCIA.2016.7O02S9CY	
P_00366	Parse Semantic Features	Image Processing	P_00366.ics, P_00366_RIGHT_CC_1.OVERLAY	mass_case_description_train_set.csv	The Cancer Imaging Archive	doi:10.7937/K9/TCIA.2016.7O02S9CY	http://dx.doi.org/10.7937/K9/TCIA.2016.7O02S9CY																					
P_00366	Image Decompression	Image Processing	P_00366_RIGHT_MLO_1.LJPEG	P_00366_RIGHT_MLO_1.dcm	The Cancer Imaging Archive	doi:10.7937/K9/TCIA.2016.7O02S9CY	http://dx.doi.org/10.7937/K9/TCIA.2016.7O02S9CY	Mass Segmentation	P_00366_RIGHT_MLO_1.dcm	The Cancer Imaging Archive	http://dx.doi.org/10.7937/K9/TCIA.2016.7O02S9CY	Image cropping	mass_cases/cropped_images/P_00366_RIGHT_MLO_1.dcm	The Cancer Imaging Archive	http://dx.doi.org/10.7937/K9/TCIA.2016.7O02S9CY	Data partition	Mass-Training_P_00366_RIGHT_MLO/1.3.6.1.4.1.9590.100.1.2.400543753410423183642016795102050175083/1.3.6.1.4.1.9590.100.1.2.245002691212776218107391387354275491674/000000.dcm	The Cancer Imaging Archive	http://dx.doi.org/10.7937/K9/TCIA.2016.7O02S9CY	Standardized Train/Test splits	"Mass-Training_P_00366_RIGHT_MLO_1/1.3.6.1.4.1.9590.100.1.2.413850294111419651032550145800277229092/1.3.6.1.4.1.9590.100.1.2.403401426613803963826690592101103825505/000001.dcm
"	The Cancer Imaging Archive	http://dx.doi.org/10.7937/K9/TCIA.2016.7O02S9CY	Standardized Train/Test splits	Mass-Training_P_00366_RIGHT_MLO_1/1.3.6.1.4.1.9590.100.1.2.413850294111419651032550145800277229092/1.3.6.1.4.1.9590.100.1.2.403401426613803963826690592101103825505/000000.dcm	The Cancer Imaging Archive	http://dx.doi.org/10.7937/K9/TCIA.2016.7O02S9CY	
P_00366	Parse Semantic Features	Image Processing	P_00366.ics, P_00366_RIGHT_MLO_1.OVERLAY	mass_case_description_train_set.csv	The Cancer Imaging Archive	doi:10.7937/K9/TCIA.2016.7O02S9CY	http://dx.doi.org/10.7937/K9/TCIA.2016.7O02S9CY																					
P_00370	Image Decompression	Image Processing	P_00370_RIGHT_CC_1.LJPEG	P_00370_RIGHT_CC_1.dcm	The Cancer Imaging Archive	doi:10.7937/K9/TCIA.2016.7O02S9CY	http://dx.doi.org/10.7937/K9/TCIA.2016.7O02S9CY	Mass Segmentation	P_00370_RIGHT_CC_1.dcm	The Cancer Imaging Archive	http://dx.doi.org/10.7937/K9/TCIA.2016.7O02S9CY	Image cropping	mass_cases/cropped_images/P_00370_RIGHT_CC_1.dcm	The Cancer Imaging Archive	http://dx.doi.org/10.7937/K9/TCIA.2016.7O02S9CY	Data partition	Mass-Training_P_00370_RIGHT_CC/1.3.6.1.4.1.9590.100.1.2.99751293112502914935479105842179319880/1.3.6.1.4.1.9590.100.1.2.26785943013851897504417315121757689195/000000.dcm	The Cancer Imaging Archive	http://dx.doi.org/10.7937/K9/TCIA.2016.7O02S9CY	Standardized Train/Test splits	"Mass-Training_P_00370_RIGHT_CC_1/1.3.6.1.4.1.9590.100.1.2.30450271513448914231949638811041976693/1.3.6.1.4.1.9590.100.1.2.324624303013325829234949800031769939836/000001.dcm
"	The Cancer Imaging Archive	http://dx.doi.org/10.7937/K9/TCIA.2016.7O02S9CY	Standardized Train/Test splits	Mass-Training_P_00370_RIGHT_CC_1/1.3.6.1.4.1.9590.100.1.2.30450271513448914231949638811041976693/1.3.6.1.4.1.9590.100.1.2.324624303013325829234949800031769939836/000000.dcm	The Cancer Imaging Archive	http://dx.doi.org/10.7937/K9/TCIA.2016.7O02S9CY	
P_00370	Parse Semantic Features	Image Processing	P_00370.ics, P_00370_RIGHT_CC_1.OVERLAY	mass_case_description_train_set.csv	The Cancer Imaging Archive	doi:10.7937/K9/TCIA.2016.7O02S9CY	http://dx.doi.org/10.7937/K9/TCIA.2016.7O02S9CY																					
P_00370	Image Decompression	Image Processing	P_00370_RIGHT_MLO_1.LJPEG	P_00370_RIGHT_MLO_1.dcm	The Cancer Imaging Archive	doi:10.7937/K9/TCIA.2016.7O02S9CY	http://dx.doi.org/10.7937/K9/TCIA.2016.7O02S9CY	Mass Segmentation	P_00370_RIGHT_MLO_1.dcm	The Cancer Imaging Archive	http://dx.doi.org/10.7937/K9/TCIA.2016.7O02S9CY	Image cropping	mass_cases/cropped_images/P_00370_RIGHT_MLO_1.dcm	The Cancer Imaging Archive	http://dx.doi.org/10.7937/K9/TCIA.2016.7O02S9CY	Data partition	Mass-Training_P_00370_RIGHT_MLO/1.3.6.1.4.1.9590.100.1.2.261154159810734304922012671242500162039/1.3.6.1.4.1.9590.100.1.2.370999277211359885401017875750544572719/000000.dcm	The Cancer Imaging Archive	http://dx.doi.org/10.7937/K9/TCIA.2016.7O02S9CY	Standardized Train/Test splits	"Mass-Training_P_00370_RIGHT_MLO_1/1.3.6.1.4.1.9590.100.1.2.285190296113761529533553895873112284169/1.3.6.1.4.1.9590.100.1.2.331537760513637157804168239871022697740/000001.dcm
"	The Cancer Imaging Archive	http://dx.doi.org/10.7937/K9/TCIA.2016.7O02S9CY	Standardized Train/Test splits	Mass-Training_P_00370_RIGHT_MLO_1/1.3.6.1.4.1.9590.100.1.2.285190296113761529533553895873112284169/1.3.6.1.4.1.9590.100.1.2.331537760513637157804168239871022697740/000000.dcm	The Cancer Imaging Archive	http://dx.doi.org/10.7937/K9/TCIA.2016.7O02S9CY	
P_00370	Parse Semantic Features	Image Processing	P_00370.ics, P_00370_RIGHT_MLO_1.OVERLAY	mass_case_description_train_set.csv	The Cancer Imaging Archive	doi:10.7937/K9/TCIA.2016.7O02S9CY	http://dx.doi.org/10.7937/K9/TCIA.2016.7O02S9CY																					
P_00376	Image Decompression	Image Processing	P_00376_RIGHT_CC_1.LJPEG	P_00376_RIGHT_CC_1.dcm	The Cancer Imaging Archive	doi:10.7937/K9/TCIA.2016.7O02S9CY	http://dx.doi.org/10.7937/K9/TCIA.2016.7O02S9CY	Mass Segmentation	P_00376_RIGHT_CC_1.dcm	The Cancer Imaging Archive	http://dx.doi.org/10.7937/K9/TCIA.2016.7O02S9CY	Image cropping	mass_cases/cropped_images/P_00376_RIGHT_CC_1.dcm	The Cancer Imaging Archive	http://dx.doi.org/10.7937/K9/TCIA.2016.7O02S9CY	Data partition	Mass-Training_P_00376_RIGHT_CC/1.3.6.1.4.1.9590.100.1.2.232105693913214960332158649713003044213/1.3.6.1.4.1.9590.100.1.2.233911555812115637135380650580631967915/000000.dcm	The Cancer Imaging Archive	http://dx.doi.org/10.7937/K9/TCIA.2016.7O02S9CY	Standardized Train/Test splits	"Mass-Training_P_00376_RIGHT_CC_1/1.3.6.1.4.1.9590.100.1.2.412079177411486542820077661873776624668/1.3.6.1.4.1.9590.100.1.2.341735794911370312808629615641935545960/000001.dcm
"	The Cancer Imaging Archive	http://dx.doi.org/10.7937/K9/TCIA.2016.7O02S9CY	Standardized Train/Test splits	Mass-Training_P_00376_RIGHT_CC_1/1.3.6.1.4.1.9590.100.1.2.412079177411486542820077661873776624668/1.3.6.1.4.1.9590.100.1.2.341735794911370312808629615641935545960/000000.dcm	The Cancer Imaging Archive	http://dx.doi.org/10.7937/K9/TCIA.2016.7O02S9CY	
P_00376	Parse Semantic Features	Image Processing	P_00376.ics, P_00376_RIGHT_CC_1.OVERLAY	mass_case_description_train_set.csv	The Cancer Imaging Archive	doi:10.7937/K9/TCIA.2016.7O02S9CY	http://dx.doi.org/10.7937/K9/TCIA.2016.7O02S9CY																					
P_00376	Image Decompression	Image Processing	P_00376_RIGHT_MLO_1.LJPEG	P_00376_RIGHT_MLO_1.dcm	The Cancer Imaging Archive	doi:10.7937/K9/TCIA.2016.7O02S9CY	http://dx.doi.org/10.7937/K9/TCIA.2016.7O02S9CY	Mass Segmentation	P_00376_RIGHT_MLO_1.dcm	The Cancer Imaging Archive	http://dx.doi.org/10.7937/K9/TCIA.2016.7O02S9CY	Image cropping	mass_cases/cropped_images/P_00376_RIGHT_MLO_1.dcm	The Cancer Imaging Archive	http://dx.doi.org/10.7937/K9/TCIA.2016.7O02S9CY	Data partition	Mass-Training_P_00376_RIGHT_MLO/1.3.6.1.4.1.9590.100.1.2.98260264411064804226886345424017948329/1.3.6.1.4.1.9590.100.1.2.260395375912689985505181352172038713429/000000.dcm	The Cancer Imaging Archive	http://dx.doi.org/10.7937/K9/TCIA.2016.7O02S9CY	Standardized Train/Test splits	"Mass-Training_P_00376_RIGHT_MLO_1/1.3.6.1.4.1.9590.100.1.2.69399677112358856233633143240005271164/1.3.6.1.4.1.9590.100.1.2.268779240912541060117352111470145931802/000001.dcm
"	The Cancer Imaging Archive	http://dx.doi.org/10.7937/K9/TCIA.2016.7O02S9CY	Standardized Train/Test splits	Mass-Training_P_00376_RIGHT_MLO_1/1.3.6.1.4.1.9590.100.1.2.69399677112358856233633143240005271164/1.3.6.1.4.1.9590.100.1.2.268779240912541060117352111470145931802/000000.dcm	The Cancer Imaging Archive	http://dx.doi.org/10.7937/K9/TCIA.2016.7O02S9CY	
P_00376	Parse Semantic Features	Image Processing	P_00376.ics, P_00376_RIGHT_MLO_1.OVERLAY	mass_case_description_train_set.csv	The Cancer Imaging Archive	doi:10.7937/K9/TCIA.2016.7O02S9CY	http://dx.doi.org/10.7937/K9/TCIA.2016.7O02S9CY																					
P_00376	Image Decompression	Image Processing	P_00376_RIGHT_MLO_2.LJPEG	P_00376_RIGHT_MLO_2.dcm	The Cancer Imaging Archive	doi:10.7937/K9/TCIA.2016.7O02S9CY	http://dx.doi.org/10.7937/K9/TCIA.2016.7O02S9CY	Mass Segmentation	P_00376_RIGHT_MLO_2.dcm	The Cancer Imaging Archive	http://dx.doi.org/10.7937/K9/TCIA.2016.7O02S9CY	Image cropping	mass_cases/cropped_images/P_00376_RIGHT_MLO_2.dcm	The Cancer Imaging Archive	http://dx.doi.org/10.7937/K9/TCIA.2016.7O02S9CY	Data partition	Mass-Training_P_00376_RIGHT_MLO/1.3.6.1.4.1.9590.100.1.2.98260264411064804226886345424017948329/1.3.6.1.4.1.9590.100.1.2.260395375912689985505181352172038713429/000000.dcm	The Cancer Imaging Archive	http://dx.doi.org/10.7937/K9/TCIA.2016.7O02S9CY	Standardized Train/Test splits	"Mass-Training_P_00376_RIGHT_MLO_2/1.3.6.1.4.1.9590.100.1.2.203558025511033911030966025483959658206/1.3.6.1.4.1.9590.100.1.2.350227954211369092108161914102275089523/000001.dcm
"	The Cancer Imaging Archive	http://dx.doi.org/10.7937/K9/TCIA.2016.7O02S9CY	Standardized Train/Test splits	Mass-Training_P_00376_RIGHT_MLO_2/1.3.6.1.4.1.9590.100.1.2.203558025511033911030966025483959658206/1.3.6.1.4.1.9590.100.1.2.350227954211369092108161914102275089523/000000.dcm	The Cancer Imaging Archive	http://dx.doi.org/10.7937/K9/TCIA.2016.7O02S9CY	
P_00376	Parse Semantic Features	Image Processing	P_00376.ics, P_00376_RIGHT_MLO_2.OVERLAY	mass_case_description_train_set.csv	The Cancer Imaging Archive	doi:10.7937/K9/TCIA.2016.7O02S9CY	http://dx.doi.org/10.7937/K9/TCIA.2016.7O02S9CY																					
P_00376	Image Decompression	Image Processing	P_00376_RIGHT_MLO_3.LJPEG	P_00376_RIGHT_MLO_3.dcm	The Cancer Imaging Archive	doi:10.7937/K9/TCIA.2016.7O02S9CY	http://dx.doi.org/10.7937/K9/TCIA.2016.7O02S9CY	Mass Segmentation	P_00376_RIGHT_MLO_3.dcm	The Cancer Imaging Archive	http://dx.doi.org/10.7937/K9/TCIA.2016.7O02S9CY	Image cropping	mass_cases/cropped_images/P_00376_RIGHT_MLO_3.dcm	The Cancer Imaging Archive	http://dx.doi.org/10.7937/K9/TCIA.2016.7O02S9CY	Data partition	Mass-Training_P_00376_RIGHT_MLO/1.3.6.1.4.1.9590.100.1.2.98260264411064804226886345424017948329/1.3.6.1.4.1.9590.100.1.2.260395375912689985505181352172038713429/000000.dcm	The Cancer Imaging Archive	http://dx.doi.org/10.7937/K9/TCIA.2016.7O02S9CY	Standardized Train/Test splits	"Mass-Training_P_00376_RIGHT_MLO_3/1.3.6.1.4.1.9590.100.1.2.273789731012607874712425942050929475367/1.3.6.1.4.1.9590.100.1.2.188716226612277708201481924123927241239/000001.dcm
"	The Cancer Imaging Archive	http://dx.doi.org/10.7937/K9/TCIA.2016.7O02S9CY	Standardized Train/Test splits	Mass-Training_P_00376_RIGHT_MLO_3/1.3.6.1.4.1.9590.100.1.2.273789731012607874712425942050929475367/1.3.6.1.4.1.9590.100.1.2.188716226612277708201481924123927241239/000000.dcm	The Cancer Imaging Archive	http://dx.doi.org/10.7937/K9/TCIA.2016.7O02S9CY	
P_00376	Parse Semantic Features	Image Processing	P_00376.ics, P_00376_RIGHT_MLO_3.OVERLAY	mass_case_description_train_set.csv	The Cancer Imaging Archive	doi:10.7937/K9/TCIA.2016.7O02S9CY	http://dx.doi.org/10.7937/K9/TCIA.2016.7O02S9CY																					
P_00376	Image Decompression	Image Processing	P_00376_RIGHT_MLO_4.LJPEG	P_00376_RIGHT_MLO_4.dcm	The Cancer Imaging Archive	doi:10.7937/K9/TCIA.2016.7O02S9CY	http://dx.doi.org/10.7937/K9/TCIA.2016.7O02S9CY	Mass Segmentation	P_00376_RIGHT_MLO_4.dcm	The Cancer Imaging Archive	http://dx.doi.org/10.7937/K9/TCIA.2016.7O02S9CY	Image cropping	mass_cases/cropped_images/P_00376_RIGHT_MLO_4.dcm	The Cancer Imaging Archive	http://dx.doi.org/10.7937/K9/TCIA.2016.7O02S9CY	Data partition	Mass-Training_P_00376_RIGHT_MLO/1.3.6.1.4.1.9590.100.1.2.98260264411064804226886345424017948329/1.3.6.1.4.1.9590.100.1.2.260395375912689985505181352172038713429/000000.dcm	The Cancer Imaging Archive	http://dx.doi.org/10.7937/K9/TCIA.2016.7O02S9CY	Standardized Train/Test splits	"Mass-Training_P_00376_RIGHT_MLO_4/1.3.6.1.4.1.9590.100.1.2.200440751111902830835034679540193584311/1.3.6.1.4.1.9590.100.1.2.370851536113113901435639308141051812079/000001.dcm
"	The Cancer Imaging Archive	http://dx.doi.org/10.7937/K9/TCIA.2016.7O02S9CY	Standardized Train/Test splits	Mass-Training_P_00376_RIGHT_MLO_4/1.3.6.1.4.1.9590.100.1.2.200440751111902830835034679540193584311/1.3.6.1.4.1.9590.100.1.2.370851536113113901435639308141051812079/000000.dcm	The Cancer Imaging Archive	http://dx.doi.org/10.7937/K9/TCIA.2016.7O02S9CY	
P_00376	Parse Semantic Features	Image Processing	P_00376.ics, P_00376_RIGHT_MLO_4.OVERLAY	mass_case_description_train_set.csv	The Cancer Imaging Archive	doi:10.7937/K9/TCIA.2016.7O02S9CY	http://dx.doi.org/10.7937/K9/TCIA.2016.7O02S9CY																					
P_00383	Image Decompression	Image Processing	P_00383_LEFT_MLO_1.LJPEG	P_00383_LEFT_MLO_1.dcm	The Cancer Imaging Archive	doi:10.7937/K9/TCIA.2016.7O02S9CY	http://dx.doi.org/10.7937/K9/TCIA.2016.7O02S9CY	Mass Segmentation	P_00383_LEFT_MLO_1.dcm	The Cancer Imaging Archive	http://dx.doi.org/10.7937/K9/TCIA.2016.7O02S9CY	Image cropping	mass_cases/cropped_images/P_00383_LEFT_MLO_1.dcm	The Cancer Imaging Archive	http://dx.doi.org/10.7937/K9/TCIA.2016.7O02S9CY	Data partition	Mass-Training_P_00383_LEFT_MLO/1.3.6.1.4.1.9590.100.1.2.395486264611120232738399712512853395975/1.3.6.1.4.1.9590.100.1.2.55968524711909111320750324813970130575/000000.dcm	The Cancer Imaging Archive	http://dx.doi.org/10.7937/K9/TCIA.2016.7O02S9CY	Standardized Train/Test splits	"Mass-Training_P_00383_LEFT_MLO_1/1.3.6.1.4.1.9590.100.1.2.268892744311048383933830263121571939496/1.3.6.1.4.1.9590.100.1.2.373069056612359097415375305520405492620/000001.dcm
"	The Cancer Imaging Archive	http://dx.doi.org/10.7937/K9/TCIA.2016.7O02S9CY	Standardized Train/Test splits	Mass-Training_P_00383_LEFT_MLO_1/1.3.6.1.4.1.9590.100.1.2.268892744311048383933830263121571939496/1.3.6.1.4.1.9590.100.1.2.373069056612359097415375305520405492620/000000.dcm	The Cancer Imaging Archive	http://dx.doi.org/10.7937/K9/TCIA.2016.7O02S9CY	
P_00383	Parse Semantic Features	Image Processing	P_00383.ics, P_00383_LEFT_MLO_1.OVERLAY	mass_case_description_train_set.csv	The Cancer Imaging Archive	doi:10.7937/K9/TCIA.2016.7O02S9CY	http://dx.doi.org/10.7937/K9/TCIA.2016.7O02S9CY																					
P_00384	Image Decompression	Image Processing	P_00384_RIGHT_CC_1.LJPEG	P_00384_RIGHT_CC_1.dcm	The Cancer Imaging Archive	doi:10.7937/K9/TCIA.2016.7O02S9CY	http://dx.doi.org/10.7937/K9/TCIA.2016.7O02S9CY	Mass Segmentation	P_00384_RIGHT_CC_1.dcm	The Cancer Imaging Archive	http://dx.doi.org/10.7937/K9/TCIA.2016.7O02S9CY	Image cropping	mass_cases/cropped_images/P_00384_RIGHT_CC_1.dcm	The Cancer Imaging Archive	http://dx.doi.org/10.7937/K9/TCIA.2016.7O02S9CY	Data partition	Mass-Training_P_00384_RIGHT_CC/1.3.6.1.4.1.9590.100.1.2.247323640512084044906220817071185842493/1.3.6.1.4.1.9590.100.1.2.202553131511451858229945913810637396413/000000.dcm	The Cancer Imaging Archive	http://dx.doi.org/10.7937/K9/TCIA.2016.7O02S9CY	Standardized Train/Test splits	"Mass-Training_P_00384_RIGHT_CC_1/1.3.6.1.4.1.9590.100.1.2.204825392210332001719270598782662195093/1.3.6.1.4.1.9590.100.1.2.33581058512698762002009391831905636976/000000.dcm
"	The Cancer Imaging Archive	http://dx.doi.org/10.7937/K9/TCIA.2016.7O02S9CY	Standardized Train/Test splits	Mass-Training_P_00384_RIGHT_CC_1/1.3.6.1.4.1.9590.100.1.2.410098276311573804136356066650620582025/1.3.6.1.4.1.9590.100.1.2.352883294212333654901428978002269850747/000000.dcm	The Cancer Imaging Archive	http://dx.doi.org/10.7937/K9/TCIA.2016.7O02S9CY	
P_00384	Parse Semantic Features	Image Processing	P_00384.ics, P_00384_RIGHT_CC_1.OVERLAY	mass_case_description_train_set.csv	The Cancer Imaging Archive	doi:10.7937/K9/TCIA.2016.7O02S9CY	http://dx.doi.org/10.7937/K9/TCIA.2016.7O02S9CY																					
P_00384	Image Decompression	Image Processing	P_00384_RIGHT_MLO_1.LJPEG	P_00384_RIGHT_MLO_1.dcm	The Cancer Imaging Archive	doi:10.7937/K9/TCIA.2016.7O02S9CY	http://dx.doi.org/10.7937/K9/TCIA.2016.7O02S9CY	Mass Segmentation	P_00384_RIGHT_MLO_1.dcm	The Cancer Imaging Archive	http://dx.doi.org/10.7937/K9/TCIA.2016.7O02S9CY	Image cropping	mass_cases/cropped_images/P_00384_RIGHT_MLO_1.dcm	The Cancer Imaging Archive	http://dx.doi.org/10.7937/K9/TCIA.2016.7O02S9CY	Data partition	Mass-Training_P_00384_RIGHT_MLO/1.3.6.1.4.1.9590.100.1.2.116926212712193334920018456740073402609/1.3.6.1.4.1.9590.100.1.2.143371196212541378011909328781069855971/000000.dcm	The Cancer Imaging Archive	http://dx.doi.org/10.7937/K9/TCIA.2016.7O02S9CY	Standardized Train/Test splits	"Mass-Training_P_00384_RIGHT_MLO_1/1.3.6.1.4.1.9590.100.1.2.28244820810525502031115022553461663675/1.3.6.1.4.1.9590.100.1.2.244149282511184643506445666910676855808/000000.dcm
"	The Cancer Imaging Archive	http://dx.doi.org/10.7937/K9/TCIA.2016.7O02S9CY	Standardized Train/Test splits	Mass-Training_P_00384_RIGHT_MLO_1/1.3.6.1.4.1.9590.100.1.2.57645471412007341421377274013612583407/1.3.6.1.4.1.9590.100.1.2.325118084911282407507592713082716430655/000000.dcm	The Cancer Imaging Archive	http://dx.doi.org/10.7937/K9/TCIA.2016.7O02S9CY	
P_00384	Parse Semantic Features	Image Processing	P_00384.ics, P_00384_RIGHT_MLO_1.OVERLAY	mass_case_description_train_set.csv	The Cancer Imaging Archive	doi:10.7937/K9/TCIA.2016.7O02S9CY	http://dx.doi.org/10.7937/K9/TCIA.2016.7O02S9CY																					
P_00385	Image Decompression	Image Processing	P_00385_RIGHT_CC_1.LJPEG	P_00385_RIGHT_CC_1.dcm	The Cancer Imaging Archive	doi:10.7937/K9/TCIA.2016.7O02S9CY	http://dx.doi.org/10.7937/K9/TCIA.2016.7O02S9CY	Mass Segmentation	P_00385_RIGHT_CC_1.dcm	The Cancer Imaging Archive	http://dx.doi.org/10.7937/K9/TCIA.2016.7O02S9CY	Image cropping	mass_cases/cropped_images/P_00385_RIGHT_CC_1.dcm	The Cancer Imaging Archive	http://dx.doi.org/10.7937/K9/TCIA.2016.7O02S9CY	Data partition	Mass-Training_P_00385_RIGHT_CC/1.3.6.1.4.1.9590.100.1.2.12507295911538543913539621372132491080/1.3.6.1.4.1.9590.100.1.2.245550762511135550738178630953626561752/000000.dcm	The Cancer Imaging Archive	http://dx.doi.org/10.7937/K9/TCIA.2016.7O02S9CY	Standardized Train/Test splits	"Mass-Training_P_00385_RIGHT_CC_1/1.3.6.1.4.1.9590.100.1.2.182484892411913131813496444372197405034/1.3.6.1.4.1.9590.100.1.2.376498523811063883940580673671902052935/000001.dcm
"	The Cancer Imaging Archive	http://dx.doi.org/10.7937/K9/TCIA.2016.7O02S9CY	Standardized Train/Test splits	Mass-Training_P_00385_RIGHT_CC_1/1.3.6.1.4.1.9590.100.1.2.182484892411913131813496444372197405034/1.3.6.1.4.1.9590.100.1.2.376498523811063883940580673671902052935/000000.dcm	The Cancer Imaging Archive	http://dx.doi.org/10.7937/K9/TCIA.2016.7O02S9CY
[truncated: 4,834,470 more chars]
